# Supplementary material for: Quantitative Metaproteomics and Activity-based Protein Profiling of Patient Fecal Microbiome Identifies Host and Microbial Serine-type Endopeptidase Activity Associated With Ulcerative Colitis
Source: Mol Cell Proteomics. 2022 Jan 13;21(3):100197. doi: 10.1016/j.mcpro.2022.100197 (PMC8941213; doi:10.1016/j.mcpro.2022.100197)
Supplement: Additional File 2 [file mmc2.xlsx]

## Sheet: (1) kingdom_uniquepep
superkingdom	H1	H2	H3	H4	H5	H6	H7	H8	UC1	UC2	UC4	UC5	UC6	UC8	UC9	UC11	UC15	UC23F
unknown_unassigned	5430	5219	4644	4340	4027	4487	5866	4589	5061	5365	4562	4114	1924	3896	4963	3159	5899	5273
Archaea	6	5	11	5	5	7	8	5	6	6	9	4	1	5	5	2	8	5
Bacteria	17197	17720	17428	17049	15267	17011	21489	15767	17115	17647	17727	15511	6205	13708	17438	9292	21669	19093
Eukaryota	2744	2548	2542	2005	2063	2325	2648	2478	2648	3282	2316	2628	1868	2446	2856	3203	2759	2797
Viruses	5	6	8	5	5	5	8	4	6	9	7	4	4	5	7	1	6	6

## Sheet: (2) kingdom_intensity
superkingdom	H1	H2	H3	H4	H5	H6	H7	H8	UC1	UC2	UC4	UC5	UC6	UC8	UC9	UC11	UC15	UC23F
unknown_unassigned	1.13394e+11	1.93308e+11	7.12483e+10	6.20724e+10	8.62561e+10	6.14535e+10	2.33709e+11	1.78661e+11	4.51146e+10	6.63106e+10	5.75603e+10	4.12067e+10	5.38518e+10	3.72672e+10	1.37219e+11	3.20497e+11	1.78977e+11	2.2586e+11
Archaea	1.72683e+08	1.55421e+07	1.02436e+08	2.59426e+07	7.13457e+07	1.28862e+07	6.59977e+08	4.78075e+07	2.28259e+06	7.14757e+06	2.07783e+07	946888	28110.3	1.60291e+07	2.82524e+07	1.28555e+07	6.34694e+07	4.05088e+07
Bacteria	1.42224e+11	3.09142e+11	1.4188e+11	2.09968e+11	2.72897e+11	1.28343e+11	5.82117e+11	2.61819e+11	1.06321e+11	1.11909e+11	1.70793e+11	8.7017e+10	4.8976e+10	9.39147e+10	2.2875e+11	1.70126e+11	5.32839e+11	5.93657e+11
Eukaryota	1.90494e+11	5.41412e+11	1.78674e+11	6.25585e+10	2.35143e+11	9.0529e+10	2.78157e+11	4.55532e+11	1.0367e+11	2.07183e+11	8.45057e+10	1.07109e+11	5.28694e+11	1.13247e+11	4.03374e+11	1.216e+12	1.96907e+11	4.24109e+11
Viruses	3.09417e+08	9.70113e+07	1.30065e+08	8.53711e+07	7.38788e+08	7.47287e+07	1.63358e+08	1.67529e+07	1.12011e+08	1.0706e+08	2.40703e+08	2.81297e+08	3.05163e+08	3.95422e+08	5.52846e+08	4.32797e+06	5.60319e+08	3.85338e+08

## Sheet: (3) kingdom_16S
	H1	H2	H3	H4	H5	H6	H7	H8	UC1	UC2	UC4	UC5	UC6	UC8	UC9	UC11	UC15	UC23F
D_0__Archaea	0	0	89	0	0	0	0	0	0	0	0	0	0	0	0	0	0	0
D_0__Bacteria	24256	19896	16391	22866	22217	16431	42577	26829	3139	15213	31142	15592	20823	19285	17885	23685	16536	19243
Unassigned	0	19	0	0	0	0	0	0	0	0	0	0	66	0	56	0	0	69

## Sheet: (4) phlyum_uniquepep
phylum	H1	H2	H3	H4	H5	H6	H7	H8	UC1	UC2	UC4	UC5	UC6	UC8	UC9	UC11	UC15	UC23F
unknown_unassigned	8018	7908	7210	6816	6422	7008	8895	6999	7630	8038	7204	6583	2939	6035	7477	4633	8882	7998
Acidobacteria	0	2	1	0	2	3	2	2	2	1	3	3	1	4	3	2	1	3
Actinobacteria	1715	1299	1248	1311	959	1285	1910	788	1443	1562	1091	1264	464	1223	1165	751	1768	1730
Apicomplexa	0	0	1	0	1	0	2	1	1	2	2	2	0	1	2	0	2	2
Aquificae	1	0	0	1	0	1	1	1	1	1	1	1	0	1	1	0	1	1
Arthropoda	0	3	2	1	1	0	2	1	1	0	2	3	0	1	0	2	2	1
Ascomycota	73	54	75	71	37	39	54	38	61	106	40	39	20	67	53	44	74	82
Bacteroidetes	2051	2069	2086	2159	2330	2184	2978	2323	2127	2857	2739	2218	917	1696	3475	1474	2744	2964
Basidiomycota	5	6	5	4	5	6	4	4	4	4	5	5	1	4	6	3	4	6
Candidatus Magasanikbacteria	0	1	1	1	1	1	1	1	1	1	1	1	0	1	1	0	1	1
Candidatus Roizmanbacteria	0	0	0	0	1	0	1	1	1	1	1	0	0	0	0	0	1	0
Candidatus Wallbacteria	0	0	0	0	0	0	0	0	0	0	0	0	0	0	0	0	0	0
Chlamydiae	0	0	1	1	1	1	2	1	1	1	2	1	1	1	0	1	1	1
Chlorobi	0	0	0	0	0	0	0	0	0	0	0	0	0	0	0	0	0	0
Chloroflexi	4	4	4	1	3	4	4	3	2	4	3	3	3	3	4	2	4	4
Chlorophyta	0	0	0	0	0	0	0	0	0	1	0	0	0	0	0	0	0	0
Chordata	1923	1915	1836	1473	1568	1735	1988	1917	2057	2470	1798	2010	1527	1859	2161	2642	2076	2171
Cyanobacteria	7	10	5	8	5	12	10	9	5	8	8	7	5	4	7	6	10	7
Deferribacteres	0	0	0	0	0	0	0	0	0	0	0	0	0	0	0	0	0	0
Deinococcus-Thermus	0	0	0	0	0	0	0	0	0	0	0	0	0	0	0	0	0	0
Elusimicrobia	0	0	0	0	0	0	0	0	1	0	0	0	1	0	1	1	0	1
Euglenozoa	0	1	1	1	0	1	1	1	0	0	1	0	0	0	0	0	1	1
Euryarchaeota	6	5	11	5	5	7	8	5	6	6	9	4	1	5	5	2	8	5
Evosea	1	1	1	0	1	1	1	1	1	1	0	1	1	1	1	1	1	1
Firmicutes	10618	11492	11371	10931	9428	10873	13383	10079	10830	10452	11074	9450	3719	8519	10117	5609	14020	11385
Fornicata	0	0	0	0	0	0	0	0	0	0	0	0	0	0	0	0	0	0
Fusobacteria	4	3	3	3	2	2	3	3	4	3	3	3	2	3	4	1	2	3
Gemmatimonadetes	0	0	0	0	0	0	0	0	0	0	0	0	0	0	0	0	0	0
Kiritimatiellaeota	0	0	0	0	0	0	0	0	0	0	0	0	0	0	0	0	0	0
Lentisphaerae	0	0	0	0	0	0	0	0	0	0	0	0	0	0	0	0	0	0
Microsporidia	0	1	0	0	1	0	0	0	1	1	0	0	0	0	0	2	1	1
Mollusca	1	1	1	1	1	1	0	0	0	0	0	2	0	0	1	1	2	3
Mucoromycota	2	2	3	2	2	2	3	2	2	3	2	2	2	2	1	1	3	2
Negarnaviricota	1	0	1	1	1	1	2	0	1	2	1	0	1	1	1	0	1	2
Nitrospinae	1	0	1	1	1	1	1	1	0	1	1	1	0	1	0	0	1	1
Nitrospirae	1	1	1	1	1	1	1	1	1	1	1	1	0	1	1	0	1	1
Planctomycetes	1	0	0	0	1	1	0	0	1	0	1	0	0	1	1	0	0	1
Platyhelminthes	1	1	1	1	0	1	1	1	0	0	1	1	1	1	1	0	1	1
Proteobacteria	276	276	245	235	205	216	249	269	251	260	231	231	143	232	287	178	282	241
Rhodophyta	2	2	2	0	0	1	1	0	2	2	1	1	0	1	2	1	1	1
Rhodothermaeota	0	0	0	0	0	0	0	0	0	0	0	0	0	0	0	0	0	0
Spirochaetes	1	3	2	5	3	2	2	4	1	1	2	2	1	2	3	1	3	3
Streptophyta	520	368	432	289	307	365	389	325	319	450	298	349	218	323	417	238	381	310
Synergistetes	0	1	1	0	0	1	0	0	2	1	1	1	1	2	0	0	1	1
Tenericutes	4	1	1	3	1	2	2	4	2	1	2	1	2	1	2	0	2	3
Thermotogae	1	1	0	0	0	0	0	1	0	0	0	0	0	0	0	0	1	0
Verrucomicrobia	144	67	80	78	71	77	118	57	74	67	92	71	31	64	69	61	57	236

## Sheet: (5) phylum_intensity
phylum	H1	H2	H3	H4	H5	H6	H7	H8	UC1	UC2	UC4	UC5	UC6	UC8	UC9	UC11	UC15	UC23F
unknown_unassigned	1.48438e+11	2.58374e+11	1.05819e+11	1.12567e+11	1.64634e+11	9.03679e+10	3.88951e+11	2.60488e+11	7.56324e+10	9.55228e+10	1.04817e+11	6.37468e+10	7.86022e+10	6.1089e+10	1.91357e+11	3.98959e+11	3.00636e+11	3.66012e+11
Acidobacteria	0	3.61806e+07	1.91091e+07	0	2.76027e+07	3.16518e+07	6.99139e+07	8.48096e+07	1.22735e+06	343902	5.75322e+07	4.59702e+07	2.42731e+06	8.38115e+07	2.2046e+07	5.2292e+06	9.44677e+07	2.22972e+08
Actinobacteria	1.89851e+10	1.40647e+10	1.05311e+10	7.72793e+09	1.16082e+10	6.41313e+09	6.43854e+10	8.04548e+09	1.62376e+10	6.17635e+09	4.42099e+09	4.49622e+09	3.87471e+09	5.9727e+09	6.34516e+09	4.96236e+09	2.10229e+10	4.35802e+10
Apicomplexa	0	0	1.85405e+06	0	683266	0	1.07922e+07	384339	2.62822e+06	1.58646e+07	2.29632e+07	4.68424e+07	0	2.91049e+06	3.15732e+06	0	1.41606e+06	1.42253e+08
Aquificae	194607	0	0	5.80914e+06	0	5.05966e+07	2.52311e+07	2.00094e+06	81655.2	429458	4.0103e+06	4.14028e+06	0	3.69552e+06	3.06141e+06	0	6.29036e+06	2.68098e+06
Arthropoda	0	5.36941e+06	405051	285194	92348.3	0	7.04321e+06	41094	298071	0	2.24772e+07	1.85549e+07	0	502775	0	1.6288e+06	5.84656e+06	2.66439e+07
Ascomycota	4.42382e+08	1.21598e+09	3.92581e+08	4.17649e+08	4.70966e+09	1.28291e+08	7.1558e+08	5.78601e+09	1.0959e+08	1.05003e+09	3.26187e+08	1.76079e+08	1.35443e+08	2.81513e+08	3.5994e+08	1.88754e+08	2.29333e+09	1.73234e+09
Bacteroidetes	6.35468e+09	2.26321e+10	1.08824e+10	8.10681e+09	3.91719e+10	8.26426e+09	5.58994e+10	2.58607e+10	9.94439e+09	1.71628e+10	1.92078e+10	1.55245e+10	1.59855e+10	5.26088e+09	5.90271e+10	9.82471e+10	2.96425e+10	8.7867e+10
Basidiomycota	1.80642e+07	8.36164e+07	3.35991e+07	1.8855e+07	8.03869e+07	1.30533e+07	2.59987e+07	2.25712e+08	5.03393e+07	1.04034e+08	1.2753e+07	1.01243e+08	213183	5.89267e+07	7.20818e+07	1.38495e+07	3.30327e+07	1.87941e+07
Candidatus Magasanikbacteria	0	381845	9.38324e+06	266775	3.18328e+07	5.88783e+06	2.54316e+06	3.0569e+06	152414	136249	5.12696e+06	2.18353e+06	0	417508	355461	0	9.76521e+06	1.00528e+07
Candidatus Roizmanbacteria	0	0	0	0	1.07203e+06	0	1.6602e+07	376085	635835	6.3378e+06	1.10114e+06	0	0	0	0	0	7.68059e+06	0
Candidatus Wallbacteria	0	0	0	0	0	0	0	0	0	0	0	0	0	0	0	0	0	0
Chlamydiae	0	0	229847	7.87026e+06	4.10904e+06	184632	1.33862e+07	336764	302962	367423	5.09405e+06	326996	79020.9	596421	0	1.89206e+07	1.28317e+07	8.61224e+06
Chlorobi	0	0	0	0	0	0	0	0	0	0	0	0	0	0	0	0	0	0
Chloroflexi	5.80229e+07	3.99995e+07	2.01058e+07	447897	1.39053e+07	1.34978e+07	1.56328e+07	1.60596e+07	1.50136e+07	4.19603e+07	1.40424e+07	4.95445e+07	5.60485e+06	1.65606e+06	3.59391e+07	2.43826e+08	1.35407e+08	1.87629e+08
Chlorophyta	0	0	0	0	0	0	0	0	0	7.01032e+06	0	0	0	0	0	0	0	0
Chordata	1.48295e+11	4.13418e+11	1.38565e+11	5.14312e+10	2.09036e+11	7.72927e+10	2.42083e+11	3.78881e+11	9.54128e+10	1.89377e+11	7.58228e+10	8.01959e+10	5.0557e+11	9.62968e+10	3.08795e+11	1.14471e+12	1.73325e+11	3.93566e+11
Cyanobacteria	8.1976e+08	5.14538e+08	5.35746e+06	3.05103e+07	1.16704e+07	2.57637e+07	1.74499e+08	5.84796e+07	1.14159e+08	3.0654e+08	5.69982e+07	1.87101e+07	2.78973e+06	6.16247e+06	4.05516e+08	1.94404e+08	5.00635e+08	2.78049e+07
Deferribacteres	0	0	0	0	0	0	0	0	0	0	0	0	0	0	0	0	0	0
Deinococcus-Thermus	0	0	0	0	0	0	0	0	0	0	0	0	0	0	0	0	0	0
Elusimicrobia	0	0	0	0	0	0	0	0	965008	0	0	0	267547	0	7.6142e+06	2.74155e+07	0	3.72044e+07
Euglenozoa	0	7.8523e+06	7.05859e+06	5.05439e+06	0	2.111e+06	720889	763927	0	0	4.04461e+06	0	0	0	0	0	637670	2.10081e+06
Euryarchaeota	1.72683e+08	1.55421e+07	1.02436e+08	2.59426e+07	7.13457e+07	1.28862e+07	6.59977e+08	4.78075e+07	2.28259e+06	7.14757e+06	2.07783e+07	946888	28110.3	1.60291e+07	2.82524e+07	1.28555e+07	6.34694e+07	4.05088e+07
Evosea	1.42934e+06	1.07047e+06	1.50886e+06	0	1.22787e+06	314156	1.39837e+06	490642	159778	266360	0	328962	3.09315e+07	96880.4	4.0336e+06	1.8243e+07	736243	1.72764e+06
Firmicutes	7.87717e+10	1.97276e+11	8.92547e+10	1.42968e+11	1.49898e+11	8.45296e+10	3.14682e+11	1.68693e+11	5.37895e+10	6.41166e+10	1.02767e+11	4.74769e+10	1.76837e+10	6.3098e+10	1.15748e+11	4.25177e+10	3.64769e+11	3.30411e+11
Fornicata	0	0	0	0	0	0	0	0	0	0	0	0	0	0	0	0	0	0
Fusobacteria	8.69659e+07	2.06791e+07	3.91553e+06	960394	1.50164e+06	8.10365e+06	1.03636e+08	1.75808e+06	4.80837e+07	2.89869e+07	2.38884e+07	3.01645e+06	568244	7.39086e+06	1.89632e+06	874138	1.43227e+08	5.5335e+07
Gemmatimonadetes	0	0	0	0	0	0	0	0	0	0	0	0	0	0	0	0	0	0
Kiritimatiellaeota	0	0	0	0	0	0	0	0	0	0	0	0	0	0	0	0	0	0
Lentisphaerae	0	0	0	0	0	0	0	0	0	0	0	0	0	0	0	0	0	0
Microsporidia	0	1.53585e+06	0	0	119661	0	0	0	403881	1.74551e+06	0	0	0	0	0	8.84145e+06	1.11777e+06	826939
Mollusca	272024	1.62054e+06	577262	240122	2.50898e+06	320030	0	0	0	0	0	9.44265e+06	0	0	508151	6.79234e+07	1.29149e+06	2.3264e+06
Mucoromycota	1.69054e+07	2.72308e+08	5.36694e+07	1.78909e+08	1.60077e+07	6.16972e+06	2.03568e+07	1.23093e+06	1.04653e+07	1.19185e+07	4.4273e+07	1.75011e+06	391810	2.83837e+07	7.36179e+06	1.98958e+06	3.71199e+08	2.4532e+07
Negarnaviricota	220077	0	514203	1.08576e+06	2.15869e+07	3.1855e+06	1.63588e+07	0	292094	500035	154045	0	228893	3.84416e+06	921405	0	1.18001e+07	6.30165e+06
Nitrospinae	191585	0	1.11063e+06	6.76026e+06	4.38642e+06	225924	3.00343e+06	873699	0	131477	1.29181e+06	1.15651e+06	0	9.37968e+06	0	0	846844	631642
Nitrospirae	6.86473e+06	3.90028e+07	8.84973e+07	2.21762e+08	7.07076e+07	3.91288e+07	7.08277e+07	5.91946e+06	6.12806e+06	1.1995e+06	1.3084e+08	3.46365e+07	0	3.16839e+07	2.61768e+07	0	1.10192e+06	1.40346e+07
Planctomycetes	1.11833e+06	0	0	0	993532	276283	0	0	147772	0	370618	0	0	215215	323817	0	0	647948
Platyhelminthes	4.41345e+06	2.79596e+07	3.02807e+06	117981	0	1.35282e+07	5.63142e+07	6.30714e+07	0	0	2.37079e+06	7.15696e+06	3.41492e+06	283147	4.74427e+07	0	1.97281e+08	229251
Proteobacteria	6.2203e+09	2.02497e+10	2.39693e+09	3.39647e+09	8.70865e+09	3.27447e+09	6.08028e+09	7.16987e+09	9.30984e+08	1.57748e+09	2.40346e+09	2.42377e+09	3.28697e+09	1.99962e+09	1.09839e+10	1.2089e+10	5.67229e+09	6.10758e+09
Rhodophyta	9.34492e+06	3.44943e+06	2.41846e+06	0	0	2.45435e+06	775942	0	225164	518023	369000	3.08949e+07	0	227186	1.83941e+06	7.31907e+08	9.65121e+06	1.70952e+07
Rhodothermaeota	0	0	0	0	0	0	0	0	0	0	0	0	0	0	0	0	0	0
Spirochaetes	51528.4	5.13657e+06	1.74381e+07	5.7897e+07	1.29503e+08	1.13358e+07	2.61204e+07	2.7659e+06	1.04606e+06	911454	3.14619e+07	1.36805e+06	155847	219083	6.28676e+06	153572	7.36277e+06	1.18363e+08
Streptophyta	3.68013e+10	1.15045e+11	3.36484e+10	7.35076e+09	6.08459e+09	9.75976e+09	1.98448e+10	4.02017e+10	2.69496e+09	9.84646e+09	2.72475e+09	2.11152e+10	6.45761e+09	1.03013e+10	7.62796e+10	2.74045e+09	1.00089e+10	2.92618e+09
Synergistetes	0	885247	457642	0	0	184408	0	0	1.1851e+06	255708	568033	9.26423e+06	337693	5.31084e+07	0	0	7.22851e+07	4.16826e+07
Tenericutes	4.14418e+07	839237	2.70597e+06	1.33148e+07	2.87707e+06	2.32857e+06	9.13319e+06	7.93757e+06	273352	973544	9.39684e+06	326514	1.51441e+06	241200	4.68107e+06	0	3.19317e+06	1.01824e+07
Thermotogae	588644	4.45874e+06	0	0	0	0	0	9170.32	0	0	0	0	0	0	0	0	4.16661e+06	0
Verrucomicrobia	1.0471e+09	6.15545e+08	1.6985e+08	1.68312e+08	7.61284e+08	1.39367e+08	8.33635e+08	4.2833e+08	2.11316e+08	1.48929e+08	1.58599e+08	7.23136e+07	1.82245e+08	2.30999e+08	3.48759e+08	8.711e+08	2.79776e+08	1.08279e+10

## Sheet: (6) phylum_16S
	H1	H2	H3	H4	H5	H6	H7	H8	UC1	UC2	UC4	UC5	UC6	UC8	UC9	UC11	UC15	UC23F
D_0__Archaea;D_1__Euryarchaeota	0	0	89	0	0	0	0	0	0	0	0	0	0	0	0	0	0	0
D_0__Bacteria;D_1__Actinobacteria	2683	426	1618	341	304	529	3224	151	154	1089	670	1235	20	2908	838	809	928	661
D_0__Bacteria;D_1__Bacteroidetes	0	0	0	0	369	0	33	0	0	42	100	0	0	0	2165	0	350	515
D_0__Bacteria;D_1__Cyanobacteria	0	0	0	0	0	8	0	0	0	6	0	0	0	0	0	0	0	0
D_0__Bacteria;D_1__Firmicutes	20589	17885	13590	21974	21197	15390	37784	25463	2871	13236	29253	13439	20737	16263	10293	22681	11247	12023
D_0__Bacteria;D_1__Fusobacteria	0	0	0	0	0	0	0	0	0	9	0	0	0	0	0	0	0	0
D_0__Bacteria;D_1__Proteobacteria	24	115	0	17	16	38	9	378	27	92	100	67	66	8	190	153	183	766
D_0__Bacteria;D_1__Verrucomicrobia	61	0	30	0	0	96	486	0	0	71	159	0	0	0	0	0	0	1313
D_0__Bacteria;__	899	1470	1153	534	331	370	1041	837	87	668	860	851	0	106	4399	42	3828	3965
Unassigned;__	0	19	0	0	0	0	0	0	0	0	0	0	66	0	56	0	0	69

## Sheet: (7) class_uniquepep
class	H1	H2	H3	H4	H5	H6	H7	H8	UC1	UC2	UC4	UC5	UC6	UC8	UC9	UC11	UC15	UC23F
unknown_unassigned	9290	9162	8352	7867	7479	8134	10264	8153	8864	9319	8376	7802	3497	7023	8722	5602	10324	9287
Acidimicrobiia	0	0	0	0	0	1	0	0	0	0	0	1	0	0	1	0	0	0
Acidobacteriia	0	2	1	0	2	3	2	2	2	1	3	3	1	4	3	2	1	3
Aconoidasida	0	0	1	0	1	0	2	1	1	2	2	2	0	1	2	0	2	2
Actinobacteria	804	644	750	625	469	504	882	346	334	737	408	642	212	827	672	352	811	770
Actinopteri	4	6	4	6	2	2	6	4	4	5	7	9	2	4	7	2	6	3
Agaricomycetes	2	2	1	2	3	1	1	1	1	1	1	2	0	1	2	0	1	2
Alphaproteobacteria	33	34	32	31	25	25	27	25	34	35	27	31	17	33	36	24	33	28
Anaerolineae	1	1	1	0	1	0	1	1	1	0	0	0	1	1	1	0	1	1
Aquificae	1	0	0	1	0	1	1	1	1	1	1	1	0	1	1	0	1	1
Arachnida	0	0	0	0	0	0	0	0	0	0	0	0	0	0	0	0	0	0
Ascidiacea	1	1	0	0	0	0	0	0	0	1	0	0	0	0	0	0	1	1
Aves	90	112	69	52	97	88	72	99	117	146	87	110	34	71	115	50	125	76
Bacilli	316	237	243	186	360	208	381	335	382	174	363	209	229	263	241	146	262	236
Bacteroidia	1956	1977	1992	2073	2221	2091	2859	2222	2042	2735	2617	2131	888	1616	3353	1418	2630	2842
Bangiophyceae	1	1	1	0	0	0	0	0	1	1	0	0	0	0	1	0	0	0
Betaproteobacteria	37	28	30	34	28	33	39	35	39	29	33	26	16	30	30	17	53	35
Cephalopoda	0	1	0	0	0	1	0	0	0	0	0	0	0	0	1	1	1	1
Chitinophagia	1	2	1	0	1	0	1	0	1	0	0	0	1	1	1	1	1	0
Chlamydiia	0	0	0	0	0	1	1	0	0	0	1	0	0	0	0	0	0	0
Chlorobia	0	0	0	0	0	0	0	0	0	0	0	0	0	0	0	0	0	0
Chloroflexia	0	0	0	0	0	0	0	0	0	0	0	0	0	0	0	0	0	0
Clostridia	9470	10458	10417	10035	8377	9970	12065	9057	9688	9581	9957	8483	3198	7665	9166	5079	12858	10366
Coriobacteriia	880	632	481	658	470	753	993	433	1074	793	659	595	247	380	471	380	927	929
Cytophagia	5	5	4	2	6	3	5	4	6	4	4	5	2	3	5	3	5	5
Deferribacteres	0	0	0	0	0	0	0	0	0	0	0	0	0	0	0	0	0	0
Dehalococcoidia	1	2	2	0	2	2	1	1	0	2	1	2	2	1	2	2	2	1
Deinococci	0	0	0	0	0	0	0	0	0	0	0	0	0	0	0	0	0	0
Deltaproteobacteria	16	31	26	19	19	19	32	26	15	17	29	19	7	15	35	11	21	19
Dothideomycetes	2	0	1	2	2	2	2	1	2	1	2	2	0	1	2	0	2	2
Endomicrobia	0	0	0	0	0	0	0	0	1	0	0	0	1	0	1	1	0	1
Epsilonproteobacteria	1	2	2	1	2	3	2	2	2	4	3	3	1	2	1	2	4	4
Erysipelotrichia	46	30	27	23	32	28	28	41	47	24	24	26	13	38	24	20	33	40
Eumycetozoa	1	1	1	0	1	1	1	1	1	1	0	1	1	1	1	1	1	1
Eurotiomycetes	6	4	7	5	4	5	3	4	6	5	4	7	8	5	6	2	5	7
Flavobacteriia	8	12	9	11	9	10	11	10	7	10	11	9	5	12	8	4	11	11
Florideophyceae	1	1	1	0	0	1	1	0	1	1	1	1	0	1	1	1	1	1
Fusobacteriia	4	3	3	3	2	2	3	3	4	3	3	3	2	3	4	1	2	3
Gammaproteobacteria	166	163	134	129	113	121	134	159	139	150	121	133	90	133	159	108	151	136
Gemmatimonadetes	0	0	0	0	0	0	0	0	0	0	0	0	0	0	0	0	0	0
Glomeromycetes	1	1	1	1	1	1	1	1	1	1	1	0	0	1	1	0	1	1
Halobacteria	1	1	0	1	1	2	2	0	0	1	1	0	0	1	1	0	1	1
Hexanauplia	0	0	0	0	0	0	0	0	0	0	0	0	0	0	0	0	0	0
Insecta	0	1	1	1	1	0	1	0	1	0	0	0	0	1	0	0	1	1
Kinetoplastea	0	1	1	1	0	1	1	1	0	0	1	0	0	0	0	0	1	1
Kiritimatiellae	0	0	0	0	0	0	0	0	0	0	0	0	0	0	0	0	0	0
Lentisphaeria	0	0	0	0	0	0	0	0	0	0	0	0	0	0	0	0	0	0
Leotiomycetes	0	0	0	0	0	0	0	0	0	0	0	0	0	0	0	0	0	0
Magnoliopsida	479	349	403	273	298	340	374	315	299	426	280	333	212	307	393	230	367	297
Malacostraca	0	1	0	0	0	0	0	1	0	0	0	1	0	0	0	0	0	0
Malasseziomycetes	1	1	1	1	1	1	1	1	1	1	1	1	1	1	1	1	1	1
Mamiellophyceae	0	0	0	0	0	0	0	0	0	1	0	0	0	0	0	0	0	0
Mammalia	1460	1374	1378	1125	1139	1278	1499	1385	1509	1827	1363	1483	1231	1413	1600	2044	1445	1639
Methanobacteria	1	0	7	1	0	1	3	2	2	3	4	0	0	1	1	0	2	2
Methanomicrobia	4	4	4	3	4	4	3	3	4	2	4	4	1	3	3	2	5	2
Microbotryomycetes	0	0	0	0	0	0	0	0	0	0	0	0	0	0	0	0	0	0
Mollicutes	4	1	1	3	1	2	2	4	2	1	2	1	2	1	2	0	2	3
Monjiviricetes	1	0	1	1	1	1	2	0	1	2	1	0	1	1	1	0	1	2
Mortierellomycetes	0	0	1	0	0	0	1	0	0	1	0	1	1	0	0	0	1	0
Mucoromycetes	1	1	1	1	1	1	1	1	1	1	1	1	1	1	0	1	1	1
Negativicutes	63	72	76	65	70	60	123	55	57	76	74	60	27	52	60	39	88	83
Nitrospinia	1	0	1	1	1	1	1	1	0	1	1	1	0	1	0	0	1	1
Nitrospira	1	1	1	1	1	1	1	1	1	1	1	1	0	1	1	0	1	1
Oligoflexia	0	0	0	0	0	0	0	0	0	0	0	0	0	0	0	0	0	0
Opitutae	0	0	0	0	0	0	0	0	0	0	0	0	0	0	0	0	0	0
Phycisphaerae	0	0	0	0	0	0	0	0	0	0	0	0	0	0	0	0	0	0
Pinopsida	1	1	1	1	1	1	1	1	1	1	1	1	1	0	1	0	1	1
Planctomycetia	0	0	0	0	0	0	0	0	0	0	0	0	0	0	0	0	0	0
Pucciniomycetes	0	1	1	0	0	1	1	1	0	0	1	1	0	1	1	0	0	1
Rhodothermia	0	0	0	0	0	0	0	0	0	0	0	0	0	0	0	0	0	0
Saccharomycetes	59	43	57	55	25	25	39	23	44	91	25	22	8	55	38	37	59	66
Schizosaccharomycetes	1	1	1	1	1	1	1	1	1	1	1	1	1	1	1	1	1	1
Sordariomycetes	2	4	7	6	5	5	7	7	5	5	7	6	2	3	5	3	6	3
Sphingobacteriia	2	3	3	2	4	2	2	3	2	3	2	1	2	3	1	1	3	2
Spirochaetia	1	3	2	5	3	2	2	4	1	1	2	2	1	2	3	1	3	3
Synergistia	0	1	1	0	0	1	0	0	2	1	1	1	1	2	0	0	1	1
Thermoleophilia	0	0	0	0	0	0	0	0	0	0	0	0	0	0	0	0	0	0
Thermoplasmata	0	0	0	0	0	0	0	0	0	0	0	0	0	0	0	0	0	0
Thermotogae	1	1	0	0	0	0	0	1	0	0	0	0	0	0	0	0	1	0
Tissierellia	6	8	6	10	8	9	10	5	8	9	6	8	2	6	8	4	11	8
Trematoda	1	1	1	1	0	1	1	1	0	0	1	1	1	1	1	0	1	1
Tremellomycetes	2	2	2	1	1	2	1	1	1	2	2	1	0	1	2	1	2	2
Ustilaginomycetes	0	0	0	0	0	1	0	0	1	0	0	0	0	0	0	1	0	0
Verrucomicrobiae	144	67	80	78	71	77	118	57	74	67	92	71	31	64	69	61	57	235
Zetaproteobacteria	0	0	0	0	0	0	0	0	0	0	0	0	0	0	0	0	0	0

## Sheet: (8) class_intensity
class	H1	H2	H3	H4	H5	H6	H7	H8	UC1	UC2	UC4	UC5	UC6	UC8	UC9	UC11	UC15	UC23F
unknown_unassigned	1.83073e+11	3.63294e+11	1.33244e+11	1.31554e+11	2.21191e+11	1.05531e+11	4.49058e+11	3.3308e+11	9.93244e+10	1.24874e+11	1.22243e+11	8.01726e+10	9.89794e+10	8.02845e+10	2.46678e+11	4.71337e+11	3.57403e+11	4.38477e+11
Acidimicrobiia	0	0	0	0	0	621903	0	0	0	0	0	4.66085e+07	0	0	1.01747e+06	0	0	0
Acidobacteriia	0	3.61806e+07	1.91091e+07	0	2.76027e+07	3.16518e+07	6.99139e+07	8.48096e+07	1.22735e+06	343902	5.75322e+07	4.59702e+07	2.42731e+06	8.38115e+07	2.2046e+07	5.2292e+06	9.44677e+07	2.22972e+08
Aconoidasida	0	0	1.85405e+06	0	683266	0	1.07922e+07	384339	2.62822e+06	1.58646e+07	2.29632e+07	4.68424e+07	0	2.91049e+06	3.15732e+06	0	1.41606e+06	1.42253e+08
Actinobacteria	9.8143e+09	9.01766e+09	5.65208e+09	3.36665e+09	4.86425e+09	1.87098e+09	2.54324e+10	4.45579e+09	3.56127e+09	2.75416e+09	1.24047e+09	2.00533e+09	7.13555e+08	5.38557e+09	4.38182e+09	1.79623e+09	1.02668e+10	1.21795e+10
Actinopteri	1.99776e+06	3.90304e+08	3.26778e+08	3.45652e+08	9.25833e+07	1.40196e+08	1.35197e+08	2.25889e+08	1.27229e+07	1.34021e+07	1.55135e+08	1.36665e+08	1.229e+06	1.27253e+08	5.77846e+06	2.19932e+06	2.77894e+08	5.7832e+08
Agaricomycetes	8.71848e+06	1.03194e+07	314187	1.26613e+07	6.83567e+06	1.90826e+06	4.76812e+06	1.90772e+07	3.26877e+06	7.72699e+06	434384	913728	0	170714	1.47219e+06	0	4.25283e+06	1.13325e+07
Alphaproteobacteria	4.34944e+08	2.72624e+09	3.96845e+08	1.68845e+08	5.89158e+09	3.77614e+08	2.62158e+09	1.17094e+09	1.11275e+08	4.94959e+08	6.54264e+08	1.3884e+09	9.30687e+08	2.18006e+08	3.23324e+09	3.55155e+08	9.49674e+08	4.25819e+08
Anaerolineae	218361	474117	275176	0	1.00417e+06	0	576981	437354	4.6717e+06	0	0	0	202685	145957	326712	0	680891	694896
Aquificae	194607	0	0	5.80914e+06	0	5.05966e+07	2.52311e+07	2.00094e+06	81655.2	429458	4.0103e+06	4.14028e+06	0	3.69552e+06	3.06141e+06	0	6.29036e+06	2.68098e+06
Arachnida	0	0	0	0	0	0	0	0	0	0	0	0	0	0	0	0	0	0
Ascidiacea	1.25781e+06	1.53958e+07	0	0	0	0	0	0	0	2.82471e+06	0	0	0	0	0	0	7.86786e+07	1.12312e+06
Aves	5.91346e+08	3.04826e+09	5.60057e+08	4.06084e+08	2.00759e+09	4.40965e+08	9.42296e+08	4.46195e+09	1.32041e+09	4.2378e+09	8.77333e+08	1.71263e+09	5.93495e+07	2.71997e+08	4.71142e+09	4.41952e+08	3.85242e+09	6.19958e+08
Bacilli	1.86091e+09	2.47556e+09	1.32155e+09	1.87604e+09	8.78596e+09	1.06238e+09	8.82096e+09	7.86387e+09	4.74208e+09	8.34879e+08	5.34651e+09	9.95186e+08	2.09235e+09	1.50866e+09	2.51631e+09	1.60547e+09	5.99555e+09	3.58069e+09
Bacteroidia	5.92356e+09	2.18537e+10	1.04996e+10	7.19502e+09	3.7234e+10	7.89872e+09	5.16722e+10	2.41e+10	9.57829e+09	1.64204e+10	1.84012e+10	1.51097e+10	1.57374e+10	5.08224e+09	5.48413e+10	9.68833e+10	2.81396e+10	8.26695e+10
Bangiophyceae	8.8394e+06	3.1801e+06	1.0292e+06	0	0	0	0	0	125475	181670	0	0	0	0	802222	0	0	0
Betaproteobacteria	3.1045e+08	3.89182e+08	1.85818e+08	1.27198e+09	6.45619e+07	9.56023e+08	1.21374e+09	5.80866e+08	1.10782e+08	6.88027e+07	1.46214e+08	1.80451e+08	5.08276e+08	3.88331e+07	5.94259e+08	1.08499e+07	1.22376e+09	1.35775e+09
Cephalopoda	0	1.62054e+06	0	0	0	320030	0	0	0	0	0	0	0	0	508151	6.79234e+07	726387	868936
Chitinophagia	220933	3.00039e+06	982132	0	1.50378e+06	0	1.16978e+08	0	186244	0	0	0	1.53351e+08	2.09529e+06	4.36334e+06	363096	1.11273e+06	0
Chlamydiia	0	0	0	0	0	184632	6.78207e+06	0	0	0	489695	0	0	0	0	0	0	0
Chlorobia	0	0	0	0	0	0	0	0	0	0	0	0	0	0	0	0	0	0
Chloroflexia	0	0	0	0	0	0	0	0	0	0	0	0	0	0	0	0	0	0
Clostridia	6.76802e+10	1.7933e+11	8.17527e+10	1.28923e+11	1.24193e+11	7.74974e+10	2.73285e+11	1.47689e+11	4.28099e+10	5.80412e+10	8.74933e+10	4.01528e+10	1.25783e+10	5.79359e+10	1.06236e+11	3.75177e+10	3.29432e+11	3.01136e+11
Coriobacteriia	8.98283e+09	4.98261e+09	4.8486e+09	4.30976e+09	6.63496e+09	4.44444e+09	3.79598e+10	2.68057e+09	1.23236e+10	3.35522e+09	3.08231e+09	2.19901e+09	2.79667e+09	5.52446e+08	1.92685e+09	2.65305e+09	1.04702e+10	3.08155e+10
Cytophagia	1.48584e+07	2.12496e+08	3.74528e+06	721802	1.77485e+07	2.34107e+06	2.55693e+07	3.48158e+07	5.91668e+06	7.69714e+06	1.27702e+07	6.77326e+06	2.02585e+06	2.26655e+06	2.12178e+09	7.85816e+07	8.1725e+06	1.70558e+09
Deferribacteres	0	0	0	0	0	0	0	0	0	0	0	0	0	0	0	0	0	0
Dehalococcoidia	1.29252e+06	3.52295e+07	1.90692e+07	0	1.29011e+07	9.95211e+06	4.59001e+06	519893	0	1.12747e+07	533963	4.51902e+07	5.40217e+06	1.13141e+06	9.3961e+06	2.43826e+08	1.27536e+08	1.60383e+08
Deinococci	0	0	0	0	0	0	0	0	0	0	0	0	0	0	0	0	0	0
Deltaproteobacteria	7.55726e+07	1.96659e+08	5.97763e+07	1.17335e+08	2.61695e+08	7.24496e+07	3.07018e+08	2.0357e+08	2.77315e+07	1.74213e+07	1.96159e+08	6.23555e+07	4.04794e+06	4.23425e+07	3.53758e+08	1.36368e+08	1.63573e+08	1.6708e+08
Dothideomycetes	3.15104e+07	0	134575	1.19316e+06	5.26397e+06	379242	5.54261e+06	1.69833e+06	894361	6.386e+06	2.98362e+06	976322	0	2.03894e+07	1.67794e+06	0	8.84364e+06	9.59679e+07
Endomicrobia	0	0	0	0	0	0	0	0	965008	0	0	0	267547	0	7.6142e+06	2.74155e+07	0	3.72044e+07
Epsilonproteobacteria	2.41186e+07	6.81651e+07	7.74978e+06	3.74384e+07	2.87687e+07	9.88063e+07	7.31976e+06	9.58745e+06	6.44407e+06	5.21863e+07	4.83301e+07	1.78509e+07	292306	1.71509e+06	432733	887144	3.65071e+07	1.09707e+07
Erysipelotrichia	3.20669e+08	4.03739e+08	1.03178e+08	1.26495e+08	4.02689e+08	9.04822e+07	2.24653e+08	3.08918e+08	1.62527e+08	7.74641e+07	4.87991e+07	1.94516e+08	6.98262e+06	1.83586e+08	2.19223e+08	5.85076e+07	3.007e+08	3.84946e+08
Eumycetozoa	1.42934e+06	1.07047e+06	1.50886e+06	0	1.22787e+06	314156	1.39837e+06	490642	159778	266360	0	328962	3.09315e+07	96880.4	4.0336e+06	1.8243e+07	736243	1.72764e+06
Eurotiomycetes	2.27812e+08	6.1229e+06	2.39952e+07	1.24119e+07	7.85864e+07	8.96537e+06	1.3758e+07	1.71865e+06	3.11595e+07	1.06495e+07	2.43027e+08	1.64541e+07	1.2109e+08	9.96917e+06	5.25858e+07	8.12526e+07	1.77828e+07	4.39342e+08
Flavobacteriia	5.58862e+07	1.06344e+08	9.8174e+07	2.42531e+08	5.56516e+08	7.87527e+07	2.35343e+09	6.64581e+08	2.77529e+07	7.41393e+07	1.23266e+08	1.63753e+07	1.75734e+07	5.59478e+07	6.04986e+08	2.87394e+07	2.79628e+08	3.78375e+08
Florideophyceae	505521	269327	1.38926e+06	0	0	2.45435e+06	775942	0	99689.8	336353	369000	3.08949e+07	0	227186	1.03719e+06	7.31907e+08	9.65121e+06	1.70952e+07
Fusobacteriia	8.69659e+07	2.06791e+07	3.91553e+06	960394	1.50164e+06	8.10365e+06	1.03636e+08	1.75808e+06	4.80837e+07	2.89869e+07	2.38884e+07	3.01645e+06	568244	7.39086e+06	1.89632e+06	874138	1.43227e+08	5.5335e+07
Gammaproteobacteria	4.88419e+09	1.65355e+10	1.59279e+09	1.65393e+09	2.20229e+09	1.63824e+09	1.81329e+09	4.88833e+09	5.96675e+08	8.13224e+08	1.28465e+09	6.86575e+08	1.80227e+09	1.5612e+09	6.57226e+09	1.13768e+10	3.04244e+09	3.45736e+09
Gemmatimonadetes	0	0	0	0	0	0	0	0	0	0	0	0	0	0	0	0	0	0
Glomeromycetes	1.46648e+07	2.71768e+08	4.9625e+07	1.45152e+08	1.55037e+07	5.64368e+06	1.70114e+07	200847	1.03535e+07	1.1124e+07	1.68152e+07	0	0	2.68521e+07	7.36179e+06	0	3.68768e+08	2.40607e+07
Halobacteria	1.21446e+08	1.80142e+06	0	251418	1.03324e+06	1.33159e+06	6.1269e+08	0	0	608383	365063	0	0	150374	114704	0	479670	334895
Hexanauplia	0	0	0	0	0	0	0	0	0	0	0	0	0	0	0	0	0	0
Insecta	0	101326	91562.8	285194	92348.3	0	3.00829e+06	0	298071	0	0	0	0	502775	0	0	5.41143e+06	2.66439e+07
Kinetoplastea	0	7.8523e+06	7.05859e+06	5.05439e+06	0	2.111e+06	720889	763927	0	0	4.04461e+06	0	0	0	0	0	637670	2.10081e+06
Kiritimatiellae	0	0	0	0	0	0	0	0	0	0	0	0	0	0	0	0	0	0
Lentisphaeria	0	0	0	0	0	0	0	0	0	0	0	0	0	0	0	0	0	0
Leotiomycetes	0	0	0	0	0	0	0	0	0	0	0	0	0	0	0	0	0	0
Magnoliopsida	3.61181e+10	1.1494e+11	3.35217e+10	7.33503e+09	6.07999e+09	9.42499e+09	1.97533e+10	4.01867e+10	2.66167e+09	9.80092e+09	2.6986e+09	2.10989e+10	6.26862e+09	1.0274e+10	7.6205e+10	2.73132e+09	9.90525e+09	2.87054e+09
Malacostraca	0	4.00579e+06	0	0	0	0	0	41094	0	0	0	3.61691e+06	0	0	0	0	0	0
Malasseziomycetes	448319	1.11717e+07	1.72349e+07	1.57783e+06	380263	4.33706e+06	2.67833e+06	4.54878e+07	2.38228e+07	4.82021e+07	4.86237e+06	9.96761e+07	213183	1.38381e+07	6.58459e+07	3.49879e+06	1.32159e+07	3.0132e+06
Mamiellophyceae	0	0	0	0	0	0	0	0	0	7.01032e+06	0	0	0	0	0	0	0	0
Mammalia	1.23778e+11	3.19326e+11	1.16194e+11	4.32167e+10	1.66125e+11	6.78539e+10	2.10248e+11	3.1489e+11	7.69041e+10	1.61178e+11	6.72951e+10	6.85317e+10	4.8877e+11	8.01317e+10	2.57082e+11	1077382935141	1.40013e+11	3.4563e+11
Methanobacteria	76578.3	0	6.75982e+07	7.76389e+06	0	1.17398e+06	1.59495e+06	855244	228242	4.62396e+06	7.45259e+06	0	0	56437	591972	0	5.41336e+06	925375
Methanomicrobia	5.11605e+07	1.37407e+07	3.48378e+07	1.79273e+07	7.03124e+07	1.03806e+07	4.56917e+07	4.69523e+07	2.05435e+06	1.91522e+06	1.29607e+07	946888	28110.3	1.58223e+07	2.75458e+07	1.28555e+07	5.75763e+07	3.92486e+07
Microbotryomycetes	0	0	0	0	0	0	0	0	0	0	0	0	0	0	0	0	0	0
Mollicutes	4.14418e+07	839237	2.70597e+06	1.33148e+07	2.87707e+06	2.32857e+06	9.13319e+06	7.93757e+06	273352	973544	9.39684e+06	326514	1.51441e+06	241200	4.68107e+06	0	3.19317e+06	1.01824e+07
Monjiviricetes	220077	0	514203	1.08576e+06	2.15869e+07	3.1855e+06	1.63588e+07	0	292094	500035	154045	0	228893	3.84416e+06	921405	0	1.18001e+07	6.30165e+06
Mortierellomycetes	0	0	56369.7	0	0	0	572036	0	0	285146	0	384213	193385	0	0	0	2.15361e+06	0
Mucoromycetes	2.24062e+06	539782	3.9881e+06	3.37569e+07	503984	526039	2.77341e+06	1.03008e+06	111818	509363	2.74578e+07	1.3659e+06	198425	1.53158e+06	0	1.98958e+06	277816	471221
Negativicutes	1.67552e+08	4.81706e+08	8.86504e+07	5.21216e+07	5.98497e+08	1.50269e+08	3.93479e+09	6.41042e+08	1.04619e+08	5.52772e+08	2.71424e+08	1.52596e+08	3.07614e+07	5.69925e+07	3.0817e+08	4.88708e+07	8.19144e+08	7.86635e+08
Nitrospinia	191585	0	1.11063e+06	6.76026e+06	4.38642e+06	225924	3.00343e+06	873699	0	131477	1.29181e+06	1.15651e+06	0	9.37968e+06	0	0	846844	631642
Nitrospira	6.86473e+06	3.90028e+07	8.84973e+07	2.21762e+08	7.07076e+07	3.91288e+07	7.08277e+07	5.91946e+06	6.12806e+06	1.1995e+06	1.3084e+08	3.46365e+07	0	3.16839e+07	2.61768e+07	0	1.10192e+06	1.40346e+07
Oligoflexia	0	0	0	0	0	0	0	0	0	0	0	0	0	0	0	0	0	0
Opitutae	0	0	0	0	0	0	0	0	0	0	0	0	0	0	0	0	0	0
Phycisphaerae	0	0	0	0	0	0	0	0	0	0	0	0	0	0	0	0	0	0
Pinopsida	1.94002e+07	3.17627e+07	3.56999e+06	397591	761835	203939	6.92416e+07	2.55229e+06	4.568e+06	1.8135e+07	1.38784e+07	6.76183e+06	275829	0	449031	0	8.89235e+07	3.28834e+07
Planctomycetia	0	0	0	0	0	0	0	0	0	0	0	0	0	0	0	0	0	0
Pucciniomycetes	0	661824	872688	0	0	339403	1.67457e+06	797764	0	0	2.62445e+06	309446	0	219311	2.29404e+06	0	0	2.75912e+06
Rhodothermia	0	0	0	0	0	0	0	0	0	0	0	0	0	0	0	0	0	0
Saccharomycetes	1.56234e+08	9.54907e+08	2.34038e+08	2.08442e+08	4.51342e+09	6.26169e+07	5.80531e+08	5.38353e+09	3.6768e+07	8.52521e+08	3.14965e+07	1.72369e+07	3.20831e+06	2.02784e+08	4.68942e+07	9.72897e+07	2.18e+09	9.84039e+08
Schizosaccharomycetes	6.46081e+06	706423	143293	8.14135e+06	661821	9.11684e+06	584850	394724	200711	1.45352e+08	4.00159e+06	7.92591e+06	1.57749e+06	697735	562355	5.65017e+06	4.26848e+06	2.04432e+08
Sordariomycetes	1.81352e+07	2.45447e+08	1.31955e+08	1.84738e+08	1.11732e+08	4.30999e+07	1.1051e+08	3.93775e+08	3.90147e+07	7.92499e+06	4.37937e+07	1.3134e+08	9.3572e+06	4.2781e+07	2.57875e+08	4.37982e+06	7.69738e+07	5.80472e+06
Sphingobacteriia	403665	8.29576e+06	3.72121e+06	809354	1.09161e+08	600863	1.33187e+06	5.11346e+07	316816	3.38236e+06	1.42178e+06	235962	473940	2.75558e+06	3.50539e+06	776695	1.46822e+06	4.32823e+06
Spirochaetia	51528.4	5.13657e+06	1.74381e+07	5.7897e+07	1.29503e+08	1.13358e+07	2.61204e+07	2.7659e+06	1.04606e+06	911454	3.14619e+07	1.36805e+06	155847	219083	6.28676e+06	153572	7.36277e+06	1.18363e+08
Synergistia	0	885247	457642	0	0	184408	0	0	1.1851e+06	255708	568033	9.26423e+06	337693	5.31084e+07	0	0	7.22851e+07	4.16826e+07
Thermoleophilia	0	0	0	0	0	0	0	0	0	0	0	0	0	0	0	0	0	0
Thermoplasmata	0	0	0	0	0	0	0	0	0	0	0	0	0	0	0	0	0	0
Thermotogae	588644	4.45874e+06	0	0	0	0	0	9170.32	0	0	0	0	0	0	0	0	4.16661e+06	0
Tissierellia	6.12006e+08	1.75422e+09	6.50798e+08	1.38874e+09	1.85004e+09	3.10222e+08	2.15032e+09	1.23225e+09	3.73258e+08	4.59302e+08	6.3516e+08	1.57342e+08	1.0476e+07	3.10924e+08	3.67458e+08	5.18431e+06	2.87229e+09	3.28633e+09
Trematoda	4.41345e+06	2.79596e+07	3.02807e+06	117981	0	1.35282e+07	5.63142e+07	6.30714e+07	0	0	2.37079e+06	7.15696e+06	3.41492e+06	283147	4.74427e+07	0	1.97281e+08	229251
Tremellomycetes	8.89743e+06	6.14635e+07	1.51774e+07	4.61591e+06	7.31709e+07	5.26362e+06	1.68777e+07	1.60349e+08	1.79476e+07	4.81045e+07	4.83183e+06	344108	0	4.46986e+07	2.46968e+06	477957	1.5564e+07	1.68929e+06
Ustilaginomycetes	0	0	0	0	0	1.20492e+06	0	0	5.30021e+06	0	0	0	0	0	0	9.87278e+06	0	0
Verrucomicrobiae	1.0471e+09	6.15545e+08	1.6985e+08	1.68312e+08	7.61284e+08	1.39367e+08	8.33635e+08	4.2833e+08	2.11316e+08	1.48929e+08	1.58599e+08	7.23136e+07	1.82245e+08	2.30999e+08	3.48759e+08	8.711e+08	2.79776e+08	1.08208e+10
Zetaproteobacteria	0	0	0	0	0	0	0	0	0	0	0	0	0	0	0	0	0	0

## Sheet: (9) class_16S
	H1	H2	H3	H4	H5	H6	H7	H8	UC1	UC2	UC4	UC5	UC6	UC8	UC9	UC11	UC15	UC23F
D_0__Archaea;D_1__Euryarchaeota;__	0	0	89	0	0	0	0	0	0	0	0	0	0	0	0	0	0	0
D_0__Bacteria;D_1__Actinobacteria;D_2__Acidimicrobiia	279	60	181	12	12	104	213	0	0	116	190	0	0	0	298	0	137	62
D_0__Bacteria;D_1__Actinobacteria;D_2__Actinobacteria	1331	150	1437	190	292	125	1678	145	32	750	193	736	20	2908	473	809	419	212
D_0__Bacteria;D_1__Actinobacteria;__	1073	216	0	139	0	300	1333	6	122	223	287	499	0	0	67	0	372	387
D_0__Bacteria;D_1__Bacteroidetes;D_2__Bacteroidia	0	0	0	0	369	0	33	0	0	42	100	0	0	0	2165	0	350	515
D_0__Bacteria;D_1__Cyanobacteria;D_2__Oxyphotobacteria	0	0	0	0	0	8	0	0	0	6	0	0	0	0	0	0	0	0
D_0__Bacteria;D_1__Firmicutes;D_2__Bacilli	4355	1951	2013	313	1880	2929	9346	4277	1289	1944	9781	3983	20737	8814	1824	22672	1692	1533
D_0__Bacteria;D_1__Firmicutes;D_2__Clostridia	15966	15683	11386	21458	18999	12151	28189	20964	1569	10666	19426	9137	0	7449	8133	9	8466	9868
D_0__Bacteria;D_1__Firmicutes;D_2__Negativicutes	0	0	10	0	0	0	0	0	0	55	0	0	0	0	0	0	0	179
D_0__Bacteria;D_1__Firmicutes;__	268	251	181	203	318	310	249	222	13	571	46	319	0	0	336	0	1089	443
D_0__Bacteria;D_1__Fusobacteria;D_2__Fusobacteriia	0	0	0	0	0	0	0	0	0	9	0	0	0	0	0	0	0	0
D_0__Bacteria;D_1__Proteobacteria;D_2__Alphaproteobacteria	0	0	0	0	0	0	0	0	0	0	0	0	27	0	37	15	55	0
D_0__Bacteria;D_1__Proteobacteria;D_2__Deltaproteobacteria	0	0	0	0	0	0	0	0	0	0	6	0	0	0	65	0	0	0
D_0__Bacteria;D_1__Proteobacteria;D_2__Gammaproteobacteria	24	115	0	17	16	38	9	378	27	92	94	67	39	8	88	138	128	766
D_0__Bacteria;D_1__Verrucomicrobia;D_2__Verrucomicrobiae	61	0	30	0	0	96	486	0	0	71	159	0	0	0	0	0	0	1313
D_0__Bacteria;__;__	899	1470	1153	534	331	370	1041	837	87	668	860	851	0	106	4399	42	3828	3965
Unassigned;__;__	0	19	0	0	0	0	0	0	0	0	0	0	66	0	56	0	0	69

## Sheet: (10) order_uniquepep
order	H1	H2	H3	H4	H5	H6	H7	H8	UC1	UC2	UC4	UC5	UC6	UC8	UC9	UC11	UC15	UC23F
unknown_unassigned	10246	10040	9197	8586	8195	8912	11219	8964	9817	10438	9197	8690	4119	7852	9696	6666	11300	10328
Acidaminococcales	15	17	23	21	17	21	46	12	12	40	31	13	8	12	13	13	17	31
Acidimicrobiales	0	0	0	0	0	1	0	0	0	0	0	1	0	0	1	0	0	0
Acidobacteriales	0	0	0	0	0	0	0	0	0	0	0	0	0	0	0	0	0	0
Actinomycetales	6	6	3	5	2	3	5	5	5	3	3	9	2	4	3	3	4	4
Aeromonadales	1	0	1	1	2	2	0	1	0	0	0	1	0	0	0	0	1	0
Agaricales	1	1	0	1	2	0	0	0	0	0	0	1	0	1	1	0	0	1
Alteromonadales	3	4	2	3	2	3	1	4	3	5	2	2	1	1	2	1	2	3
Anaerolineales	1	1	1	0	1	0	1	1	1	0	0	0	1	1	1	0	1	1
Anseriformes	1	1	1	0	1	1	1	0	1	1	1	1	1	1	1	1	1	1
Aquificales	1	0	0	1	0	1	1	1	1	1	1	1	0	1	1	0	1	1
Araneae	0	0	0	0	0	0	0	0	0	0	0	0	0	0	0	0	0	0
Artiodactyla	47	51	46	39	43	48	49	34	56	46	42	41	30	43	53	28	45	37
Asterales	1	1	1	0	4	1	1	2	2	2	4	1	0	2	2	0	2	1
Bacillales	24	27	25	24	22	29	30	26	23	21	30	24	9	21	21	10	28	20
Bacteriovoracales	0	0	0	0	0	0	0	0	0	0	0	0	0	0	0	0	0	0
Bacteroidales	1943	1960	1976	2054	2197	2071	2833	2206	2025	2711	2599	2114	883	1600	3322	1407	2600	2820
Bacteroidetes Order II. Incertae sedis	0	0	1	0	0	0	0	0	1	1	0	0	0	0	1	0	0	0
Bangiales	1	1	1	0	0	0	0	0	1	1	0	0	0	0	1	0	0	0
Bifidobacteriales	726	568	673	547	407	433	796	292	274	664	345	566	188	749	601	307	729	689
Boletales	0	0	0	0	0	0	0	0	0	0	0	0	0	0	0	0	0	0
Brassicales	10	6	11	5	15	7	8	14	7	5	3	7	4	9	4	2	8	7
Burkholderiales	34	24	26	30	23	29	34	30	33	26	30	25	14	29	25	14	49	31
Campylobacterales	1	2	2	1	2	3	2	2	2	4	3	3	1	2	1	2	4	4
Capnodiales	1	0	0	1	1	1	1	1	1	1	1	1	0	0	1	0	1	1
Carnivora	1	1	1	1	1	1	1	1	0	1	1	0	1	1	1	1	1	0
Caryophyllales	0	0	0	0	0	0	0	0	0	0	0	0	0	0	0	0	0	0
Caudovirales	0	0	1	0	0	0	0	0	0	0	1	0	0	0	1	0	0	0
Caulobacterales	0	0	0	0	0	0	0	0	0	0	0	0	0	0	0	0	0	0
Cellvibrionales	0	1	1	0	1	1	0	1	1	1	1	1	0	0	1	0	1	0
Chaetothyriales	0	0	0	0	0	1	0	0	0	0	0	0	0	0	0	0	0	0
Chiroptera	0	0	0	0	0	0	0	0	0	0	0	0	0	0	0	0	0	0
Chitinophagales	1	2	1	0	1	0	1	0	1	0	0	0	1	1	1	1	1	0
Chlorobiales	0	0	0	0	0	0	0	0	0	0	0	0	0	0	0	0	0	0
Chloroflexales	0	0	0	0	0	0	0	0	0	0	0	0	0	0	0	0	0	0
Chromatiales	0	0	0	0	0	0	0	0	0	0	0	0	0	0	0	0	0	0
Chroococcales	2	2	1	2	1	2	2	2	2	2	2	2	0	2	1	0	2	1
Clostridiales	9409	10391	10353	9986	8334	9923	12000	9003	9632	9518	9898	8430	3179	7625	9115	5047	12784	10306
Coriobacteriales	739	553	404	562	342	657	853	346	890	691	556	507	198	311	359	318	787	789
Corynebacteriales	9	9	7	7	8	7	8	6	8	6	7	7	2	7	9	4	7	7
Cryptosporangiales	1	1	2	1	2	2	1	2	0	1	2	2	0	2	1	1	2	2
Cytophagales	5	5	4	2	6	3	5	4	6	4	4	5	2	3	5	3	5	5
Deferribacterales	0	0	0	0	0	0	0	0	0	0	0	0	0	0	0	0	0	0
Deinococcales	0	0	0	0	0	0	0	0	0	0	0	0	0	0	0	0	0	0
Desulfobacterales	1	1	1	1	0	1	1	1	1	0	0	0	0	1	1	0	1	1
Desulfovibrionales	13	26	20	13	14	12	25	19	9	11	24	15	4	11	29	10	14	14
Desulfurobacteriales	0	0	0	0	0	0	0	0	0	0	0	0	0	0	0	0	0	0
Desulfuromonadales	1	2	3	2	2	3	3	3	2	2	3	2	0	1	3	0	2	1
Dictyosteliales	1	1	1	0	1	1	1	1	1	1	0	1	1	1	1	1	1	1
Diplomonadida	0	0	0	0	0	0	0	0	0	0	0	0	0	0	0	0	0	0
Eggerthellales	56	28	39	41	80	31	48	48	86	32	46	29	23	31	55	24	56	55
Endomicrobiales	0	0	0	0	0	0	0	0	1	0	0	0	1	0	1	1	0	1
Enterobacterales	22	19	19	20	15	17	25	47	15	15	18	20	5	18	15	14	28	24
Enterogona	1	1	0	0	0	0	0	0	0	1	0	0	0	0	0	0	1	1
Entomoplasmatales	1	0	0	1	1	0	1	1	0	0	1	0	1	1	0	0	1	1
Erysipelotrichales	46	30	27	23	32	28	28	41	47	24	24	26	13	38	24	20	33	40
Eulipotyphla	1	0	1	0	1	0	0	0	0	1	0	1	0	0	0	1	0	1
Eurotiales	5	2	5	3	3	3	2	2	5	4	2	5	7	4	4	2	3	5
Fabales	46	34	98	53	67	73	88	37	31	83	41	41	24	55	57	41	68	65
Flavobacteriales	8	12	9	11	9	10	11	10	7	10	11	9	5	12	8	4	11	11
Fusobacteriales	4	3	3	3	2	2	3	3	4	3	3	3	2	3	4	1	2	3
Galliformes	61	68	41	31	57	48	36	55	70	90	58	74	12	35	76	31	77	44
Gemmatimonadales	0	0	0	0	0	0	0	0	0	0	0	0	0	0	0	0	0	0
Geodermatophilales	0	0	0	0	0	0	0	0	0	0	0	0	0	0	0	0	0	0
Glomerales	1	1	1	1	1	1	1	1	1	1	1	0	0	1	1	0	1	1
Glomerellales	2	1	2	1	1	1	2	1	2	1	2	2	1	1	1	1	2	2
Glycomycetales	0	0	0	0	0	0	0	0	0	0	0	0	0	0	0	0	0	0
Haemosporida	0	0	1	0	1	0	2	1	1	2	2	2	0	1	2	0	2	2
Halanaerobiales	3	2	3	2	2	2	2	2	1	2	2	3	2	3	2	2	2	2
Halobacteriales	0	0	0	0	0	0	0	0	0	0	0	0	0	0	0	0	0	0
Haloferacales	0	0	0	0	0	1	1	0	0	0	1	0	0	0	0	0	0	0
Haloplasmatales	0	0	0	0	0	0	0	0	0	0	0	0	0	0	0	0	0	0
Helotiales	0	0	0	0	0	0	0	0	0	0	0	0	0	0	0	0	0	0
Herpesvirales	0	0	0	0	0	0	0	0	0	0	0	0	0	0	0	0	0	0
Hymenoptera	0	1	1	1	1	0	1	0	1	0	0	0	0	1	0	0	1	1
Hypocreales	0	1	3	3	2	2	3	4	1	2	3	2	0	2	3	1	2	1
Isosphaerales	0	0	0	0	0	0	0	0	0	0	0	0	0	0	0	0	0	0
Kiritimatiellales	0	0	0	0	0	0	0	0	0	0	0	0	0	0	0	0	0	0
Lactobacillales	283	201	210	153	330	170	341	297	348	145	320	177	207	234	211	129	227	206
Lagomorpha	1	2	0	0	0	0	2	2	3	1	1	1	0	1	1	1	2	2
Lamiales	16	14	6	4	7	8	11	5	4	4	2	6	5	4	11	7	9	5
Laurales	4	4	5	4	8	5	4	4	1	8	3	8	1	5	2	3	4	4
Legionellales	4	4	4	4	4	4	3	4	4	4	4	4	4	4	4	3	4	4
Lentisphaerales	0	0	0	0	0	0	0	0	0	0	0	0	0	0	0	0	0	0
Lepidoptera	0	0	0	0	0	0	0	0	0	0	0	0	0	0	0	0	0	0
Leptospirales	0	0	0	0	0	0	0	0	0	0	0	0	0	0	0	0	0	0
Magnaporthales	0	0	0	0	0	0	0	0	0	0	0	0	0	0	0	0	0	0
Malasseziales	1	1	1	1	1	1	1	1	1	1	1	1	1	1	1	1	1	1
Malvales	28	25	28	26	21	24	24	23	23	23	22	25	10	26	25	13	26	20
Mamiellales	0	0	0	0	0	0	0	0	0	1	0	0	0	0	0	0	0	0
Marinilabiliales	2	0	0	0	0	0	1	0	1	0	0	0	0	2	0	2	1	0
Mariprofundales	0	0	0	0	0	0	0	0	0	0	0	0	0	0	0	0	0	0
Mastigamoebida	0	0	0	0	0	0	0	0	0	0	0	0	0	0	0	0	0	0
Methanobacteriales	1	0	7	1	0	1	3	2	2	3	4	0	0	1	1	0	2	2
Methanomicrobiales	1	1	1	1	1	1	0	0	1	1	1	1	0	0	1	1	1	0
Methanosarcinales	3	3	3	2	3	3	3	3	3	1	3	3	1	3	2	1	4	2
Methylococcales	2	2	2	2	2	2	2	2	2	2	2	2	1	1	2	0	2	1
Micrococcales	4	7	9	8	10	9	8	6	7	5	8	7	2	7	7	6	8	8
Micromonosporales	4	4	4	3	2	5	5	4	3	6	2	2	3	4	3	2	5	3
Mononegavirales	1	0	1	1	1	1	2	0	1	2	1	0	1	1	1	0	1	2
Mortierellales	0	0	1	0	0	0	1	0	0	1	0	1	1	0	0	0	1	0
Mucorales	1	1	1	1	1	1	1	1	1	1	1	1	1	1	0	1	1	1
Mycoplasmatales	3	1	1	2	0	2	1	3	2	1	1	1	1	0	2	0	1	2
Myxococcales	0	1	1	1	1	1	1	1	1	2	1	1	1	0	0	1	2	1
Natranaerobiales	1	0	0	0	1	1	1	0	0	1	1	0	0	0	1	0	0	0
Natrialbales	1	1	0	1	1	1	1	0	0	1	0	0	0	1	1	0	1	1
Neisseriales	2	3	2	3	3	3	3	3	4	0	2	1	0	1	3	2	3	2
Nitrosomonadales	0	0	1	0	1	0	1	1	0	1	0	0	1	0	1	0	0	0
Nitrospinales	1	0	1	1	1	1	1	1	0	1	1	1	0	1	0	0	1	1
Nitrospirales	1	1	1	1	1	1	1	1	1	1	1	1	0	1	1	0	1	1
Nostocales	1	1	1	2	0	1	1	0	1	1	1	1	1	0	1	2	1	2
Oceanospirillales	3	4	1	3	0	3	5	2	4	3	4	2	2	2	2	0	3	2
Octopoda	0	1	0	0	0	1	0	0	0	0	0	0	0	0	1	1	1	1
Onygenales	1	1	1	1	0	0	0	1	1	1	1	1	0	1	1	0	1	1
Opitutales	0	0	0	0	0	0	0	0	0	0	0	0	0	0	0	0	0	0
Ortervirales	0	0	0	0	0	0	0	0	0	0	0	0	0	0	0	0	0	0
Oscillatoriales	3	6	1	2	1	6	3	5	1	3	3	3	2	1	4	3	4	2
Parachlamydiales	0	0	0	0	0	1	1	0	0	0	1	0	0	0	0	0	0	0
Pasteurellales	9	9	4	6	6	6	8	10	6	5	6	3	2	4	8	1	6	10
Pelagibacterales	0	0	0	0	0	0	0	0	0	0	0	0	0	0	0	0	0	0
Petrotogales	1	1	0	0	0	0	0	1	0	0	0	0	0	0	0	0	1	0
Phycisphaerales	0	0	0	0	0	0	0	0	0	0	0	0	0	0	0	0	0	0
Pinales	1	1	1	1	1	1	1	1	1	1	1	1	1	0	1	0	1	1
Pirellulales	0	0	0	0	0	0	0	0	0	0	0	0	0	0	0	0	0	0
Plagiorchiida	1	1	1	1	0	1	1	1	0	0	1	1	1	1	1	0	1	1
Planctomycetales	0	0	0	0	0	0	0	0	0	0	0	0	0	0	0	0	0	0
Pleosporales	1	0	1	1	1	1	1	0	1	0	1	1	0	1	1	0	1	1
Poales	159	142	143	86	96	101	135	151	108	183	109	135	115	111	164	88	131	99
Polyporales	1	1	1	1	1	1	1	1	1	1	1	1	0	0	1	0	1	1
Primates	780	729	748	610	612	719	814	769	805	978	763	818	707	775	861	1104	764	859
Propionibacteriales	2	2	3	2	2	3	2	2	2	2	3	2	0	1	2	0	3	2
Pseudomonadales	111	107	88	82	70	72	78	72	93	103	72	86	68	97	112	85	92	81
Pseudonocardiales	5	7	7	7	4	5	6	2	4	4	5	7	4	7	5	5	7	6
Pucciniales	0	1	1	0	0	1	1	1	0	0	1	1	0	1	1	0	0	1
Rhizobiales	8	9	6	7	6	10	8	4	7	9	6	9	4	10	10	6	8	7
Rhodobacterales	3	8	5	6	3	5	8	4	7	8	6	6	2	6	3	4	8	4
Rhodocyclales	0	0	0	0	0	0	0	0	1	1	0	0	0	0	0	0	0	1
Rhodospirillales	2	1	4	3	1	0	2	4	1	1	1	2	0	0	3	2	3	2
Rhodothermales	0	0	0	0	0	0	0	0	0	0	0	0	0	0	0	0	0	0
Rickettsiales	1	1	1	2	0	1	1	0	0	0	1	0	0	1	1	0	0	1
Rodentia	4	2	3	2	2	2	2	3	5	2	3	2	4	3	2	4	3	3
Rosales	3	1	0	0	1	1	2	1	0	2	2	1	0	0	0	1	1	1
Saccharomycetales	59	43	57	55	25	25	39	23	44	91	25	22	8	55	38	37	59	66
Schizosaccharomycetales	1	1	1	1	1	1	1	1	1	1	1	1	1	1	1	1	1	1
Selenomonadales	1	4	3	5	4	4	2	2	2	2	4	4	1	3	8	2	5	3
Solanales	123	68	48	48	43	66	62	40	75	67	49	61	24	44	71	42	68	56
Sordariales	0	0	0	0	0	0	0	0	0	0	0	0	0	0	0	0	0	0
Sphingobacteriales	2	3	3	2	4	2	2	3	2	3	2	1	2	3	1	1	3	2
Sphingomonadales	17	13	12	10	14	7	5	13	15	13	10	11	9	13	15	10	10	10
Spirochaetales	1	3	2	5	3	2	2	4	1	1	2	2	1	2	3	1	3	3
Sporidiobolales	0	0	0	0	0	0	0	0	0	0	0	0	0	0	0	0	0	0
Streptomycetales	10	9	8	8	7	9	10	8	11	10	9	7	3	6	10	8	11	11
Streptosporangiales	1	2	2	1	1	2	0	1	1	1	1	2	1	1	1	1	2	1
Synechococcales	0	0	2	1	2	2	3	2	0	1	1	1	1	1	1	0	2	2
Synergistales	0	1	1	0	0	1	0	0	2	1	1	1	1	2	0	0	1	1
Thermoanaerobacterales	0	1	0	0	0	0	0	0	0	0	0	0	0	0	1	0	0	0
Thermoleophilales	0	0	0	0	0	0	0	0	0	0	0	0	0	0	0	0	0	0
Thermoplasmatales	0	0	0	0	0	0	0	0	0	0	0	0	0	0	0	0	0	0
Thermotogales	0	0	0	0	0	0	0	0	0	0	0	0	0	0	0	0	0	0
Thiotrichales	0	0	0	0	0	0	0	0	0	0	0	0	0	0	0	0	0	0
Tissierellales	6	8	6	10	8	9	10	5	8	9	6	8	2	6	8	4	11	8
Tremellales	1	1	1	1	1	1	1	1	1	1	1	1	0	1	1	1	1	1
Trichosporonales	1	1	1	0	0	1	0	0	0	1	1	0	0	0	1	0	1	1
Trypanosomatida	0	1	1	1	0	1	1	1	0	0	1	0	0	0	0	0	1	1
Ustilaginales	0	0	0	0	0	1	0	0	1	0	0	0	0	0	0	1	0	0
Veillonellales	46	45	44	38	45	34	69	40	41	28	31	42	16	35	37	23	59	43
Venturiales	0	0	0	0	0	0	0	0	0	0	0	0	0	0	0	0	0	0
Verrucariales	0	0	0	0	0	0	0	0	0	0	0	0	0	0	0	0	0	0
Verrucomicrobiales	144	67	80	78	71	77	118	57	74	67	92	71	31	64	69	61	57	235
Vibrionales	1	3	2	2	3	2	2	4	1	3	1	4	1	2	3	1	4	3
Vitales	0	0	1	1	0	0	1	0	0	0	0	1	0	0	0	0	0	0
Xanthomonadales	0	2	1	0	1	0	3	0	1	2	1	1	0	0	1	0	0	1
Xylariales	0	2	2	2	2	2	2	2	2	2	2	2	1	0	1	1	2	0
Zingiberales	0	0	1	0	1	0	0	0	0	1	0	1	0	0	0	0	0	0

[truncated: 11 more sheets: (11) order_intensity, (12) order_16S, (13) family_uniquepep, (14) family_intensity, (15) family_16S, (16) genus_intensity, (17) genus_uniquepep, (18) genus_16S, (19) species_uniquepep, (20) species_intensity, (21) species_16S]
