# Supplementary material for: Quantitative Metaproteomics and Activity-based Protein Profiling of Patient Fecal Microbiome Identifies Host and Microbial Serine-type Endopeptidase Activity Associated With Ulcerative Colitis
Source: Mol Cell Proteomics. 2022 Jan 13;21(3):100197. doi: 10.1016/j.mcpro.2022.100197 (PMC8941213; doi:10.1016/j.mcpro.2022.100197)
Supplement: Additional File 4 [file mmc4.xlsx]

## Sheet: (1) All tested protein groups
ClusterID	H1	H2	H3	H4	H5	H6	H7	H8	UC1	UC2	UC4	UC5	UC6	UC8	UC9	UC11	UC15	UC23F	CI.L	CI.R	CI.Diff(log2fc)	pvalue	BH_padjusted	Storey_qvalue	Storey_localfdr	cluster_representative	description
91279	0	0	0	0	0	0	0	0	23.0708	23.6407	23.387	23.9293	23.5755	24.8167	23.4879	22.7997	25.0222	23.9501	22.6121	24.9238	23.768	1.46299e-24	2.06066e-14	4.76212e-21	2.797e-06	WP_066745024.1	BMC domain-containing protein [Cloacibacillus porcorum]
64948	20.9615	20.652	20.6131	19.3915	21.0332	20.7501	21.5749	20.9684	0	0	0	0	0	0	0	0	0	0	-21.87	-19.6162	-20.7431	2.15951e-23	2.06066e-14	3.51468e-20	2.797e-06	SRS011239.38799-T1-C
76177	20.192	19.5197	21.2613	20.567	20.961	19.9325	19.3723	20.3439	0	0	0	0	0	0	0	0	0	0	-21.401	-19.1364	-20.2687	4.25153e-23	2.06066e-14	4.61301e-20	2.797e-06	WP_042437063.1	rubrerythrin [Senegalimassilia anaerobia]
12887	20.6293	19.7185	20.9084	21.0424	21.6004	22.4998	19.4698	22.1441	0	0	0	0	0	0	0	0	0	0	-22.2166	-19.7866	-21.0016	9.91306e-23	2.06066e-14	7.17437e-20	2.797e-06	HMPREF0991_01666	hypothetical protein [Lachnospiraceae bacterium 2_1_58FAA]
31612	20.8993	21.2811	23.2414	21.6283	21.572	19.425	20.1003	21.0803	0	0	0	0	0	0	0	0	0	0	-22.3826	-19.9243	-21.1535	1.10203e-22	2.06066e-14	7.17437e-20	2.797e-06	SRS015578.37402-T1-C
37409	19.5632	19.15	18.4179	19.6085	20.3853	19.4426	18.3921	20.7336	0	0	0	0	0	0	0	0	0	0	-20.6242	-18.2991	-19.4616	2.15292e-22	2.06066e-14	1.16798e-19	2.797e-06	1000039486.C11294.G110
20652	0	0	0	0	0	0	0	0	20.3537	19.8055	20.2259	19.9236	21.1188	20.0143	19.7487	19.6458	17.7543	21.1411	18.759	21.1873	19.9732	3.28483e-22	2.06066e-14	1.42919e-19	2.797e-06	SRS062427.35617-T1-C
94106	21.7319	19.2793	18.2301	20.6285	20.6548	19.8463	19.1913	20.0871	0	0	0	0	0	0	0	0	0	0	-21.1727	-18.7397	-19.9562	3.51253e-22	2.06066e-14	1.42919e-19	2.797e-06	WP_071120403.1	small, acid-soluble spore protein, H family [Romboutsia timonensis]
36903	20.0359	18.0175	19.0236	19.2685	20.0104	18.6355	17.6684	19.2715	0	0	0	0	0	0	0	0	0	0	-20.1586	-17.8242	-18.9914	4.27858e-22	2.06066e-14	1.54745e-19	2.797e-06	WP_099431461.1	O-acetylhomoserine aminocarboxypropyltransferase [Collinsella aerofaciens]
47295	0	0	0	0	0	0	0	0	21.1457	23.2089	20.9551	20.7192	19.9419	20.8934	18.8108	19.3754	21.3416	20.9438	19.4428	22.0244	20.7336	5.84549e-22	2.06066e-14	1.90275e-19	2.797e-06	WP_081140786.1	amidohydrolase/deacetylase family metallohydrolase [Pantoea latae]
79733	0	0	0	0	0	0	0	0	19.9347	21.3411	18.2212	18.5911	20.6424	19.8686	19.8677	20.6289	19.642	18.2749	18.4555	20.947	19.7013	8.51091e-22	2.06066e-14	2.51851e-19	2.797e-06	WP_090749684.1	30S ribosomal protein S7 [Bacillus persicus]
53811	0	0	0	0	0	0	0	0	20.5373	22.1732	21.2941	21.8115	19.641	21.5163	22.7973	24.9809	22.1656	23.7862	20.6613	23.4794	22.0703	1.07256e-21	2.06066e-14	2.90938e-19	2.797e-06	WP_096525365.1	type I glyceraldehyde-3-phosphate dehydrogenase [Candidatus Endomicrobium trichonymphae]
166	0	0	0	0	0	0	0	0	18.2533	19.7493	19.7908	19.9113	19.623	19.8778	22.2396	20.5121	18.5245	18.6839	18.4446	20.9885	19.7166	1.3787e-21	2.06066e-14	3.45211e-19	2.797e-06	CLONEX_02131	hyalurononglucosaminidase [Tyzzerella nexilis DSM 1787]
22135	0	0	0	0	0	0	0	0	19.8112	20.4985	19.3151	17.7804	20.5603	19.3873	17.886	20.6806	17.8603	19.5592	18.063	20.6048	19.3339	2.16672e-21	2.06066e-14	5.03774e-19	2.797e-06	WP_097781795.1	bifunctional metallophosphatase/5'-nucleotidase [Faecalibacterium prausnitzii]
9426	17.6572	23.0413	21.7743	22.0137	22.1475	21.7211	21.4998	23.7725	0	0	0	0	0	0	0	0	0	0	-23.1342	-20.2727	-21.7034	2.32246e-21	2.06066e-14	5.03984e-19	2.797e-06	WP_083804007.1	hypothetical protein [Desulfonatronospira thiodismutans]
27389	0	0	0	0	0	0	0	0	19.0259	19.7617	19.6664	19.8992	21.0328	17.4452	19.6973	22.4513	19.2587	20.1719	18.5177	21.1644	19.841	3.0754e-21	2.06066e-14	6.25664e-19	2.797e-06	SRS016335.18420-T1-C
19636	20.1637	18.2405	19.9242	20.6166	20.6421	19.2075	22.9153	18.1574	0	0	0	0	0	0	0	0	0	0	-21.3255	-18.6413	-19.9834	3.63569e-21	2.06066e-14	6.96142e-19	2.797e-06	WP_028326814.1	molecular chaperone DnaK [Dermatophilus congolensis]
31459	0	0	0	0	0	0	0	0	21.4321	23.0639	21.1438	19.0534	20.6456	21.1833	20.9964	17.6869	22.5966	20.8827	19.4513	22.2856	20.8685	4.74193e-21	2.06066e-14	8.29107e-19	2.797e-06	SUBVAR_05434	conserved carboxylase domain protein [Subdoligranulum variabile DSM 15176]
13132	0	0	0	0	0	0	0	0	20.1346	19.7641	20.1161	19.9445	21.1648	20.0083	21.9852	19.3901	17.6553	17.5652	18.4274	21.1182	19.7728	4.97597e-21	2.06066e-14	8.29107e-19	2.797e-06	SRS054956.21987-T1-C
36738	20.9263	20.6516	17.3539	19.1851	20.7412	23.2854	21.433	20.9324	0	0	0	0	0	0	0	0	0	0	-21.9655	-19.1617	-20.5636	5.20814e-21	2.06066e-14	8.29107e-19	2.797e-06	SRS016495.38419-T1-C
27831	0	0	0	0	0	0	0	0	19.5863	20.7059	21.0444	20.9339	21.3166	22.9505	17.6532	20.8345	23.3314	21.4714	19.5507	22.4148	20.9828	5.34897e-21	2.06066e-14	8.29107e-19	2.797e-06	SRS022609.128964-T1-C
81040	0	0	0	0	0	0	0	0	18.0843	19.5775	19.3805	18.6185	21.1463	19.7765	19.5957	22.9045	19.3474	18.9258	18.3857	21.0857	19.7357	5.64519e-21	2.06066e-14	8.35248e-19	2.797e-06	sp|P08535|HBB_LEPEU	Hemoglobin subunit beta OS=Lepus europaeus GN=HBB PE=1 SV=2
366	0	0	0	0	0	0	0	0	21.1605	21.4622	22.4188	23.8819	22.514	22.3092	21.8489	21.023	20.9615	17.2888	20.0042	22.9696	21.4869	6.96982e-21	2.06066e-14	9.86401e-19	2.797e-06	SRS015578.85664-T1-C
56894	0	0	0	0	0	0	0	0	20.543	20.145	21.0002	23.3133	21.5701	20.5354	19.6782	18.6274	17.527	19.7244	18.8393	21.6935	20.2664	1.13416e-20	2.06066e-14	1.53823e-18	2.797e-06	sp|Q02978|M2OM_HUMAN	Mitochondrial 2-oxoglutarate/malate carrier protein OS=Homo sapiens GN=SLC25A11 PE=1 SV=3
5197	0	0	0	0	0	0	0	0	19.5387	19.5987	16.9737	22.2896	20.8079	18.313	18.769	21.2116	19.7536	20.1057	18.3348	21.1375	19.7361	1.3829e-20	2.06066e-14	1.79718e-18	2.797e-06	SRS015782.15677-T1-C
23408	0	0	0	0	0	0	0	0	20.8911	20.7517	20.2719	19.2373	22.3119	20.426	21.1048	24.1013	17.8226	22.285	19.4327	22.4081	20.9204	1.4355e-20	2.06066e-14	1.79718e-18	2.797e-06	sp|Q5R546|ATPA_PONAB	ATP synthase subunit alpha, mitochondrial OS=Pongo abelii GN=ATP5A1 PE=2 SV=1
21774	0	0	0	0	0	0	0	0	20.5518	20.5119	24.9792	21.203	21.7684	21.152	18.9121	20.3062	20.6758	18.5896	19.3717	22.3583	20.865	1.67277e-20	2.06066e-14	2.00642e-18	2.797e-06	SRS077730.40520-T1-C
67618	19.5685	19.6571	20.2857	23.5443	20.9784	17.8143	20.1652	17.9378	0	0	0	0	0	0	0	0	0	0	-21.4271	-18.5608	-19.9939	1.73665e-20	2.06066e-14	2.00642e-18	2.797e-06	SRS050422.90883-T1-C
74114	18.0767	19.9131	19.3313	17.689	18.1386	19.569	19.5631	23.0727	0	0	0	0	0	0	0	0	0	0	-20.8128	-18.0255	-19.4192	1.78756e-20	2.06066e-14	2.00642e-18	2.797e-06	WP_009111312.1	alkyl hydroperoxide reductase subunit C [Brenneria sp. EniD312]
21213	0	0	0	0	0	0	0	0	22.5424	22.1716	22.466	22.0685	21.4255	21.1899	21.8048	19.1124	23.4596	27.1603	20.7222	23.958	22.3401	2.22341e-20	2.06066e-14	2.41245e-18	2.797e-06	WP_052179218.1	potassium/proton antiporter [Solirubrobacterales bacterium URHD0059]
33045	0	0	0	0	0	0	0	0	20.3138	19.8335	18.9548	19.7301	20.4896	20.0599	17.4533	19.2806	20.1005	24.1148	18.5664	21.4998	20.0331	2.88256e-20	2.06066e-14	3.02675e-18	2.797e-06	WP_013275453.1	L-cysteine desulfhydrase [Thermosediminibacter oceani]
32295	0	0	0	0	0	0	0	0	17.6202	20.2997	19.9114	20.4895	21.8596	19.4885	20.0364	24.5185	19.9912	20.7956	18.998	22.0041	20.501	2.98426e-20	2.06066e-14	3.03561e-18	2.797e-06	sp|P34910-2|EVI2B_HUMAN	Isoform 2 of Protein EVI2B OS=Homo sapiens GN=EVI2B
64869	23.0178	21.406	24.0292	17.5349	20.6801	18.7507	20.4966	20.8245	0	0	0	0	0	0	0	0	0	0	-22.3763	-19.3087	-20.8425	3.26031e-20	2.06066e-14	3.21591e-18	2.797e-06	sp|P12863|TPIS_MAIZE	Triosephosphate isomerase, cytosolic OS=Zea mays PE=3 SV=3
5787	0	0	0	0	0	0	0	0	18.0052	22.9254	21.7397	21.1483	21.1759	21.3221	17.4282	21.0659	23.6495	21.2799	19.4081	22.5399	20.974	4.60301e-20	2.06066e-14	4.40679e-18	2.797e-06	1000537012.C589.G8
21679	19.2219	18.8822	17.9406	19.0377	19.4828	18.1788	19.7068	24.0212	0	0	0	0	0	0	0	0	0	0	-21.0235	-18.0945	-19.559	4.93757e-20	2.06066e-14	4.53128e-18	2.797e-06	SRS050422.161176-T1-C
25598	0	0	0	0	0	0	0	0	19.1173	20.4152	20.0964	20.2638	24.28	18.5858	19.4205	22.04	18.02	20.0595	18.7142	21.7455	20.2298	5.01145e-20	2.06066e-14	4.53128e-18	2.797e-06	WP_026183120.1	chaperonin GroEL [Streptococcus henryi]
43767	0	0	0	0	0	0	0	0	21.1959	24.3236	20.781	20.7015	21.4501	20.7428	20.9079	18.9406	18.0164	17.9609	18.9591	22.0451	20.5021	5.57995e-20	2.06066e-14	4.90895e-18	2.797e-06	SRS042628.60655-T1-C
93994	0	0	0	0	0	0	0	0	21.573	21.8057	21.7516	21.9678	23.3037	25.1924	24.3381	21.8418	18.7965	18.2333	20.2099	23.5509	21.8804	7.85931e-20	2.06066e-14	6.73226e-18	2.797e-06	SRS018427.156099-T1-C
39902	0	0	0	0	0	0	0	0	19.7152	19.5774	19.4318	19.5662	21.5111	19.0756	17.6896	23.7519	17.1793	20.0171	18.2178	21.2853	19.7515	1.17769e-19	2.06066e-14	9.82941e-18	2.797e-06	sp|Q5R9C5|IDHC_PONAB	Isocitrate dehydrogenase [NADP] cytoplasmic OS=Pongo abelii GN=IDH1 PE=2 SV=2
38924	0	0	0	0	0	0	0	0	18.6308	21.3008	17.9954	21.1011	20.1294	24.7175	21.4784	21.0775	24.5	21.5495	19.5831	22.9129	21.248	1.46062e-19	2.06066e-14	1.1886e-17	2.797e-06	WP_033508460.1	sugar ABC transporter substrate-binding protein [Bifidobacterium saeculare]
70432	0	0	0	0	0	0	0	0	20.046	18.7217	17.9629	19.69	21.5873	19.7173	19.4494	23.1025	17.3645	23.8328	18.502	21.7929	20.1474	3.91827e-19	2.06066e-14	3.11079e-17	2.797e-06	SRS015264.128774-T1-C
48352	0	0	0	0	0	0	0	0	24.481	19.2416	20.4046	19.8036	21.4261	19.9098	20.0976	20.4092	17.1352	17.2128	18.3759	21.6484	20.0122	4.02501e-19	2.06066e-14	3.11944e-17	2.797e-06	SRS014459.47953-T1-C
73422	0	0	0	0	0	0	0	0	20.174	19.8447	20.5346	18.8593	20.6976	24.4909	16.2696	18.7592	21.6544	20.5361	18.5294	21.8347	20.182	4.17461e-19	2.06066e-14	3.16014e-17	2.797e-06	SRS017307.189830-T1-C
56000	0	0	0	0	0	0	0	0	17.3495	19.3546	19.1296	19.6077	21.5953	19.5036	19.396	23.978	17.1767	18.2714	17.9348	21.1377	19.5362	4.27845e-19	2.06066e-14	3.16515e-17	2.797e-06	sp|O35639|ANXA3_MOUSE	Annexin A3 OS=Mus musculus GN=Anxa3 PE=1 SV=4
59551	0	0	0	0	0	0	0	0	21.5201	20.3947	26.0294	21.1008	21.3384	18.2006	20.6748	18.0819	19.4273	20.3456	19.0109	22.4119	20.7114	4.44425e-19	2.06066e-14	3.21474e-17	2.797e-06	WP_025421023.1	MurR/RpiR family transcriptional regulator [Sodalis praecaptivus]
58496	0	0	0	0	0	0	0	0	17.5254	17.3014	19.729	19.9754	24.2061	20.0889	19.663	22.8302	18.9212	18.4734	18.1933	21.5495	19.8714	8.67333e-19	2.06066e-14	6.13745e-17	2.797e-06	sp|Q5RB19|PHB2_PONAB	Prohibitin-2 OS=Pongo abelii GN=PHB2 PE=2 SV=1
91159	20.3366	18.9159	22.0838	16.2322	14.3736	22.1725	19.3881	18.8093	0	0	0	0	0	0	0	0	0	0	-20.8068	-17.2712	-19.039	8.15775e-18	2.06066e-14	5.64979e-16	2.797e-06	SRS022609.42763-T1-C
6808	0	0	0	0	0	0	0	0	20.1374	20.8349	18.1774	20.3482	22.4456	18.2797	18.9974	28.4184	19.3313	21.5249	18.7796	22.9194	20.8495	3.9212e-17	2.06066e-14	2.65912e-15	2.797e-06	sp|P02730|B3AT_HUMAN	Band 3 anion transport protein OS=Homo sapiens GN=SLC4A1 PE=1 SV=3
12067	0	0	0	0	0	0	0	0	18.0299	19.4806	20.7111	21.1543	28.8817	21.2382	20.7996	22.806	17.9281	18.2772	18.7425	23.1188	20.9307	1.30737e-16	2.06066e-14	8.68488e-15	2.797e-06	sp|Q61391|NEP_MOUSE	Neprilysin OS=Mus musculus GN=Mme PE=1 SV=3
33698	23.6856	21.1834	25.1799	23.1331	23.081	24.5718	22.6659	22.429	18.5913	18.0746	17.41	18.1323	19.6977	18.4799	16.6651	19.2807	17.0731	18.2094	-6.45677	-3.70281	-5.07979	6.41225e-08	1.51477e-06	4.17446e-06	3.04803e-05	WP_019162990.1	ABC transporter substrate-binding protein [Ruminococcus sp. JC304]
65848	23.9065	24.052	23.6451	23.5673	22.6511	23.7172	26.316	24.6079	19.5185	21.5552	18.6	18.6308	20.4968	18.558	17.2955	20.9734	18.0073	19.6781	-6.1818	-3.27132	-4.72656	5.51797e-07	6.0085e-05	3.52184e-05	0.00134386	WP_042401920.1	MULTISPECIES: peptidylprolyl isomerase [Clostridium]
84559	18.9222	17.5574	19.5255	18.8068	17.3032	19.1646	17.2608	18.7348	22.0711	22.1883	21.9217	20.9592	25.4642	22.2222	22.063	23.6633	21.6282	23.1985	2.73263	5.52448	4.12855	2.4022e-06	0.000526293	0.000150371	0.00573477	SRS048164.135039-T1-C
29359	20.664	25.5618	24.2268	26.9716	23.798	23.8396	23.5784	22.9115	20.267	19.2802	19.5913	19.3169	20.7429	18.8219	18.0013	20.667	17.7306	19.5766	-6.10963	-2.97919	-4.54441	3.17466e-06	0.000766167	0.000194976	0.00703638	WP_094043879.1	fucose isomerase [Thermoanaerobacterium thermosaccharolyticum]
36405	19.5008	19.2893	19.2722	18.8861	18.8413	19.7121	17.5555	17.9013	22.6376	23.2835	23.9953	22.5589	23.4935	22.2239	22.6524	23.003	19.4563	23.2148	2.41952	5.14464	3.78208	6.14975e-06	0.00182472	0.000370701	0.011336	SRS053335.59255-T1-C
30823	18.0712	16.8155	15.8334	15.7372	18.0453	17.3698	17.3779	16.1107	19.488	20.6894	20.706	18.1618	24.0854	21.2548	20.7824	21.5185	22.9534	21.2642	2.63886	5.70166	4.17026	8.08766e-06	0.00256393	0.000478652	0.0136948	SRS019787.21897-T1-C
34642	19.5428	18.2567	19.3806	18.441	17.8535	21.2772	18.9812	19.2509	21.9974	22.6521	22.0248	21.9222	22.4392	22.1483	22.2677	21.988	23.072	22.1836	1.91775	4.37536	3.14655	1.8971e-05	0.00727066	0.00110271	0.0227144	FP2_20620	Acetyl-CoA hydrolase [Faecalibacterium prausnitzii L2-6]
8497	20.1024	21.8928	22.5947	26.5836	23.4713	24.0843	20.7644	23.2634	19.4563	16.7559	20.9799	16.9037	19.8119	19.0729	17.6528	18.7179	19.1417	18.9566	-5.79797	-2.40136	-4.09966	4.11868e-05	0.0174595	0.00235203	0.0320615	WP_055218064.1	alanine--tRNA ligase [Fusicatenibacter saccharivorans]
58265	20.5469	28.9437	28.1172	25.8004	22.6911	21.1623	20.6213	23.6563	17.9718	19.4094	15.7905	17.8402	19.0001	20.5777	19.668	16.1457	18.789	20.3852	-7.64482	-3.12448	-5.38465	4.86875e-05	0.0208695	0.00273243	0.034252	SRS053335.21934-T1-C
51336	24.4245	25.7351	23.7066	19.4306	25.0364	24.0276	28.2057	24.4974	23.6218	18.1136	19.2273	18.572	20.7511	19.9178	19.8042	20.1374	19.9258	20.2699	-6.23742	-2.46035	-4.34889	7.42867e-05	0.0321233	0.00409844	0.0402415	sp|O23791|BROM1_ANACO	Fruit bromelain OS=Ananas comosus PE=1 SV=1
56286	21.0347	16.5659	18.2152	18.4718	19.4934	17.3652	16.6817	18.5314	23.6005	22.0056	21.669	21.6215	22.9698	21.4345	21.4573	23.0116	18.3903	24.1212	2.10456	5.36181	3.73319	7.85677e-05	0.0339387	0.00426239	0.0410918	COLAER_01230	carbamate kinase [Collinsella aerofaciens ATCC 25986]
22569	17.9931	17.8707	17.8163	19.2995	19.0288	18.5055	18.4128	15.0211	21.6577	22.6952	21.0502	21.5168	22.4705	21.3963	24.1355	21.0871	18.9021	20.0742	1.97208	5.03807	3.50507	8.10274e-05	0.0349726	0.00432376	0.0415656	SRS019161.273332-T1-C
18379	17.7056	18.2392	18.0479	17.7048	17.5236	19.3301	12.0792	19.1807	20.7382	21.9931	21.6062	20.3953	21.4674	21.0991	21.0718	19.3667	22.0581	23.5699	2.12379	5.59659	3.86019	0.00011342	0.0480196	0.00587011	0.0470137	1000449673.C2789.G195
90888	22.5752	18.932	18.7233	17.6065	19.4217	17.4377	18.6468	17.7299	24.0879	29.388	20.1971	26.1829	22.7569	28.0555	20.118	35.0575	22.849	29.1652	3.79668	10.0066	6.90165	0.000113613	0.048094	0.00587011	0.0470426	sp|P80511|S10AC_HUMAN	Protein S100-A12 OS=Homo sapiens GN=S100A12 PE=1 SV=2
84953	24.4269	23.8816	24.9833	21.6782	21.2277	23.3825	24.851	22.8108	20.2084	17.8879	20.8212	22.2881	20.6843	18.6391	20.5966	17.7546	20.1384	20.8163	-4.98157	-1.86195	-3.42176	0.000132584	0.0552218	0.00674327	0.0497192	WP_003810697.1	50S ribosomal protein L20 [Bifidobacterium adolescentis]
59155	18.8455	19.0113	19.2747	19.3471	17.6022	17.7566	21.1635	24.0899	24.0676	27.6557	27.2385	26.3348	24.6207	24.3437	24.8552	22.6679	23.3184	18.5346	2.54921	6.90554	4.72738	0.000150082	0.0614816	0.00741967	0.0519505	WP_013437098.1	MULTISPECIES: hypothetical protein [Lactobacillus]
89737	21.6011	23.619	21.8366	23.2879	22.2955	21.5352	21.7215	22.1995	17.5257	19.0005	17.4426	17.9967	20.6485	20.2078	21.6994	20.4864	17.6115	17.5992	-4.73348	-1.74696	-3.24022	0.000150442	0.0616071	0.00741967	0.0519943	SRS016495.44002-T1-C
77139	17.7499	22.1164	21.4386	20.7633	18.49	20.7559	21.0589	18.9385	22.8441	25.7174	19.9538	23.1543	24.8089	23.3178	23.5869	25.6628	25.1503	23.7934	1.94726	5.32276	3.63501	0.000163903	0.0662236	0.00796291	0.0535828	SRS054956.50997-T1-C
22173	19.5733	19.2414	18.5031	19.4926	19.6295	18.4941	19.396	19.2606	21.3622	20.4523	21.7181	21.7979	22.4595	21.7501	24.1231	21.7169	21.6987	21.4652	1.41949	3.89166	2.65558	0.000168654	0.0678143	0.00807325	0.0541209	BSEG_02067	SusD family protein [Bacteroides dorei 5_1_36/D4]
20476	18.9618	17.8427	18.5363	18.0216	17.8595	19.1582	17.4871	17.8903	21.3527	23.7601	21.148	20.8763	21.9863	21.3813	22.4193	21.226	20.7935	17.5748	1.57711	4.48716	3.03213	0.000237403	0.0921224	0.0111994	0.0609344	WP_008051156.1	conserved hypothetical protein (secreted) [Arthrospira sp. PCC 8005]
92585	19.2292	17.5541	18.3359	18.213	20.8415	18.4502	19.173	20.5959	21.6463	21.8082	19.6027	21.7667	22.8737	25.0378	21.1669	22.8612	21.0423	24.285	1.60262	4.71731	3.15996	0.000317364	0.117574	0.0147577	0.0674249	SRS015065.194245-T1-C
63963	18.8604	16.1917	18.3832	19.5594	16.659	17.7765	21.4006	16.8562	21.9201	23.0762	24.6852	25.453	22.8087	22.2538	16.3485	21.9469	21.7653	21.8318	1.99445	6.00168	3.99806	0.000379129	0.135447	0.0173815	0.0718438	EUBIFOR_01214	3-hydroxybutyryl-CoA dehydratase [Eubacterium biforme DSM 3989]
84791	21.2266	22.574	22.9536	24.3775	22.8802	22.536	22.7529	22.4423	19.8433	17.4785	19.9602	19.7042	21.8987	17.6206	19.465	20.9969	19.7751	21.6196	-4.33702	-1.42635	-2.88168	0.000411113	0.144162	0.0185254	0.0739918	WP_074680184.1	acetyl-CoA carboxylase biotin carboxyl carrier protein subunit [Marvinbryantia formatexigens]
93773	21.5538	22.9262	21.3845	19.5689	20.8533	21.5098	20.0897	26.1474	19.1738	18.3537	18.7965	17.1083	20.0208	18.6902	18.3607	19.1642	16.3969	19.0509	-4.88185	-1.60334	-3.24259	0.00041546	0.14532	0.0185254	0.0742776	WP_072794676.1	hypothetical protein [Escherichia coli]
13301	24.6014	24.4303	25.988	22.8641	24.9863	23.2035	23.7522	24.9817	27.7479	33.3614	24.5895	29.1535	30.6924	31.2014	25.3348	35.3805	24.3961	32.0573	2.48602	7.59507	5.04054	0.000426354	0.148195	0.0187542	0.0749876	sp|TRFL_HUMAN|
51268	21.3396	22.5165	23.6991	18.9956	21.7774	22.2536	24.8099	22.3126	18.5956	19.1209	19.2965	18.101	20.6287	19.4164	19.4746	20.5977	18.093	19.5978	-4.41232	-1.42932	-2.92082	0.000461119	0.15712	0.020013	0.0772003	BIFPSEUDO_02991	glyceraldehyde-3-phosphate dehydrogenase, type I [Bifidobacterium pseudocatenulatum DSM 20438 = JCM 1200 = LMG 10505]
85745	18.2316	22.2249	22.4441	22.6847	22.5308	25.079	22.1048	22.8488	19.9225	20.5319	19.5793	19.298	20.333	17.4496	19.3251	19.0652	17.5932	19.0139	-4.63619	-1.47867	-3.05743	0.000516994	0.170718	0.0221427	0.0806072	SRS065504.23006-T1-C
77649	21.4175	22.0961	19.2118	20.2788	22.0282	25.0409	18.9217	25.5286	18.8	17.1993	18.7181	17.8594	20.0369	18.0704	18.3019	19.8428	16.9216	18.1665	-5.19696	-1.65053	-3.42375	0.000532988	0.174452	0.0222726	0.0815524	HMPREF1308_00969	DNA protection during starvation protein [Klebsiella pneumoniae subsp. pneumoniae WGLW5]
20398	26.2569	27.1486	25.8547	24.4098	22.991	26.4285	25.8939	27.6173	25.8021	19.5086	24.83	24.0735	22.7193	22.3395	20.7692	21.5791	21.0075	21.6214	-5.1631	-1.63701	-3.40005	0.00053946	0.175944	0.0222726	0.0819313	WP_055283701.1	D-proline reductase (dithiol) proprotein PrdA [Dorea longicatena]
46892	19.5327	18.8756	18.5502	16.9267	17.5541	18.7282	17.7721	18.3865	21.929	20.792	24.5492	20.0384	21.7081	21.1681	18.2349	20.8042	21.099	21.3223	1.38298	4.36453	2.87375	0.000541802	0.176481	0.0222726	0.0820679	SRS015782.298107-T1-C
38789	19.8235	17.8957	20.2431	19.344	18.782	19.2311	17.6451	19.073	22.5189	21.7038	22.1833	21.6934	21.5965	21.8926	21.0183	18.566	22.7708	24.836	1.38124	4.36531	2.87327	0.000547396	0.177759	0.0222726	0.0823932	SRS021484.205718-T1-C
55365	22.9819	23.3009	22.9493	21.2992	19.7621	26.7198	23.9653	19.4553	19.2705	17.8113	19.3688	19.2414	20.6504	19.5004	18.5247	20.7906	18.7829	18.5247	-5.03509	-1.58021	-3.30765	0.000579897	0.185027	0.0233038	0.0842552	SRS019161.252637-T1-C
66706	19.1756	19.1293	18.9949	18.3844	18.9916	18.0707	19.0955	19.4221	21.0674	21.5965	21.7079	23.7404	23.3676	23.5402	21.5841	22.6198	17.7292	20.9638	1.36809	4.39931	2.8837	0.000617972	0.193222	0.024531	0.0863794	WP_055198261.1	glucosamine-6-phosphate deaminase [Anaerostipes hadrus]
63620	18.9185	17.8701	18.7579	19.0781	19.7252	18.4074	17.3967	18.585	21.2396	21.6888	21.1121	23.4968	19.7962	23.1932	21.3053	24.4506	18.1607	21.2598	1.40813	4.54775	2.97794	0.000636617	0.197116	0.0247068	0.0873986	sp|P30040|ERP29_HUMAN	Endoplasmic reticulum resident protein 29 OS=Homo sapiens GN=ERP29 PE=1 SV=4
35521	19.8905	18.0298	18.5615	18.3186	17.0328	19.3884	15.9134	18.3294	19.9493	19.9977	20.7197	20.6321	21.2967	20.7894	19.8366	20.9286	21.6067	20.8852	1.17302	3.78929	2.48116	0.000637583	0.197315	0.0247068	0.0874511	SRS018427.194266-T1-C
73106	24.5304	21.7331	18.2313	20.983	21.0697	24.8964	21.4994	18.7108	18.4507	17.854	15.9562	17.9913	19.0078	18.3231	18.0724	19.9991	17.1696	18.5369	-5.08168	-1.55962	-3.32065	0.000675782	0.205053	0.025879	0.0894977	SRS012273.30668-T1-C
12038	18.9696	18.1639	18.9624	19.1535	20.6389	18.7969	19.5525	21.2527	22.0604	24.4609	21.9576	22.0481	24.1652	23.1188	22.4071	22.3712	20.7604	19.2432	1.3222	4.32373	2.82296	0.000692317	0.20831	0.0262039	0.0903674	WP_035139411.1	1,3-beta-galactosyl-N-acetylhexosamine phosphorylase [Bifidobacterium bifidum]
53221	18.7155	21.0912	20.5413	20.8863	21.0753	19.4146	21.1463	20.9113	22.242	21.6341	23.1719	24.5291	23.0241	22.801	22.5135	22.1382	24.088	22.7144	1.12535	3.70045	2.4129	0.000718132	0.213287	0.0268686	0.0917061	WP_089544301.1	aspartate-semialdehyde dehydrogenase [Prevotella copri]
64532	25.3133	21.3752	25.0404	17.4867	20.8442	22.9536	20.6266	24.4705	27.2158	30.6953	23.3609	26.9494	28.447	29.4	24.8795	33.159	20.734	30.3207	2.43011	8.07459	5.25235	0.00076862	0.222663	0.0284308	0.0942594	sp|P24158|PRTN3_HUMAN	Myeloblastin OS=Homo sapiens GN=PRTN3 PE=1 SV=3
18011	19.8226	20.5153	19.3755	19.1646	19.6348	16.8992	17.471	18.3468	23.9771	18.5419	21.7397	21.9423	22.2965	21.4593	22.7527	21.297	21.3377	21.4342	1.27766	4.27058	2.77412	0.000798428	0.227989	0.0287395	0.0957281	sp|Q4GZT4|ABCG2_BOVIN	ATP-binding cassette sub-family G member 2 OS=Bos taurus GN=ABCG2 PE=3 SV=2
41412	18.4581	17.6396	18.298	17.6067	18.9352	18.3905	17.3821	17.7681	19.8335	20.5208	18.7186	24.4763	22.5578	20.919	21.858	22.42	18.1406	20.4746	1.35024	4.51402	2.93213	0.000799381	0.228156	0.0287395	0.0957746	WP_021750737.1	MULTISPECIES: elongation factor Tu [Oscillibacter]
37138	21.6142	22.4728	22.6101	19.9559	22.3105	22.1688	19.4145	26.4558	17.3626	17.9537	18.6039	18.4463	19.4735	19.4794	17.7843	19.0243	22.532	17.6172	-5.07761	-1.51761	-3.29761	0.000803452	0.228872	0.0287395	0.0959729	WP_083807228.1	glycine reductase complex selenoprotein B [Lachnospiraceae bacterium 6_1_37FAA]
42266	23.1996	22.9294	23.4052	20.5974	21.8398	25.5053	18.3965	21.7077	17.5495	18.179	19.335	20.3291	20.6875	18.2316	19.0098	20.5969	17.6682	19.1536	-4.81407	-1.43315	-3.12361	0.000823869	0.232417	0.0291495	0.0969599	FMG_0081	translation elongation factor Tu [Finegoldia magna ATCC 29328]
30606	19.5557	17.1966	18.8966	19.132	20.2493	20.5409	20.7203	19.9451	23.9193	21.9952	21.9711	20.5435	21.3506	21.6038	21.6971	22.2937	22.1372	22.0213	1.09244	3.75501	2.42372	0.000949642	0.25439	0.0330471	0.102775	WP_011680591.1	amidophosphoribosyltransferase [Streptococcus thermophilus]
88184	18.9875	20.0985	22.615	18.3698	19.8607	18.4098	18.8583	19.9635	23.1509	22.6415	25.8752	21.5906	24.3886	25.3794	22.268	23.5648	17.5608	25.2343	1.58556	5.45447	3.52002	0.000954335	0.255168	0.0330471	0.102984	SRS015369.8248-T1-C
40214	26.8019	24.7146	24.7233	24.5539	23.954	25.3216	25.1474	23.9403	26.3891	20.8519	24.7971	22.335	22.0773	18.5377	21.4231	19.2992	18.454	18.5829	-5.61794	-1.6218	-3.61987	0.000994748	0.261756	0.0340839	0.104757	COPCOM_00508	translation elongation factor Tu [Coprococcus comes ATCC 27758]
72073	19.3841	18.4214	19.0061	18.1336	20.3113	19.0932	18.0736	19.4667	22.9415	29.1304	23.3182	27.516	24.292	26.0642	18.4821	23.1334	20.6152	18.1277	1.95081	6.80079	4.3758	0.00103291	0.267796	0.0350229	0.106394	WP_012002942.1	MULTISPECIES: response regulator [Pseudothermotoga]
59415	17.5811	18.3479	18.5122	17.9921	18.6092	18.5787	17.3696	18.8141	20.9642	23.234	18.7508	18.2054	21.2101	20.6149	21.1623	21.597	20.6989	20.8503	1.11434	3.89196	2.50315	0.00104419	0.269548	0.0350403	0.106871	SRS019601.22079-T1-C
39317	17.9817	17.6408	18.6329	18.4263	18.4556	19.3669	21.3777	24.2625	21.7972	21.0534	21.5432	24.7221	22.9171	23.6891	22.5339	22.0316	24.0348	22.0681	1.38671	4.85525	3.12098	0.00105944	0.271895	0.0351894	0.10751	WP_008393178.1	MULTISPECIES: pyridine nucleotide-disulfide oxidoreductase [Clostridiales]
61995	20.4817	21.6024	19.7068	20.701	21.6893	20.9152	22.7554	19.7547	24.8278	29.5394	25.6532	20.8405	23.889	23.9539	24.3981	22.3521	21.9697	25.6408	1.48421	5.22703	3.35562	0.00109585	0.277393	0.036031	0.109014	SRS017821.196269-T1-C
75657	20.4834	23.3536	22.1349	22.4243	21.1997	20.944	25.6643	24.0029	22.2147	20.0315	18.5479	19.7165	20.883	19.5474	18.9489	20.5047	18.0388	17.6545	-4.54763	-1.28654	-2.91709	0.00111929	0.280856	0.0364336	0.109966	SRS015663.32545-T1-C
39111	20.5069	23.5897	17.9884	21.136	21.3426	21.5484	22.6889	21.8646	18.822	17.5644	17.3078	18.5449	20.1845	18.822	18.5477	20.2572	17.5534	18.8927	-4.18878	-1.17831	-2.68354	0.00115609	0.28618	0.0372591	0.111435	WP_019160912.1	MULTISPECIES: ABC transporter substrate-binding protein [Clostridiales]
34326	22.7172	25.3182	26.0283	23.3185	25.7027	24.1799	18.1454	23.1395	20.4188	19.5198	24.3083	18.897	18.1398	21.6258	16.3639	19.9068	18.7092	20.3339	-5.86143	-1.63137	-3.7464	0.00122715	0.29608	0.0387894	0.114185	SRS014459.95635-T1-C
27979	18.192	19.2176	18.4658	20.1977	22.0597	19.5707	19.6232	18.9351	24.4066	21.2341	18.3836	23.8125	24.8207	23.1751	22.2823	23.0322	21.5316	22.1173	1.28317	4.61056	2.94687	0.00122741	0.296116	0.0387894	0.114195	sp|P00689|AMYP_RAT	Pancreatic alpha-amylase OS=Rattus norvegicus GN=Amy2 PE=2 SV=2
65206	24.0249	21.737	24.0616	20.741	21.4026	22.3492	21.6513	24.9815	26.9739	31.5089	22.8197	26.2251	28.4201	29.0808	23.7842	34.5889	21.4557	30.0608	2.11137	7.63498	4.87317	0.00127142	0.302012	0.0397938	0.115844	sp|P20160|CAP7_HUMAN	Azurocidin OS=Homo sapiens GN=AZU1 PE=1 SV=3
34461	22.4506	18.223	18.0754	17.6605	20.8736	18.3335	18.8587	26.0255	25.4416	29.3168	22.0658	23.4301	29.7182	23.3413	22.9583	31.2859	18.1727	30.0414	2.3602	8.66901	5.51461	0.0013832	0.316242	0.0428802	0.119855	sp|P0DOX5|IGG1_HUMAN	Immunoglobulin gamma-1 heavy chain OS=Homo sapiens PE=1 SV=1
56263	19.2572	18.6062	18.5862	17.5945	19.2421	17.5293	18.9895	17.7714	18.7868	21.5888	19.908	21.6424	22.6534	21.3608	26.7981	23.1713	18.9262	20.9022	1.33597	4.91755	3.12676	0.00139905	0.318177	0.0429622	0.120404	WP_054322228.1	SIS domain-containing protein [Clostridia bacterium UC5.1-2H6]
29778	18.3646	21.0879	21.6289	20.6246	19.8023	19.8651	20.8146	22.9627	19.1425	28.366	24.0057	24.0303	25.7821	24.4336	21.8993	31.5391	22.4804	28.7642	1.87579	6.92518	4.40049	0.0014213	0.320863	0.0432376	0.121167	sp|P17213|BPI_HUMAN	Bactericidal permeability-increasing protein OS=Homo sapiens GN=BPI PE=1 SV=4
52025	18.3125	18.0643	18.7565	18.097	19.5331	18.8621	18.8206	18.239	23.1135	20.9527	21.0692	19.9914	23.4153	21.0516	21.1011	21.1523	20.17	18.2845	1.03567	3.85338	2.44453	0.00148026	0.327803	0.0442785	0.123144	SRS019601.33929-T1-C
56278	16.3246	15.5773	19.4989	15.6718	19.4892	17.7797	17.518	17.373	19.6979	18.7011	19.4847	19.3577	21.1777	19.6381	25.7663	22.2853	20.0853	19.4547	1.33536	4.98631	3.16083	0.00150809	0.330994	0.0442785	0.124056	CLOBOL_04262	hypothetical protein [Lachnospiraceae [Clostridium] bolteae ATCC BAA-613]
11989	21.3043	18.9809	20.8137	21.9574	22.2422	25.7934	21.8712	21.9788	18.8671	18.0747	17.6187	18.8748	19.5315	19.0278	18.9705	22.3944	18.7154	17.7676	-4.54891	-1.21807	-2.88349	0.00150905	0.331102	0.0442785	0.124087	SRS013476.278244-T1-C
67189	23.032	21.3854	24.7037	24.9648	22.075	22.7241	21.2685	24.7925	18.56	24.1482	20.0335	18.4897	20.0817	17.5108	20.9438	18.3067	20.9691	21.4627	-4.83949	-1.29573	-3.06761	0.00150993	0.331202	0.0442785	0.124115	SRS048164.86857-T1-C
77790	16.4542	18.1932	16.4285	18.3711	19.0093	16.0591	18.2061	18.1419	25.6649	20.704	21.2256	20.0296	21.359	20.521	20.6791	18.1849	17.7863	20.2189	1.27372	4.78504	3.02938	0.0015557	0.336371	0.0452133	0.125584	WP_022071138.1	MULTISPECIES: NAD(P)H-dependent oxidoreductase subunit E [Clostridiales]
86877	18.9893	18.5015	15.2605	17.6512	17.0554	16.6243	21.3028	22.4636	21.7505	21.9121	21.2576	23.1485	27.5432	19.9918	20.8191	26.1885	18.2511	24.6842	1.70745	6.43972	4.07359	0.00158714	0.339842	0.045719	0.126573	sp|P01701|LV151_HUMAN	Immunoglobulin lambda variable 1-51 OS=Homo sapiens GN=IGLV1-51 PE=1 SV=2
22414	15.8836	19.2613	19.387	18.1875	12.1424	17.6867	21.0176	18.1828	21.7424	23.7026	23.8085	21.6388	20.149	21.0384	19.0609	21.4669	18.5687	21.0458	1.46489	5.54226	3.50358	0.00161252	0.342887	0.0460426	0.127359	HMPREF0462_0704	transglycosylase SLT domain protein [Helicobacter pylori 83]
36582	17.7096	18.9467	18.2947	19.8716	11.7168	18.3501	18.4857	17.7153	20.7061	19.5859	21.7098	24.6458	21.96	21.4036	21.3097	19.522	20.9796	18.314	1.40952	5.34516	3.37734	0.0016314	0.345177	0.0461767	0.127938	SRS019582.100766-T1-C
83468	20.6017	20.3951	20.3014	20.2463	18.7837	20.3595	20.774	18.8192	22.245	22.4243	22.9484	25.4656	22.6889	22.6501	22.5934	19.5363	22.5731	21.677	1.01336	3.87686	2.44511	0.00170456	0.353855	0.0478316	0.130126	SRS049712.3990-T1-C
12711	17.8743	18.8887	18.1424	18.5806	12.2793	19.2756	18.5069	18.3751	20.8072	21.4536	19.4342	20.6099	21.992	20.5654	22.0682	21.946	18.1044	20.3272	1.23437	4.74657	2.99047	0.00174788	0.358851	0.0486279	0.131384	WP_019388080.1	glutamine synthetase [Arenitalea lutea]
92436	19.3827	17.5473	19.2941	19.74	19.0298	19.4419	20.184	20.8556	23.7073	21.8965	22.8211	21.7823	22.4099	21.3201	21.9442	22.6374	21.3736	18.6528	0.993263	3.84689	2.42008	0.00180979	0.365817	0.0497103	0.133136	sp|Q03IV5|RS18_STRTD	30S ribosomal protein S18 OS=Streptococcus thermophilus (strain ATCC BAA-491 / LMD-9) GN=rpsR PE=3 SV=1
86371	20.5507	19.8962	18.5183	19.2397	19.6484	17.7278	24.5771	20.6491	22.5975	22.9152	21.8977	22.5751	21.6397	22.4117	24.4924	22.7188	22.6958	24.7017	1.1335	4.39383	2.76367	0.00181733	0.366651	0.0497103	0.133345	WP_082052074.1	50S ribosomal protein L19 [Ruthenibacterium lactatiformans]
46338	19.2613	18.7096	16.801	16.4509	16.6064	19.6924	18.5104	18.6668	17.6766	20.4515	19.5397	21.3698	21.7045	20.6758	20.3147	22.1104	20.01	23.1016	1.06043	4.15576	2.6081	0.00191465	0.377173	0.0519361	0.135984	SRS017433.136437-T1-C
78811	19.6086	19.4084	20.3689	21.266	20.272	18.0932	18.967	17.3945	22.3942	21.668	20.0524	22.6276	22.4782	22.7418	29.1439	19.6664	24.3096	22.4928	1.33997	5.33035	3.33516	0.00205285	0.391351	0.0552246	0.139527	SRS050925.226885-T1-C
11038	24.0554	18.1762	18.5434	21.0421	21.4017	20.496	23.2865	25.2741	22.9623	25.0372	22.168	23.6399	26.9888	24.123	24.6726	26.7912	25.3821	26.0363	1.29887	5.19259	3.24573	0.00210013	0.39601	0.0560002	0.140688	SRS014459.29020-T1-C
87480	26.5622	24.8564	22.8532	21.6048	22.1917	23.9703	17.3991	23.0681	23.8758	19.4858	18.489	18.2575	19.8366	17.7081	17.107	19.9114	20.6596	17.2687	-5.6872	-1.41934	-3.55327	0.00212206	0.398139	0.0560002	0.141218	WP_042401475.1	MULTISPECIES: 50S ribosomal protein L17 [Clostridium]
72556	18.7788	17.7762	17.3755	18.9072	20.2719	18.5589	17.2655	19.093	21.2564	20.7698	23.4729	17.4009	21.7219	22.3725	20.2662	20.365	22.9196	20.5667	1.04072	4.17495	2.60784	0.0021333	0.399222	0.0560002	0.141488	WP_033514597.1	50S ribosomal protein L25 [Bifidobacterium pullorum]
87207	17.7534	20.2482	21.8452	21.5339	24.1228	18.6275	20.5077	21.2958	25.4509	24.0324	23.2683	25.3296	28.2445	24.8418	24.264	25.1917	22.1306	18.9686	1.36157	5.49934	3.43045	0.00219963	0.405515	0.0572795	0.143053	sp|A0A0A0MRZ8|KVD11_HUMAN	Immunoglobulin kappa variable 3D-11 OS=Homo sapiens GN=IGKV3D-11 PE=3 SV=6
72780	19.6145	22.7799	20.8008	24.5943	22.7989	22.0787	22.5263	23.509	20.7784	17.3816	19.2135	17.8969	20.1184	19.4821	16.5725	20.303	20.6397	22.5773	-4.55685	-1.12611	-2.84148	0.00221815	0.407243	0.0573035	0.143482	SRS064276.129787-T1-C
78766	18.5973	20.6974	18.436	17.7058	19.651	20.9263	18.6673	22.06	28.2139	28.6887	19.9603	23.0597	24.5895	28.2552	17.9847	31.6894	19.0184	24.3033	1.94578	8.02155	4.98367	0.00240683	0.424115	0.0616881	0.147662	sp|P47780|ECP_PANTR	Eosinophil cationic protein OS=Pan troglodytes GN=RNASE3 PE=3 SV=2
26163	19.2992	21.9124	22.4131	22.138	22.3537	21.7823	21.9495	23.6857	20.8853	19.0675	20.7114	18.7827	20.0003	19.9349	18.6593	19.8253	20.5498	19.0447	-3.53894	-0.852268	-2.1956	0.00248244	0.430532	0.0631289	0.149247	WP_031557568.1	phosphoenolpyruvate carboxykinase (ATP) [Lachnospiraceae bacterium FD2005]
32404	17.4319	18.5537	18.6122	18.2242	19.5516	17.9804	17.9106	19.1619	21.2373	21.0856	21.2335	22.1656	27.2427	19.0707	21.2492	23.3668	17.6157	20.8246	1.19152	4.97022	3.08087	0.00253092	0.43455	0.0637756	0.150239	WP_078693591.1	asparagine--tRNA ligase [Cetobacterium ceti]
36555	19.5435	18.7802	19.5836	18.3348	18.4867	19.2627	18.5073	19.266	21.5863	21.0733	23.3339	21.4333	22.0137	21.3708	22.9505	18.9984	19.4575	20.0587	0.871844	3.64224	2.25704	0.00254705	0.435871	0.0637756	0.150565	SRS058770.2580-T1-C
13287	18.7064	17.2281	16.718	17.5592	19.8196	17.9569	18.4096	18.5216	19.8624	20.4888	21.0549	20.5014	20.7765	18.6284	19.0957	22.0831	19.6348	25.1731	0.998283	4.23171	2.615	0.00270646	0.448504	0.0672496	0.153681	SRS015217.87986-T1-C
69729	21.0038	21.5801	20.218	20.0464	20.1776	20.2446	20.0185	20.1632	24.2176	26.3873	22.2154	25.4126	24.4638	19.7363	20.0611	30.0379	21.1424	26.8059	1.37615	5.85689	3.61652	0.00275125	0.451923	0.0675423	0.154524	sp|P02743|SAMP_HUMAN	Serum amyloid P-component OS=Homo sapiens GN=APCS PE=1 SV=2
32909	23.2351	22.284	24.4096	23.6504	25.6447	23.2368	23.4064	25.0074	20.0078	21.4335	23.4359	19.7638	16.3904	22.8881	20.928	20.4086	21.1912	23.7643	-4.59701	-1.07931	-2.83816	0.00275973	0.452565	0.0675423	0.154683	WP_048106999.1	V-containing nitrogenase subunit beta [Methanosarcina barkeri]
6550	25.458	22.8496	22.5546	21.5829	21.5749	25.8689	18.2273	19.0687	19.3151	18.8263	18.8146	17.9662	20.4498	19.3455	19.1765	20.8816	19.0011	17.8468	-4.84379	-1.12769	-2.98574	0.00285563	0.459682	0.0693677	0.156438	SRS056519.80901-T1-C
36478	18.7267	17.9717	17.2312	17.385	19.1361	18.2662	16.95	18.7387	20.9227	22.6151	20.454	20.4089	21.641	20.4323	16.5991	22.1692	18.4386	23.0119	0.986083	4.25106	2.61857	0.00289772	0.462731	0.0698686	0.15719	CLOBOL_03151	hypothetical protein [Lachnospiraceae [Clostridium] bolteae ATCC BAA-613]
87452	30.9201	28.7697	29.3324	26.8738	26.5033	28.0181	27.3556	30.2191	31.4602	35.5046	27.886	31.2697	36.0855	33.003	30.186	37.6887	26.9468	35.3177	1.50837	6.56327	4.03582	0.00300612	0.470384	0.0719494	0.159078	sp|P06702|S10A9_HUMAN	Protein S100-A9 OS=Homo sapiens GN=S100A9 PE=1 SV=1
6878	17.5972	22.9902	24.0769	25.9534	23.5917	24.5812	23.931	23.0939	20.2744	20.2558	20.1659	22.3589	21.786	19.6012	20.6898	21.2485	17.8863	18.357	-4.83228	-1.09684	-2.96456	0.00315483	0.480436	0.0749575	0.161562	WP_090222415.1	pyruvate, phosphate dikinase [Lutibacter maritimus]
40034	23.9423	20.3181	20.7299	20.1622	19.7194	20.849	20.84	20.0503	17.9807	18.5772	19.3157	18.8227	19.9541	18.3518	18.7697	18.5034	18.1816	18.8563	-3.41907	-0.771088	-2.09508	0.00323348	0.485558	0.0761742	0.162831	SRS020328.33533-T1-C
75243	26.9096	23.2122	22.0359	21.4972	21.5537	19.6723	22.2066	23.4656	22.5541	17.905	18.7788	22.1889	21.0012	18.0631	17.1191	21.2655	17.9532	17.9973	-5.03979	-1.13326	-3.08652	0.00326983	0.48788	0.0761742	0.163407	HMPREF0216_01166	ribosomal protein L6 [Clostridium celatum DSM 1785]
39044	23.4452	26.8527	23.7071	26.4618	25.5538	26.0277	23.9878	24.879	20.2104	23.0869	24.0853	24.8964	20.7015	25.0118	17.011	19.0341	23.4069	21.752	-5.21704	-1.1725	-3.19477	0.00327624	0.488287	0.0761742	0.163508	RUMOBE_03134	ABC transporter, solute-binding protein [Ruminococcus obeum ATCC 29174]
57440	23.9988	26.523	26.1878	24.9344	23.2654	23.6759	23.4447	24.2494	23.7227	21.4847	24.718	20.2162	22.0243	19.737	24.0932	20.3042	22.3512	21.2262	-4.16677	-0.92752	-2.54715	0.00339626	0.495755	0.0784047	0.165365	SRS064276.159392-T1-C
10107	17.2713	17.8695	18.2394	17.6125	16.8597	18.3952	18.3689	18.8196	19.4599	18.6035	19.7322	18.4908	22.0102	20.1747	19.9913	26.0308	20.1744	21.6608	0.977797	4.42888	2.70334	0.00350089	0.50204	0.0801386	0.166934	sp|P13639|EF2_HUMAN	Elongation factor 2 OS=Homo sapiens GN=EEF2 PE=1 SV=4
72750	26.889	20.8045	17.1196	17.6791	18.0227	20.3082	21.7457	20.2204	24.4832	24.2933	23.7025	23.4154	22.554	22.9234	24.8108	26.9915	22.4253	21.5426	1.21579	5.51532	3.36556	0.00352061	0.503202	0.0801386	0.167225	sp|Q5R4U9|SORCN_PONAB	Sorcin OS=Pongo abelii GN=SRI PE=2 SV=1
53899	17.292	17.8988	18.7904	19.2569	19.4651	18.7957	17.9263	19.1194	20.6851	20.9523	20.6336	20.5239	20.9053	18.3004	19.754	20.9417	22.1723	21.0624	0.730367	3.31965	2.02501	0.00354556	0.504663	0.0801462	0.167591	SRS048164.38805-T1-C
5070	18.8752	17.2535	17.9238	18.924	18.3786	18.6626	18.8593	18.8641	21.1565	24.6513	20.6783	20.8523	21.5428	19.3523	19.6736	21.4992	19.8635	18.669	0.835586	3.81692	2.32625	0.0036105	0.508413	0.0808911	0.168532	BACUNI_00842	hypothetical protein [Bacteroides uniformis ATCC 8492]
87076	24.9804	23.6129	20.4236	24.8545	25.2435	19.9726	26.0543	28.4583	26.8337	27.9504	26.1275	26.8514	29.2861	25.4165	27.9989	30.6054	25.0132	28.6304	1.16916	5.3735	3.27133	0.00369102	0.512963	0.0808911	0.169677	sp|P01619|KV320_HUMAN	Immunoglobulin kappa variable 3-20 OS=Homo sapiens GN=IGKV3-20 PE=1 SV=2
17949	16.9624	18.5418	19.1646	18.8633	22.44	18.0397	20.5476	19.1684	21.9572	21.6319	23.9324	21.1099	22.2892	21.5474	24.0124	21.7802	18.8921	20.5503	0.912771	4.19586	2.55431	0.00369327	0.513088	0.0808911	0.169709	SRS017521.51929-T1-C
10348	22.153	22.355	20.3295	21.9087	22.0795	25.2126	21.5191	22.0294	18.0933	19.7624	19.893	20.0378	21.2821	19.6746	20.3778	21.3122	18.5125	20.6928	-3.67077	-0.798241	-2.2345	0.00369826	0.513366	0.0808911	0.169779	SRS019161.124572-T1-C
46319	17.8484	20.3288	18.8262	18.5143	20.2254	19.2396	18.0852	19.85	22.6077	25.5614	21.8309	19.4191	29.481	18.113	18.7335	24.5205	23.0632	24.9954	1.32777	6.10793	3.71785	0.00370277	0.513618	0.0808911	0.169843	WP_035139607.1	hypothetical protein [[Clostridium] viride]
103	18.8707	19.6951	20.8419	19.4159	21.103	20.6892	23.6326	21.0848	17.5112	17.1958	18.7537	18.6852	17.0789	18.655	18.1092	20.0509	19.3008	19.129	-3.65763	-0.781779	-2.2197	0.00393005	0.525857	0.0852838	0.172949	SRS015794.66280-T1-C
94224	22.3012	22.322	21.6885	19.5672	22.0148	21.9089	23.2444	24.4045	20.0943	19.8867	20.1852	20.0361	21.2942	21.211	18.9862	20.75	18.8509	19.0803	-3.53963	-0.748251	-2.14394	0.00408224	0.533623	0.0874333	0.174941	SRS015578.151320-T1-C
70442	25.0265	26.314	26.8056	26.0342	26.3483	29.5354	25.4886	25.3304	21.3708	19.8957	23.5644	26.3094	22.3522	26.0138	19.6347	19.4006	28.4541	21.8487	-5.74024	-1.21166	-3.47595	0.0041027	0.534642	0.0874333	0.175204	WP_043818322.1	DUF455 domain-containing protein, partial [Rubrivivax gelatinosus]
12207	23.3978	21.7789	22.8428	23.4748	22.3	21.6816	23.5141	20.6709	18.1789	18.6343	20.5331	22.2508	20.6504	18.0795	22.4849	18.6335	21.8581	18.9801	-4.01233	-0.846152	-2.42924	0.00411555	0.535279	0.0874333	0.175368	SRS048164.75508-T1-C
27861	17.5009	18.41	18.6576	18.7482	15.0117	19.4068	18.6604	18.4916	19.3455	18.4764	20.5337	20.5037	21.8197	20.4727	19.9542	22.2208	19.0893	25.3085	0.925923	4.39718	2.66155	0.00413654	0.536315	0.0874333	0.175636	HMPREF9474_00308	histidine ammonia-lyase [Lachnospiraceae [Clostridium] symbiosum WAL-14163]
30572	17.0993	19.4231	20.9567	18.2785	19.9134	18.7195	17.8183	20.5027	18.0904	23.7902	21.2698	21.7333	22.0481	21.7255	18.9431	22.6803	22.6311	24.9317	0.932605	4.45823	2.69542	0.00422951	0.540834	0.088692	0.176809	WP_084348879.1	DUF2398 domain-containing protein [Rhodococcus sp. 1163]
37962	21.305	22.6722	20.9759	24.9404	23.5199	19.1915	25.566	24.8629	19.4859	17.8479	20.7338	22.6898	21.1797	19.4383	20.0089	19.8553	20.439	20.2305	-4.44766	-0.929012	-2.68833	0.00425059	0.541844	0.088692	0.177072	WP_078785479.1	carbohydrate ABC transporter substrate-binding protein [Gemmiger formicilis]
22553	19.4403	21.6298	19.9014	19.6635	20.3198	18.3825	20.2853	19.5265	22.054	18.0867	23.7504	22.2374	22.5704	22.2096	24.5139	21.2738	23.6488	22.5928	0.8262	3.97405	2.40012	0.00431751	0.54501	0.0894314	0.177899	SRS055982.138017-T1-C
69170	20.7494	19.9357	18.9412	19.1998	20.8634	23.2216	19.2002	18.8756	22.226	24.3692	21.9338	19.263	22.8882	25.5006	23.2148	22.3721	22.125	22.3214	0.858747	4.13736	2.49806	0.00434097	0.546107	0.0894314	0.178187	SRS013476.153769-T1-C
93706	24.5764	25.3443	23.4284	22.6806	22.2795	24.355	22.0484	20.4311	23.5892	18.5466	20.91	22.1629	21.807	20.3034	17.9859	21.1274	17.908	20.4188	-4.42199	-0.912153	-2.66707	0.00443042	0.550227	0.0901602	0.179272	SRS015578.90269-T1-C
32580	19.3329	18.7069	18.9786	17.983	18.2835	18.6668	18.6223	15.956	20.5471	20.5089	20.2386	20.4562	22.2548	20.3175	19.4003	24.0975	17.7054	21.3779	0.810196	3.93811	2.37415	0.00446883	0.551967	0.0901602	0.179732	SRS054956.20528-T1-C
52878	21.7456	20.8112	21.3207	23.7445	19.7734	22.8275	25.1121	21.7077	18.1439	20.4239	20.7174	21.6714	21.025	18.6943	19.7812	19.4089	18.0505	19.528	-3.95773	-0.814067	-2.3859	0.00447177	0.5521	0.0901602	0.179767	SRS015065.252055-T1-C
28119	22.9612	20.4263	22.0746	22.8476	18.3004	21.6579	19.9427	20.373	22.4956	26.4631	23.4584	24.6134	24.8819	22.5424	23.0834	27.7231	19.261	26.6611	1.03814	5.05266	3.0454	0.00448789	0.552825	0.0901602	0.179959	sp|P05155-3|IC1_HUMAN	Isoform 3 of Plasma protease C1 inhibitor OS=Homo sapiens GN=SERPING1
58801	25.1434	24.2105	24.9128	20.5625	23.2889	23.4755	24.7733	25.4684	25.4908	26.111	25.3923	26.6854	27.9914	25.4956	26.7601	28.911	25.1923	25.2627	0.798973	3.90072	2.34985	0.0045333	0.55485	0.0901602	0.180498	sp|Q60932|VDAC1_MOUSE	Voltage-dependent anion-selective channel protein 1 OS=Mus musculus GN=Vdac1 PE=1 SV=3
53584	21.0592	20.6682	21.0608	24.2898	22.4122	18.6154	24.4783	21.8102	17.3754	20.7365	19.3912	17.9661	20.2406	19.8855	19.4873	19.7387	20.3096	18.4497	-4.05281	-0.829601	-2.4412	0.00454254	0.55526	0.0901602	0.180607	WP_073257338.1	hypothetical protein [Pseudopelagicola gijangensis]
71207	23.9568	22.6249	23.4651	24.3971	24.8865	23.0598	23.132	23.0998	17.7907	22.6669	24.1512	19.669	21.191	21.3148	17.4367	20.759	23.2427	21.4738	-4.33665	-0.879691	-2.60817	0.00467665	0.561094	0.0922595	0.18217	SRS024075.59108-T1-C
6034	23.4087	22.356	21.1812	21.4795	24.0168	17.7757	21.7472	21.9364	16.9842	18.7134	22.7911	18.1523	20.2415	18.1552	18.9846	18.7821	18.8097	19.8465	-4.31452	-0.868724	-2.59162	0.00478794	0.565789	0.0938859	0.183441	SRS043411.41809-T1-C
28135	23.3398	21.8356	20.6869	17.3941	21.2102	22.2185	22.3534	23.8298	23.6018	26.2508	21.6737	24.1113	26.3054	23.8039	25.8771	29.8757	20.5663	26.8883	1.0959	5.47786	3.28688	0.00488518	0.569788	0.0951386	0.184533	sp|P50995|ANX11_HUMAN	Annexin A11 OS=Homo sapiens GN=ANXA11 PE=1 SV=1
46295	16.1636	19.2052	18.4133	18.7552	19.8502	18.2152	22.674	18.57	21.6197	21.8458	18.8986	19.0881	22.0395	24.8631	19.7494	22.6824	23.1667	26.8273	1.03125	5.16321	3.09723	0.00491028	0.570805	0.0951386	0.184812	SRS018427.210903-T1-C
56958	24.0772	21.7379	21.1666	20.5966	20.436	21.1743	18.7454	22.4731	19.4881	19.4209	18.7594	19.1917	20.5679	19.3824	19.2439	19.7771	17.6219	17.998	-3.59686	-0.714619	-2.15574	0.00499115	0.574041	0.0958313	0.185705	sp|Q00985|ACCO1_MALDO	1-aminocyclopropane-1-carboxylate oxidase 1 OS=Malus domestica PE=1 SV=1
78870	19.2704	19.0404	18.1171	19.0389	18.9513	19.0313	17.7753	19.2445	20.7256	21.2507	21.0538	21.1902	19.7668	24.8432	21.3299	22.0986	21.7163	17.4436	0.771874	3.89459	2.33323	0.00502893	0.575531	0.0958313	0.186118	SRS018427.145179-T1-C
53444	22.124	22.0006	20.7067	20.9215	23.7487	25.1196	22.5674	19.2465	18.212	19.1167	18.731	19.3116	23.7451	19.9244	18.8867	19.6115	18.4619	18.8978	-4.2809	-0.848139	-2.56452	0.00503435	0.575744	0.0958313	0.186177	WP_016286477.1	hypothetical protein [Lachnospiraceae bacterium 3-1]
42234	19.2886	18.2817	16.7335	18.8042	19.7391	17.3962	17.9543	18.8903	18.6519	20.4239	20.1369	18.1404	21.0002	20.661	20.3416	22.3022	23.1377	21.2713	0.732758	3.70864	2.2207	0.00507658	0.577392	0.0960734	0.186636	SRS011271.12407-T1-C
40247	17.2732	17.0765	20.5025	18.2944	18.6716	17.7925	18.4174	16.887	17.0788	23.9141	21.0724	23.1448	27.5856	21.8972	17.569	26.5423	16.4788	25.88	1.31361	6.69015	4.00188	0.00517386	0.581128	0.0973484	0.187682	XP_002563671.1	Pc20g11850 [Penicillium rubens Wisconsin 54-1255]
10929	18.3308	24.2293	24.2722	21.3583	22.9597	26.5499	22.4347	26.772	19.1575	24.0595	19.3078	20.3852	20.5161	20.6106	17.8684	20.5017	21.2652	19.6329	-5.07535	-0.990409	-3.03288	0.00527082	0.584768	0.0986027	0.188711	SRS018817.180950-T1-C
90069	24.4875	23.1407	25.1005	20.9332	21.7729	23.0628	25.7673	17.9436	18.9056	19.655	20.2481	21.8129	20.8228	18.7819	16.9973	20.8274	20.6904	20.8553	-4.71482	-0.917922	-2.81637	0.00530747	0.586123	0.0987209	0.189097	SRS016753.46457-T1-C
69576	19.4475	27.38	23.7823	22.7854	21.8127	27.4743	18.9585	18.9753	17.5492	20.7073	18.303	19.4268	20.9679	17.8599	19.992	19.6369	18.6177	19.8282	-5.50891	-1.06728	-3.2881	0.00538519	0.588961	0.0995974	0.189908	SRS017821.149083-T1-C
37286	19.5927	19.244	19.1952	19.7053	20.3629	17.9278	19.4232	18.941	21.2515	23.6016	21.101	20.8765	21.7893	21.5085	18.2213	22.5233	22.3399	20.668	0.674431	3.50372	2.08908	0.00548848	0.592656	0.100753	0.190973	WP_057081579.1	DivIVA domain-containing protein [Bifidobacterium bifidum]
71496	17.3508	20.0182	18.3769	20.1381	21.143	20.1754	22.4785	22.6851	24.9802	23.2512	19.1544	25.6458	23.2785	22.1103	23.449	23.0756	22.2454	22.0672	0.848134	4.41191	2.63002	0.00550958	0.5934	0.100753	0.191189	SRS024435.15424-T1-C
68626	22.0156	24.226	18.56	21.7113	21.8465	21.9742	24.1858	22.4709	17.4438	21.0918	18.9966	18.6431	21.0487	19.4732	19.7307	19.8524	20.7514	20.8903	-3.91604	-0.747119	-2.33158	0.00563225	0.59766	0.102421	0.192433	BLIF_0335	L-ribulose-5-phosphate 4-epimerase [Bifidobacterium longum subsp. infantis 157F]
32362	19.4183	23.1637	23.0059	21.6219	22.6017	26.6671	23.7602	22.8582	19.4531	23.3923	18.2345	20.2769	21.0933	18.3907	21.29	21.5685	19.8552	19.1285	-4.39995	-0.837692	-2.61882	0.00566621	0.59882	0.102466	0.192774	SRS014613.90969-T1-C
60912	22.8928	23.7905	21.2438	20.9405	21.0705	22.441	23.8971	17.7349	19.2089	17.7565	23.4719	17.9717	20.1555	18.3464	19.1497	18.2605	19.2671	16.8983	-4.54445	-0.861009	-2.70273	0.00574563	0.601498	0.103326	0.193567	RUMLAC_01749	hypothetical protein [Ruminococcus lactaris ATCC 29176]
40291	19.1173	18.003	17.7295	17.9458	18.476	18.695	18.7901	18.9921	17.8072	20.3869	20.6054	22.1867	22.4001	22.4871	20.4467	22.0644	17.6672	20.9746	0.710543	3.75752	2.23403	0.00577726	0.602552	0.103326	0.19388	HMPREF0369_01119	argininosuccinate synthase [Anaerostipes hadrus DSM 3319]
13313	22.8334	21.5559	21.2121	18.0478	20.0705	21.2074	22.8918	21.2105	19.2141	18.237	19.19	17.9177	20.1589	19.2341	17.5998	20.3333	19.3307	18.9348	-3.55956	-0.667681	-2.11362	0.00591097	0.606932	0.10514	0.195194	WP_080788337.1	elongation factor G [Bifidobacterium catenulatum]
80902	17.7189	22.7779	20.2578	19.7699	19.5794	22.5232	24.4554	23.9368	22.4579	25.1838	25.2111	23.9406	23.7025	22.1248	27.0302	22.9022	25.7367	23.1115	0.86797	4.65746	2.76271	0.00601906	0.610383	0.106481	0.196242	WP_008197585.1	hypothetical protein [Microcystis sp. T1-4]
20808	19.1567	17.8809	19.1558	18.4103	19.971	18.9716	17.619	20.1042	21.0785	21.4507	19.7014	20.9483	22.3512	20.8338	23.5779	22.1905	18.0527	20.448	0.675445	3.63373	2.15459	0.00606222	0.61174	0.106664	0.196657	SRS052027.47798-T1-C
90944	23.5254	23.3996	21.2264	18.3058	20.6609	22.2008	18.5086	20.8498	19.5812	18.6109	19.3154	19.0674	20.1705	19.1429	17.3774	19.092	17.868	17.7052	-3.87098	-0.712221	-2.2916	0.00623491	0.617052	0.109113	0.1983	WP_071118873.1	30S ribosomal protein S6 [Romboutsia timonensis]
90478	23.0759	23.6351	24.8991	24.6957	22.9	24.8906	23.0371	26.4517	28.0656	30.3062	24.8489	26.0038	30.8176	27.9008	24.2369	38.1622	23.3074	29.5517	1.2764	6.96752	4.12196	0.00630884	0.61927	0.109376	0.198994	sp|P59665|DEF1_HUMAN	Neutrophil defensin 1 OS=Homo sapiens GN=DEFA1 PE=1 SV=1
90258	20.2764	16.5889	17.1684	17.9984	16.8846	17.2105	20.1081	16.3287	23.6228	21.8394	20.704	19.3782	20.3577	20.6982	16.339	17.7607	21.7317	24.2183	0.880457	4.80851	2.84449	0.00631713	0.619516	0.109376	0.199072	SRS047014.233721-T1-C
3869	23.9879	18.5027	17.636	18.2189	24.0428	21.9208	17.3965	20.2315	23.1941	25.1335	24.1399	22.363	22.6718	22.0554	23.4873	21.0138	24.329	22.109	0.865257	4.74986	2.80756	0.00640518	0.622112	0.110314	0.199892	WP_055286107.1	pyruvate:ferredoxin (flavodoxin) oxidoreductase [[Eubacterium] eligens]
10868	23.7935	22.5156	23.775	20.9904	21.9305	23.9286	23.7181	19.9023	18.1972	19.7429	20.2703	17.4782	20.2874	21.3567	21.2005	19.6634	24.0357	18.3281	-4.25681	-0.769603	-2.51321	0.00653553	0.625872	0.111016	0.201094	SRS019161.99682-T1-C
22299	18.4564	21.2463	20.8991	21.1066	21.2439	21.3241	20.2381	21.0053	17.3821	18.951	18.7563	18.561	20.1503	19.2538	18.9793	19.8127	18.9766	17.1719	-3.20266	-0.578309	-1.89048	0.00655678	0.626476	0.111016	0.201288	RUMOBE_02927	phosphoglucomutase/phosphomannomutase, alpha/beta/alpha domain II [Ruminococcus obeum ATCC 29174]
87722	19.0853	19.3203	18.8901	19.5409	19.5246	18.8542	18.6192	19.6068	21.5663	25.1415	21.1111	19.4064	21.4256	21.5338	20.7456	21.0242	23.1256	18.6856	0.671314	3.72142	2.19637	0.00657404	0.626965	0.111016	0.201446	SRS050299.16335-T1-C
64577	18.0808	15.6561	17.9406	17.4681	19.0765	17.7737	16.5772	18.1501	18.5608	22.0437	19.6497	19.8781	21.0827	18.611	19.8665	21.1594	17.7565	18.3816	0.644236	3.57302	2.10863	0.00658237	0.627201	0.111016	0.201522	sp|A6ZM02|RS3A2_YEAS7	40S ribosomal protein S1-B OS=Saccharomyces cerevisiae (strain YJM789) GN=RPS1B PE=3 SV=1
37118	18.7295	18.7002	17.7822	19.4457	13.1294	18.5257	17.9469	17.8759	19.0571	20.4965	20.1864	20.7725	20.1221	21.6838	19.4673	19.4485	25.5423	18.2296	0.831909	4.63541	2.73366	0.00666342	0.629471	0.111785	0.202259	WP_033514418.1	sugar ABC transporter substrate-binding protein [Bifidobacterium pullorum]
39283	15.4637	16.2174	16.2797	21.5889	16.1257	18.1616	17.2907	17.0627	19.8493	20.0452	19.0751	24.3955	20.9451	17.9626	16.2255	20.8693	20.6076	20.6373	0.846908	4.72797	2.78744	0.00669663	0.630391	0.111785	0.202559	SRS050422.176745-T1-C
25443	18.9878	19.4873	17.7592	19.0233	18.6041	18.0341	17.8921	19.1816	17.1726	20.771	21.2062	21.3896	24.2089	20.1784	18.3757	21.239	23.2787	26.5285	0.848164	4.7792	2.81368	0.00686004	0.634836	0.113928	0.204025	SRS024331.66735-T1-C
17310	24.6559	21.1478	19.5497	20.4959	20.9865	20.9172	20.3888	20.0115	19.4427	19.0145	19.0226	17.5181	18.2391	20.4898	18.7028	19.9576	17.0418	19.4565	-3.62015	-0.641055	-2.1306	0.00689895	0.635874	0.113993	0.204371	SRS064276.58348-T1-C
90207	23.1147	25.1927	23.4618	24.6143	23.1873	23.0478	24.3952	22.5521	23.7457	21.1335	24.3455	18.1022	21.4716	21.2735	19.3659	20.6068	22.3002	21.6676	-3.90324	-0.685724	-2.29448	0.00703987	0.639573	0.114516	0.205614	SRS064276.274982-T1-C
31081	26.6025	20.7175	21.1489	26.0872	29.1068	25.8545	24.434	20.1428	25.5642	27.2347	27.02	28.7547	29.6235	29.6037	28.7961	25.7059	26.6235	25.4862	0.949294	5.40966	3.17948	0.00706014	0.640098	0.114516	0.205792	YP_004346940.1	fiber-2 [Fowl aviadenovirus C]
13722	21.4557	25.9685	20.3972	18.1936	24.0921	19.8269	19.0473	20.5452	23.1887	27.928	26.0788	26.8163	20.8942	21.309	26.0826	27.7094	23.8079	21.6991	1.0029	5.71831	3.36061	0.00707002	0.640353	0.114516	0.205879	sp|P02789|TRFE_CHICK	Ovotransferrin OS=Gallus gallus PE=1 SV=2
17326	19.0872	17.3806	17.8318	17.782	20.0862	17.7039	11.6782	19.4494	18.2311	20.1912	20.1029	20.3727	21.5366	18.6509	21.046	22.2606	18.8822	22.7164	0.827439	4.72088	2.77416	0.00708145	0.640647	0.114516	0.205979	SRS015217.51304-T1-C
74894	22.7244	24.1473	24.6207	24.3386	24.5106	24.2006	24.7784	22.2261	23.425	22.5949	22.0544	22.3933	19.2482	17.8866	25.7015	20.6335	20.7474	17.7765	-4.59094	-0.803538	-2.69724	0.0071065	0.64129	0.114516	0.206197	WP_021906758.1	NADH peroxidase [[Eubacterium] hallii]
47080	22.076	22.7949	21.4204	22.8597	22.6934	23.3321	22.4348	23.8427	20.906	23.8224	20.1416	17.5768	21.1032	20.5391	21.7875	20.7604	20.1471	17.4075	-3.85534	-0.669839	-2.26259	0.00723882	0.644637	0.116073	0.207346	WP_092965953.1	3-phosphoglycerate dehydrogenase [Ruminococcaceae bacterium P7]
92860	26.8326	20.0067	20.8399	17.9782	19.7166	20.1138	26.3444	21.3389	19.1227	19.8987	19.0011	18.7634	20.0733	18.2691	16.7446	19.8847	17.7867	16.9905	-5.10126	-0.884558	-2.99291	0.00727453	0.645527	0.116074	0.207654	WP_049954069.1	AbrB/MazE/SpoVT family DNA-binding domain-containing protein [Halostagnicola larsenii]
39244	19.0836	16.3026	20.0246	17.4249	16.8623	18.4696	17.2092	20.4442	20.3602	20.7501	20.2316	20.8263	20.9777	21.8508	21.1363	19.7887	24.0537	16.6837	0.718029	4.15854	2.43828	0.00735151	0.647426	0.116431	0.208315	SRS018427.210693-T1-C
23845	20.4602	21.4949	18.3383	22.2657	23.6526	21.695	26.4637	22.6185	20.801	18.0897	19.917	19.3127	20.6558	18.3155	19.9101	20.381	19.5292	19.9173	-4.16322	-0.718169	-2.4407	0.00736841	0.64784	0.116431	0.20846	SRS013521.11582-T1-C
74491	19.2622	20.3347	19.2361	23.0432	22.5444	21.148	23.8694	21.7041	17.0883	18.0121	20.7444	19.4605	19.719	19.126	18.4946	19.1595	21.6459	17.5355	-3.9227	-0.66566	-2.29418	0.0076687	0.654988	0.120403	0.211	SRS015578.93018-T1-C
23407	17.2105	19.3378	17.5629	17.4977	17.6334	18.6319	18.5203	18.9819	20.6243	22.5108	19.2047	16.9049	20.7574	20.1395	20.079	21.0704	20.1637	20.4335	0.584493	3.44908	2.01679	0.00769381	0.65557	0.120403	0.21121	SRS016018.164014-T1-C
1781	16.4394	17.158	17.5684	17.6986	17.2347	17.9757	14.3498	17.6797	20.0849	21.666	18.0307	16.9301	20.0649	21.4804	19.2733	17.3394	17.788	19.7589	0.644349	3.81292	2.22864	0.00774537	0.656755	0.12063	0.211639	WP_045225217.1	DNA-directed RNA polymerase subunit beta [Methyloterricola oryzae]
84933	18.2311	19.5884	20.3301	18.5489	19.6529	19.7401	17.2765	17.9013	21.2073	23.0186	19.5494	25.243	17.7347	22.7161	18.4358	20.8712	25.6444	22.4968	0.800016	4.76615	2.78308	0.0078706	0.659592	0.121997	0.212677	1000398513.C587.G211
78175	22.9426	23.2634	20.9731	23.4295	19.3147	21.3894	21.5672	23.5778	20.9821	17.8852	18.8606	23.0922	18.1414	19.5292	21.098	20.5231	16.7629	19.5385	-4.14008	-0.691735	-2.41591	0.00795639	0.661502	0.122471	0.213382	WP_055219579.1	hypothetical protein [Fusicatenibacter saccharivorans]
63200	18.3809	18.0117	18.3976	17.5619	19.2874	18.1963	17.5113	18.5601	19.0672	19.5989	21.2342	25.7408	25.173	17.5838	20.9835	22.841	17.7532	20.5001	0.803593	4.81472	2.80916	0.00797644	0.661944	0.122471	0.213546	EUBIFOR_01211	electron transfer flavoprotein domain protein [Eubacterium biforme DSM 3989]
62987	21.5477	17.6937	18.9237	19.0472	18.3982	17.9412	18.9663	20.9434	22.6027	19.3656	21.1079	21.8519	22.7191	19.479	26.1558	28.7329	19.0232	22.0078	0.888129	5.35568	3.1219	0.0080974	0.664583	0.123566	0.214533	SRS017701.150961-T1-C
53213	19.5152	25.6282	21.5338	19.811	18.8656	24.0064	24.3872	22.839	20.551	19.7447	18.3221	19.4791	22.0904	17.6885	17.742	19.6366	20.2111	19.0456	-4.49937	-0.74497	-2.62217	0.0081266	0.665212	0.123566	0.21477	1000040520.C17381.G202
56382	21.5404	20.4462	24.1586	22.02	23.3064	23.8355	21.9646	24.7188	21.6676	18.7884	21.7719	18.8466	20.8095	21.6455	22.2365	18.2011	22.1354	17.9373	-4.02458	-0.665119	-2.34485	0.00816165	0.665963	0.123566	0.215054	SRS017521.112586-T1-C
9942	24.4043	20.5784	18.3601	19.7224	19.0318	20.3297	20.4167	19.4267	17.0787	18.1959	18.6088	18.3034	17.2271	18.4778	17.4087	19.0768	19.1509	18.4246	-3.59093	-0.586034	-2.08848	0.00839978	0.670956	0.126583	0.216965	sp|P30924|GLGB_SOLTU	1,4-alpha-glucan-branching enzyme OS=Solanum tuberosum GN=SBE1 PE=2 SV=2
61623	21.1223	19.5279	18.9079	17.2074	17.4287	17.9576	19.1716	20.5179	22.7028	20.7934	21.0851	20.7375	21.6048	21.4058	18.4064	21.1688	20.8238	21.2027	0.562254	3.46365	2.01295	0.00850145	0.673031	0.127524	0.217773	1000411484.C9700.G426
30245	17.7356	18.6959	18.7017	18.2747	19.1681	18.7206	16.9626	19.0232	17.2475	21.7335	20.6737	20.9992	21.012	21.2101	21.0055	20.4084	24.0142	17.9424	0.615487	3.8132	2.21434	0.00861027	0.675215	0.127697	0.218631	SRS015578.3472-T1-C
44800	26.7728	26.6211	23.2555	18.7356	22.7019	24.1627	22.7168	22.1599	21.6341	21.7371	20.8422	20.2199	21.5769	21.112	19.1076	21.3645	20.5121	21.0486	-4.26274	-0.687828	-2.47528	0.00861637	0.675337	0.127697	0.218679	WP_004798278.1	elongation factor Tu [[Eubacterium] dolichum]
41465	19.2298	19.7585	21.7761	24.3542	24.7617	21.5717	23.2682	19.8341	20.8421	19.5355	19.8029	19.4994	20.6426	17.4605	19.396	20.1715	18.9786	18.9737	-3.94233	-0.635656	-2.28899	0.00863062	0.67562	0.127697	0.218791	SRS057717.16698-T1-C
39731	20.6959	21.2374	18.7101	22.0482	20.1241	20.6318	24.5893	21.4805	22.9513	20.6087	26.0048	26.323	27.0561	21.0748	23.771	23.4204	22.9276	23.761	0.719007	4.48145	2.60023	0.00872598	0.677498	0.128523	0.219538	WP_043264733.1	site-specific integrase [Streptomyces sp. CT34]
70368	20.0376	19.3837	19.6447	19.3382	21.1058	20.3272	22.5884	20.1112	19.5862	26.8964	20.6247	20.7035	23.9124	24.3596	21.6011	32.0385	21.8684	27.6442	0.990279	6.22255	3.60641	0.0088828	0.680528	0.129939	0.220756	sp|Q5RAI6|GRAN_PONAB	Grancalcin OS=Pongo abelii GN=GCA PE=2 SV=1
81555	23.6901	22.7718	21.7084	22.357	22.6193	21.445	23.2449	24.0081	22.9551	18.9824	21.4273	19.696	21.6062	20.7129	20.569	21.34	20.6031	20.9615	-3.1842	-0.506246	-1.84522	0.00890192	0.680892	0.129939	0.220904	DORLON_02196	ribosomal protein L16 [Dorea longicatena DSM 13814]
81834	20.3482	18.0194	19.4014	18.8563	20.9117	18.9315	19.2964	17.5379	21.5717	17.3681	22.5657	26.7538	23.9549	19.7028	29.2824	23.6021	20.3143	19.9644	0.915604	5.77473	3.34516	0.00895485	0.681896	0.130128	0.221312	SRS042628.12791-T1-C
57515	18.9998	17.809	18.9294	19.2306	20.382	18.9157	17.2184	19.1909	21.1739	21.5936	21.9629	27.3144	23.0302	19.3631	21.9131	22.0521	18.6829	18.0395	0.730802	4.62537	2.67809	0.00902305	0.683177	0.130536	0.221837	SRS024132.290018-T1-C
84543	21.2903	19.4276	20.4609	17.7711	18.8302	18.9039	18.2427	13.9075	18.1059	21.145	18.2707	21.0496	21.5117	21.2273	22.2434	22.0273	23.1736	23.269	0.703497	4.49269	2.59809	0.00919823	0.686409	0.132482	0.223173	SRS015217.14602-T1-C
159	20.1354	21.7863	23.7503	22.1896	26.9679	19.4637	17.8507	22.0342	20.3462	21.3249	28.2411	29.3885	31.0881	28.4732	24.5966	26.7261	19.6843	29.8338	1.12327	7.27274	4.19801	0.0094685	0.691236	0.135774	0.22521	WP_017496837.1	non-ribosomal peptide synthetase [Flavobacterium sp. WG21]
62707	24.9923	23.0679	24.6886	24.2761	21.3466	23.4535	23.0665	25.0958	26.4335	29.9587	23.3967	26.1181	29.341	28.2268	23.911	32.9775	21.1977	29.3138	0.88529	5.79288	3.33909	0.00967822	0.694855	0.136016	0.226769	sp|P08246|ELNE_HUMAN	Neutrophil elastase OS=Homo sapiens GN=ELANE PE=1 SV=1
79983	17.6774	20.4532	19.3191	18.3349	19.9553	19.9747	22.5435	18.3657	22.3279	22.0933	18.8773	21.6341	21.6974	21.9008	24.9004	19.8401	23.707	21.6238	0.604531	3.95992	2.28223	0.00969924	0.695212	0.136016	0.226924	SRS019685.144812-T1-C
52690	18.0536	17.6348	18.9475	19.3363	20.5237	18.049	19.363	21.7789	22.3547	21.5033	21.0538	21.1581	22.1447	19.2931	17.8351	24.9921	21.9052	24.3516	0.648007	4.24864	2.44832	0.00971766	0.695523	0.136016	0.22706	sp|Q8BFZ9|ERLN2_MOUSE	Erlin-2 OS=Mus musculus GN=Erlin2 PE=1 SV=1
50733	23.8185	22.3155	22.1397	23.868	18.4813	21.354	23.2003	21.3935	17.8843	19.0576	24.5705	18.5272	19.9176	18.797	17.419	18.964	21.7236	17.9647	-4.49298	-0.684653	-2.58881	0.00973568	0.695828	0.136016	0.227193	SRS042284.90099-T1-C
74122	18.3978	24.0853	25.895	24.934	24.7445	23.3809	25.2076	24.5528	19.4886	20.5979	24.2525	18.8844	23.2709	20.1298	19.3074	20.2698	23.0135	22.7559	-4.69154	-0.713829	-2.70268	0.00976583	0.696335	0.136016	0.227415	SRS024075.131496-T1-C
33816	22.0068	22.4963	22.2555	21.9194	19.0874	25.2351	21.4589	19.6614	18.0261	19.4129	19.6124	18.121	20.096	19.2832	18.9614	20.0945	22.0205	20.2062	-3.78754	-0.575752	-2.18165	0.00978421	0.696643	0.136016	0.22755	SRS050422.8811-T1-C
36677	18.1091	22.6958	21.388	19.5875	21.7971	18.9482	12.1727	19.8656	18.5379	24.4069	21.9403	24.0895	22.7701	20.3169	22.2307	23.2313	22.5543	24.2604	0.821213	5.40545	3.11333	0.00979591	0.696839	0.136016	0.227636	SRS018656.110194-T1-C
64301	17.7253	17.9777	18.3364	18.4072	19.7061	19.4704	17.9016	19.1917	17.8766	20.2425	21.793	18.4781	21.5907	20.5642	20.2246	23.2583	20.9761	20.8943	0.527071	3.47346	2.00027	0.00981967	0.697236	0.136016	0.22781	sp|P04440|DPB1_HUMAN	HLA class II histocompatibility antigen, DP beta 1 chain OS=Homo sapiens GN=HLA-DPB1 PE=1 SV=1
26772	19.1893	18.7364	19.185	18.354	20.0365	25.6197	26.7919	18.7781	28.5863	27.4134	20.508	26.7233	23.3933	27.8753	27.8588	22.2406	27.9394	17.4359	1.08871	7.23338	4.16105	0.00998247	0.699918	0.136756	0.228999	WP_071455976.1	hypothetical protein [Vagococcus teuberi]
36201	20.1484	21.199	17.0999	18.7984	23.3275	20.0428	20.661	22.5279	17.8692	16.7583	22.2422	17.2961	17.7815	18.3623	16.4884	18.7945	16.5048	18.3885	-4.21994	-0.634106	-2.42702	0.0100155	0.700456	0.136756	0.229239	WP_087252971.1	NADP-specific glutamate dehydrogenase [Drancourtella sp. An57]
41879	19.7214	19.0733	19.3316	19.0584	18.9583	18.0885	20.6087	17.018	25.7619	19.4062	20.9853	19.909	24.2918	19.285	20.3483	21.167	21.7472	20.4981	0.615637	4.09978	2.35771	0.010029	0.700674	0.136756	0.229337	WP_055088773.1	PLP-dependent aminotransferase family protein [Intestinibacter bartlettii]
75335	20.9975	18.0315	25.1939	23.5465	23.5755	21.7758	21.5146	23.0603	23.8515	19.6193	21.7463	17.7408	19.4856	19.5978	18.8218	19.7178	17.2928	17.9632	-4.57391	-0.682618	-2.62826	0.0101528	0.702661	0.136756	0.230231	WP_084830874.1	50S ribosomal protein L5 [Streptococcus thermophilus]
66490	16.9953	17.1132	17.4563	18.2841	17.6333	18.0487	17.3219	18.2843	19.9277	21.017	19.3381	17.0351	20.4771	19.5398	19.4502	20.3813	18.6198	18.3195	0.458539	3.07833	1.76843	0.0101912	0.703272	0.136756	0.230508	WP_044964337.1	30S ribosomal protein S2 [Eubacterium ramulus]
11636	17.7017	22.4257	24.2112	22.7481	21.2391	26.3516	20.5418	24.0828	20.2638	22.9085	17.4976	19.1452	20.6652	20.2129	22.1968	18.2001	17.2675	17.1315	-4.98853	-0.739175	-2.86385	0.0102975	0.704943	0.136756	0.23127	SRS052697.53372-T1-C
66077	21.2298	21.5486	21.849	24.9087	22.6755	18.6594	23.6715	22.33	17.43	21.7415	19.6641	19.7036	21.2905	19.8985	19.8178	21.4738	17.8229	19.7221	-3.92379	-0.581343	-2.25257	0.0102997	0.704978	0.136756	0.231286	WP_055150322.1	glucosamine-6-phosphate deaminase [Blautia wexlerae]
64583	26.5214	23.148	25.7626	26.5895	26.9743	24.5885	25.7307	25.3602	26.0854	32.0995	26.2909	28.0344	28.3464	30.8964	24.5311	37.2073	25.9139	31.4279	0.902571	6.09529	3.49893	0.0103109	0.705152	0.136756	0.231366	sp|P08311|CATG_HUMAN	Cathepsin G OS=Homo sapiens GN=CTSG PE=1 SV=2
55944	21.1369	21.828	22.4556	21.1437	21.242	21.389	19.2439	23.5234	19.644	20.4558	16.7372	19.0088	20.2721	18.5407	19.4814	20.8525	20.4459	20.0425	-3.39253	-0.501948	-1.94724	0.0103274	0.705408	0.136756	0.231483	SRS050422.71420-T1-C
73328	25.7007	20.9178	21.42	19.1902	22.8184	21.2818	19.8976	21.725	19.6912	16.6432	19.0175	19.2463	20.6765	19.4522	19.6809	20.2415	18.5423	20.7427	-3.87801	-0.572999	-2.2255	0.0103548	0.705834	0.136756	0.231679	WP_042399361.1	MULTISPECIES: hypothetical protein [Clostridium]
73091	18.7252	19.2848	20.5126	18.3552	21.0464	18.6541	19.2134	17.8128	21.2819	21.3439	21.6131	24.0997	22.7978	24.4755	21.6015	19.862	18.5325	19.0656	0.583318	3.95029	2.2668	0.0103673	0.706028	0.136756	0.231769	SRS011302.28394-T1-C
89259	20.9735	21.3346	18.558	23.8023	17.9996	18.7333	25.1821	25.5117	19.1452	19.3156	18.3664	18.7936	20.2922	19.0793	17.5081	20.1882	17.7152	17.9118	-4.67123	-0.689436	-2.68033	0.0103773	0.706182	0.136756	0.23184	SRS017103.60001-T1-C
5200	17.9966	18.9994	19.1544	19.2425	20.0749	18.1387	19.218	19.6783	17.3329	20.2998	24.6363	21.5945	21.6635	21.4317	20.9481	20.9776	21.5427	20.9983	0.532939	3.62646	2.0797	0.0104645	0.707521	0.137349	0.232459	HMPREF0104_03148	conserved hypothetical protein [Bacteroides sp. 3_1_19]
10103	18.383	19.1415	19.1576	19.0907	18.4941	18.4623	19.9444	18.6537	21.4899	24.8261	21.1211	20.5149	22.3554	21.2656	21.4411	19.5338	19.725	17.8317	0.53182	3.65722	2.09452	0.0106791	0.710753	0.139127	0.233973	SRS014979.11424-T1-C
81269	21.4176	27.838	18.2638	19.5791	18.8946	20.9116	16.1031	18.6907	16.2495	17.132	16.4647	17.3949	19.1085	17.7931	16.0362	19.1906	16.7046	16.3076	-5.19335	-0.754965	-2.97416	0.0106854	0.710846	0.139127	0.234016	WP_097793411.1	hypothetical protein [Faecalibacterium prausnitzii]
60366	28.9167	28.5718	20.5143	21.523	19.7725	20.1871	21.1038	26.5116	17.4985	18.3621	19.3253	19.0001	23.1732	19.4635	17.998	20.2885	24.1501	19.384	-6.16256	-0.883995	-3.52328	0.0109582	0.714823	0.140482	0.235916	WP_001557977.1	RluA family pseudouridine synthase [Staphylococcus aureus]
60647	22.9071	21.948	21.8764	21.8766	25.1015	21.706	18.9641	23.0556	20.0075	20.0435	17.5905	19.7751	19.7531	19.9027	24.8229	19.2527	18.5492	17.4265	-4.31709	-0.617048	-2.46707	0.011032	0.715875	0.140482	0.236426	SRS015217.74192-T1-C
69223	18.9121	20.0514	19.8799	20.1485	19.0737	20.052	20.3058	19.9415	27.7208	21.0015	19.1881	21.2716	22.2952	21.9796	21.817	21.9063	21.4002	22.0003	0.563294	3.96157	2.26243	0.0111391	0.717385	0.140482	0.237162	WP_099039021.1	cell division ATP-binding protein FtsE [Mycobacterium sp. CECT 8778]
40343	20.4515	20.2533	18.3858	20.207	21.4217	19.5325	21.6654	22.173	17.3516	18.6305	19.1815	18.8621	19.7426	17.7866	18.8158	18.6096	19.4214	19.078	-3.08773	-0.438838	-1.76329	0.0111488	0.71752	0.140482	0.237228	SRS012273.304072-T1-C
26324	22.601	17.7843	19.311	19.1349	18.1727	18.4162	21.7137	19.5245	23.7139	20.1176	21.5752	21.2786	22.3653	21.267	21.1846	21.9985	20.0354	23.0608	0.516168	3.63857	2.07737	0.0111869	0.718053	0.140482	0.237489	WP_055285552.1	bifunctional phosphoribosylaminoimidazolecarboxamide formyltransferase/IMP cyclohydrolase PurH [Collinsella aerofaciens]
28060	24.5442	27.2017	27.2987	28.6986	20.4428	26.0391	26.0705	18.1693	23.6403	25.5479	20.8731	19.7575	19.9997	21.1893	18.621	21.4066	21.4903	22.5067	-5.79071	-0.819043	-3.30488	0.0112479	0.718899	0.140482	0.237906	SRS048164.75967-T1-C
52229	22.2727	20.9543	22.4513	23.2766	20.0822	24.7252	19.0726	21.0015	19.9617	20.5927	17.7114	20.0763	20.58	19.5535	18.7766	19.6123	18.6938	21.0405	-3.62642	-0.512916	-2.06967	0.0112483	0.718903	0.140482	0.237909	1000040520.C17381.G30
62694	20.4741	19.0696	19.1849	20.1569	22.9504	26.0236	22.7235	23.0553	17.1551	19.1053	18.878	20.1868	20.1862	19.7748	17.1674	20.0456	21.2556	19.0577	-4.24805	-0.598963	-2.42351	0.0113128	0.719792	0.140482	0.238348	WP_006855857.1	3-hydroxybutyryl-CoA dehydratase [Roseburia intestinalis]
47209	20.874	18.6174	23.6262	21.7969	21.4128	18.9055	24.4264	18.1161	22.7196	24.456	22.4641	23.6598	24.2894	22.7451	20.413	28.0606	22.4049	25.5553	0.667439	4.74231	2.70488	0.0113504	0.720305	0.140482	0.238604	sp|P53492|ACT7_ARATH	Actin-7 OS=Arabidopsis thaliana GN=ACT7 PE=1 SV=1
12834	19.2125	20.8878	20.6004	21.0584	22.0226	18.5393	20.9431	25.7903	17.4506	18.2321	18.127	18.5342	20.1645	19.2458	18.8588	20.2108	19.2859	19.2932	-3.84231	-0.540651	-2.19148	0.011355	0.720368	0.140482	0.238635	WP_078785482.1	1,3-beta-galactosyl-N-acetylhexosamine phosphorylase [Gemmiger formicilis]
44314	18.6827	18.8923	18.3294	18.6116	19.8298	18.3145	18.2471	19.6166	20.7589	20.7356	23.2935	24.1211	22.0097	21.275	17.5999	20.7291	20.632	18.423	0.528494	3.75601	2.14225	0.0113556	0.720376	0.140482	0.238639	WP_020155389.1	elongation factor Tu [Caldibacillus debilis]
73676	22.3556	25.6365	20.1444	21.839	22.1013	19.3516	24.2348	22.136	20.0675	20.1098	20.1559	18.759	19.5661	18.0932	18.0029	18.6378	24.1749	20.3382	-4.26887	-0.599888	-2.43438	0.011382	0.720736	0.140482	0.238818	SRS015217.217753-T1-C
33575	29.7608	17.6037	18.8116	18.4266	21.2089	20.5162	21.1455	22.5294	25.5814	25.326	24.9322	27.773	19.1611	29.9151	24.8753	22.2944	25.7664	24.4141	0.924622	6.58245	3.75354	0.0113907	0.720853	0.140482	0.238877	RUMGNA_02159	putative selenium metabolism hydrolase [Ruminococcus gnavus ATCC 29149]
33228	17.7099	17.8195	18.216	18.4115	19.3573	17.1251	16.8953	18.7211	20.1509	20.2058	28.0999	21.4118	22.0143	21.1905	17.7166	19.9147	19.5339	17.7245	0.679875	4.84882	2.76434	0.011428	0.721359	0.140482	0.239129	WP_097059187.1	two-component sensor histidine kinase [Alcanivorax xenomutans]
30686	20.9517	21.2133	21.5178	20.8075	19.324	20.857	20.8328	20.9292	19.5447	19.1207	19.3914	18.2991	20.3134	18.7828	18.5615	20.1715	19.0547	18.9764	-2.77602	-0.389073	-1.58255	0.0114368	0.721478	0.140482	0.239189	BLAHAN_04890	carboxyl transferase domain protein [Blautia hansenii DSM 20583]
22470	18.5533	20.9148	21.0622	23.057	18.9915	22.7531	17.8716	20.2564	15.9169	17.9828	18.5042	19.0403	20.231	18.6438	18.2906	20.0135	16.259	16.9977	-3.93823	-0.550794	-2.24451	0.0114807	0.722069	0.140491	0.239485	SRS024435.14950-T1-C
21198	25.2671	21.2637	20.2187	20.1179	20.7621	21.0676	20.9574	18.5926	17.419	18.1717	19.1174	19.821	20.5173	18.4847	18.4115	20.4563	17.6888	19.0751	-3.71531	-0.513905	-2.11461	0.0117103	0.725108	0.142739	0.241026	sp|P04713|SSG1_MAIZE	Granule-bound starch synthase 1, chloroplastic/amyloplastic OS=Zea mays GN=WAXY PE=3 SV=1
19499	21.8309	20.902	19.6242	25.6615	21.4232	19.5654	21.3005	19.7269	20.6553	16.1904	19.9507	19.0134	20.3411	19.1194	19.4	19.4766	19.0027	16.3985	-4.04116	-0.557855	-2.29951	0.0117521	0.725653	0.142739	0.241304	SRS064276.151015-T1-C
66942	18.1867	18.4952	18.423	19.271	21.5965	18.1867	17.8694	19.4816	21.5769	23.3393	21.2314	19.0792	21.2805	25.3121	17.7289	18.81	22.5867	22.8453	0.588918	4.29159	2.44026	0.0118759	0.727249	0.143706	0.242126	SRS047014.86939-T1-C
44970	17.1115	18.7298	19.4842	18.4026	20.9755	17.9239	18.0309	19.3739	20.9098	18.8856	23.0142	18.0487	20.8723	21.27	24.578	21.9631	24.2474	18.1819	0.585037	4.30111	2.44307	0.0120605	0.729586	0.144884	0.243342	WP_072848184.1	PLP-dependent aminotransferase family protein [Anaerotignum lactatifermentans]
62133	20.2442	21.6281	19.0396	19.656	18.4665	18.3852	22.5291	18.9736	25.0142	22.621	23.7626	22.5107	22.575	19.0849	23.4375	20.2902	21.6991	20.1793	0.536247	3.96804	2.25214	0.0121962	0.731272	0.144884	0.24423	XP_007414446.1	hypothetical protein MELLADRAFT_110288 [Melampsora larici-populina 98AG31]
90273	21.1155	19.8652	20.6005	19.5527	20.4545	19.9641	17.4293	19.9344	22.9223	26.5069	19.1736	21.362	24.8006	22.4993	17.4302	29.9261	21.3247	25.1775	0.772855	5.72269	3.24777	0.0122103	0.731446	0.144884	0.244322	sp|P25815|S100P_HUMAN	Protein S100-P OS=Homo sapiens GN=S100P PE=1 SV=2
57758	25.3653	23.5078	20.2419	22.0905	21.5183	24.8081	24.2434	17.5977	25.8254	25.3341	22.0327	26.4617	30.6013	21.4374	25.9383	25.9722	24.6525	25.9146	0.710859	5.27998	2.99542	0.0122754	0.732244	0.144884	0.244746	1000074426.C10309.G73
8315	24.2241	20.0748	20.5808	20.3112	20.6853	20.5931	19.3895	18.6183	17.9667	18.6198	17.1555	18.5804	20.1605	18.8313	18.5714	20.0765	17.2159	18.7588	-3.46543	-0.466525	-1.96598	0.012277	0.732263	0.144884	0.244756	WP_042395293.1	MULTISPECIES: bifunctional acetaldehyde-CoA/alcohol dehydrogenase [Clostridium]
48218	20.9408	23.2626	19.3072	18.9382	20.3032	20.3112	19.312	17.9794	21.8264	24.7126	22.6406	20.9881	22.8687	22.0139	24.1041	22.2722	20.3393	20.0148	0.506061	3.76141	2.13373	0.0122898	0.73242	0.144884	0.244839	SRS015264.125117-T1-C
41626	21.1366	19.7374	19.3701	17.4583	19.961	18.2022	20.6778	20.0512	25.2168	20.304	21.7282	21.2406	22.1092	21.3403	21.4615	21.1012	20.9386	20.0788	0.468937	3.48625	1.97759	0.0122944	0.732476	0.144884	0.24487	WP_027094794.1	elongation factor Tu [[Clostridium] viride]
10690	23.6821	25.3005	26.2951	27.7449	25.2048	26.3981	27.4443	25.6931	23.9928	24.9915	23.7974	25.5198	17.1198	24.3594	22.3636	21.5701	27.384	20.7185	-4.91706	-0.660299	-2.78868	0.0123293	0.732901	0.144884	0.245096	WP_069958503.1	hypothetical protein [Magnetovibrio blakemorei]
11347	24.5189	23.7049	21.9113	19.6325	24.3033	19.6459	22.0281	20.2638	25.0877	26.4817	20.9919	22.9765	23.9723	24.8207	26.6864	23.8352	24.5148	24.1331	0.553588	4.14431	2.34895	0.0124407	0.734245	0.145667	0.245816	WP_077378317.1	patatin [Flavobacterium sp. A45]
56203	18.8424	19.8086	19.0139	19.6661	19.5259	19.8262	18.5254	19.3313	19.0561	24.9199	19.4481	18.688	23.9102	21.8451	23.6978	29.2529	18.2222	25.8881	0.744913	5.6058	3.17536	0.0125507	0.735554	0.146427	0.246523	sp|P81287|ANXA5_BOVIN	Annexin A5 OS=Bos taurus GN=ANXA5 PE=1 SV=3
34146	18.4466	17.0923	16.9837	18.5801	18.681	17.8122	18.5067	18.7052	20.363	22.0062	20.4128	19.0486	19.1823	19.0041	17.9813	18.123	22.7759	21.9222	0.463445	3.49855	1.981	0.0126166	0.736331	0.146671	0.246945	WP_087290872.1	NADP-specific glutamate dehydrogenase [Pseudoflavonifractor sp. An184]
23320	21.2726	24.0239	23.3047	20.3623	22.8119	22.9693	22.5056	22.5789	20.8091	21.0268	22.1394	19.0893	21.0126	17.2287	22.4744	20.6783	20.8586	19.4969	-3.52819	-0.466304	-1.99725	0.0126649	0.736897	0.146708	0.247254	WP_007554421.1	formate--tetrahydrofolate ligase [Dialister micraerophilus]
79141	16.8514	17.4347	19.1684	20.4065	20.9195	19.0599	19.3302	19.6484	21.5578	21.0936	24.5633	21.6128	21.9858	21.57	20.9785	20.261	21.6531	17.3935	0.503481	3.82566	2.16457	0.0127543	0.737937	0.146844	0.247824	SRS078176.17603-T1-C
30225	20.8924	19.9376	19.7475	18.8986	20.3565	18.4145	20.712	20.0811	21.794	22.3871	18.5382	26.6727	22.1515	22.3752	22.2947	18.9089	23.0586	24.1362	0.546201	4.15713	2.35166	0.0127892	0.73834	0.146844	0.248046	SRS053398.60343-T1-C
6818	19.2258	18.6277	18.7285	18.8933	19.3178	17.8218	17.3153	17.0233	20.4229	21.716	18.82	18.0416	21.4938	18.1399	19.1994	27.1696	23.7619	21.4785	0.616107	4.69423	2.65517	0.012812	0.738602	0.146844	0.24819	sp|P19827|ITIH1_HUMAN	Inter-alpha-trypsin inhibitor heavy chain H1 OS=Homo sapiens GN=ITIH1 PE=1 SV=3
24881	17.5517	19.3415	19.1623	22.1807	20.9896	18.9681	19.9897	20.2624	20.5323	18.7263	22.2933	24.2478	22.8405	21.9807	24.5282	21.6557	21.7494	20.9245	0.49329	3.79095	2.14212	0.0129941	0.740675	0.148409	0.24934	WP_099189890.1	chaperonin GroEL [Tepidibacter mesophilus]
9777	24.4412	21.3789	18.2045	20.3928	26.5044	21.3833	22.1774	22.8977	18.7882	19.9118	17.7842	19.3344	20.7024	19.4951	20.0173	21.0519	20.0708	21.1206	-4.15216	-0.537545	-2.34485	0.0131021	0.741886	0.14912	0.250018	WP_067536078.1	hypothetical protein [Emergencia timonensis]
78781	16.075	18.9552	16.6216	21.3335	19.9528	23.714	18.173	16.5109	23.8763	23.1848	21.4971	18.9666	19.0025	21.1384	21.6715	25.979	22.9257	19.5654	0.654087	5.07339	2.86374	0.0131903	0.742863	0.14958	0.250568	SRS012273.315335-T1-C
38681	18.2806	19.1846	19.3706	19.4925	19.9242	19.3397	18.3986	18.3098	25.1746	21.3693	21.0444	20.9318	23.6578	18.6446	19.9943	24.1154	19.2865	18.9305	0.517791	4.03687	2.27733	0.0132992	0.744057	0.14958	0.251246	SRS057717.28081-T1-C
38837	18.3618	19.6587	19.4229	18.2501	20.1129	18.7762	20.7811	20.1141	20.4275	23.4028	21.3726	22.6553	22.2118	21.5645	21.7375	21.3827	20.9324	17.7882	0.434655	3.39097	1.91281	0.0133134	0.744211	0.14958	0.251334	WP_005541431.1	beta-aspartyl-peptidase [Johnsonella ignava]
36922	18.2569	22.3476	22.4738	17.757	19.5555	18.182	18.7971	20.3047	22.0448	25.5872	19.956	21.3541	21.4719	22.3385	21.882	20.0835	25.7382	20.8685	0.54805	4.2982	2.42313	0.0134254	0.745423	0.14958	0.252026	SRS020328.60876-T1-C
24820	19.0546	17.5649	18.4478	21.762	25.62	19.2724	16.9227	18.2309	19.5513	21.6836	24.1779	24.7648	22.4242	17.4701	23.2447	22.6289	25.115	25.8245	0.695766	5.46238	3.07907	0.0134476	0.745661	0.14958	0.252163	WP_036830536.1	chaperonin GroEL [Porphyromonadaceae bacterium COT-184 OH4590]
83532	17.713	18.616	18.0853	19.201	19.7246	18.4552	18.229	18.779	20.3229	21.2516	18.145	21.4904	20.8205	24.1374	19.3765	20.0281	27.1802	18.5744	0.571852	4.4927	2.53228	0.0134625	0.745821	0.14958	0.252255	SRS015264.31208-T1-C
7253	25.4371	26.0984	26.5126	28.1587	27.9439	27.0759	26.5198	26.5912	25.1378	25.9282	27.7729	20.1832	22.9192	19.9852	24.2247	22.666	26.8209	26.5257	-4.57	-0.581644	-2.57582	0.0134642	0.745839	0.14958	0.252266	WP_086162374.1	pyruvate, phosphate dikinase [Streptomyces sp. SCSIO 03032]
14	22.2268	17.8949	19.3026	19.6348	20.4002	17.7612	19.9001	19.6979	23.8725	18.4818	18.0675	21.5363	23.0564	25.4121	20.0247	26.9064	24.6566	22.0086	0.627557	4.97243	2.79999	0.0136436	0.747742	0.150469	0.253366	WP_046501326.1	type I polyketide synthase [Streptomyces sp. NRRL B-24891]
47768	19.6588	18.0454	18.5519	19.1013	18.2894	20.5674	18.0885	17.0199	22.4498	29.1638	21.3522	19.5605	21.2687	19.9423	22.1692	19.0602	21.5678	18.1369	0.627401	4.97626	2.80183	0.0136653	0.74797	0.150469	0.253499	SRS019601.9067-T1-C
53576	18.6862	17.8418	19.0622	19.7693	19.8274	17.8857	21.2964	16.8573	22.2763	21.3692	20.5616	18.3764	21.2954	20.6066	20.5495	21.111	20.4622	20.8442	0.412163	3.2718	1.84198	0.0136829	0.748155	0.150469	0.253606	WP_021737917.1	cyclase [Eubacterium ramulus]
85975	20.42	23.4419	23.45	21.315	21.4734	24.309	22.2551	21.0263	21.8333	17.5085	22.2637	22.6609	21.0164	16.7679	20.1405	19.7809	19.697	17.0423	-4.15986	-0.520582	-2.34022	0.013824	0.74962	0.150609	0.254464	1000040520.C17348.G175
90576	29.7934	27.3959	27.828	25.4328	25.3278	27.2805	26.1247	29.2688	30.5405	34.4319	26.4785	30.2108	35.2324	31.6184	26.1988	35.4659	24.4114	33.7586	0.784541	6.27192	3.52823	0.0138337	0.74972	0.150609	0.254523	sp|P05109|S10A8_HUMAN	Protein S100-A8 OS=Homo sapiens GN=S100A8 PE=1 SV=1
83728	21.4259	22.4087	22.2889	22.2261	18.6959	23.685	22.6108	23.6998	21.7866	20.0168	21.7721	19.5758	21.3689	20.1957	19.5303	20.4956	18.3359	18.3124	-3.53955	-0.442738	-1.99114	0.0138344	0.749727	0.150609	0.254527	WP_006427397.1	30S ribosomal protein S8 [Dorea longicatena]
51856	18.1228	18.8198	19.1626	20.4283	19.6107	19.3067	17.9739	19.4795	20.5472	19.5743	21.1422	21.4133	21.1077	21.1457	18.9337	20.4524	23.8372	20.7499	0.391184	3.16342	1.7773	0.0140792	0.752217	0.152763	0.256003	CLOSPI_02162	glyceraldehyde-3-phosphate dehydrogenase, type I [Erysipelatoclostridium [Clostridium] spiroforme DSM 1552]
72166	20.0067	18.8433	18.4598	18.715	19.1499	19.5495	20.9106	19.8202	21.6372	21.421	21.778	22.7293	18.8889	23.3529	19.6226	19.474	20.9541	24.8495	0.444367	3.63339	2.03888	0.0143155	0.754562	0.153631	0.257412	SRS050752.40847-T1-C
2542	17.3516	18.3653	17.3506	18.447	17.9813	18.4087	18.0288	17.9298	22.8254	18.5331	21.9036	17.8821	19.8192	19.909	17.6984	18.8223	20.0102	21.8807	0.42268	3.46832	1.9455	0.0143913	0.755302	0.153631	0.257862	WP_071613576.1	phosphoribosylformylglycinamidine synthase [Clostridium estertheticum]
28106	26.6181	27.1346	25.6149	24.4554	19.8591	21.928	24.156	21.6129	21.037	20.7135	19.8275	20.4357	21.5098	23.2691	22.7747	20.4973	23.6809	21.3679	-4.29862	-0.523476	-2.41105	0.0144073	0.755458	0.153631	0.257957	SRS049995.246636-T1-C
50801	25.3072	25.0529	24.9726	23.8807	20.174	25.3418	25.7807	26.0334	25.315	20.4495	25.2114	22.6976	20.7015	20.7756	20.6175	22.3718	20.1052	23.5738	-4.25501	-0.516999	-2.386	0.0144556	0.755926	0.153631	0.258242	SRS017521.282996-T1-C
25488	17.3416	19.3994	19.5838	19.4452	18.5312	19.2657	18.0736	19.3427	21.4431	22.3497	20.7041	20.6267	21.4271	20.7488	19.5212	20.8192	20.2632	18.0471	0.373124	3.0711	1.72211	0.0144571	0.75594	0.153631	0.25825	SRS018427.179702-T1-C
9640	18.2173	17.5616	18.5639	18.2058	19.3506	18.4872	19.1363	17.2603	23.4837	20.6756	17.7922	17.9237	21.4918	20.0882	22.6518	22.467	18.7899	19.2309	0.457031	3.76617	2.1116	0.0144825	0.756185	0.153631	0.2584	WP_055087780.1	ATP-dependent chaperone ClpB [Intestinibacter bartlettii]
53249	25.9049	25.3546	24.8166	20.0054	22.7775	23.348	25.7835	26.9517	26.014	21.2839	22.6159	17.8487	21.9161	25.5865	19.4646	18.8323	19.3282	21.8376	-5.16355	-0.626397	-2.89497	0.0144896	0.756254	0.153631	0.258442	WP_004842713.1	type I glyceraldehyde-3-phosphate dehydrogenase [[Ruminococcus] gnavus]
80622	19.7996	23.0261	18.7926	24.9167	22.5482	21.9326	23.9119	22.4225	17.811	23.434	19.866	18.7207	20.2728	18.1601	19.9215	19.009	20.0857	21.5068	-4.08837	-0.491683	-2.29002	0.0146756	0.75803	0.155098	0.259534	SRS022071.82803-T1-C
36569	20.5308	24.5418	21.715	21.8034	24.3244	22.3548	18.5486	17.7535	17.5726	18.4791	18.5178	19.1695	19.718	18.1362	18.7365	20.4326	20.1223	20.8717	-4.05577	-0.486068	-2.27092	0.0147503	0.758734	0.155383	0.25997	SRS024331.3631-T1-C
25064	20.8472	23.7284	23.0958	20.4668	20.3657	19.0112	16.8514	18.0975	18.6178	17.9749	17.9556	17.6707	19.6057	17.4572	16.4055	19.6506	17.0274	18.5856	-3.95346	-0.4724	-2.21293	0.0148141	0.759331	0.15553	0.260341	SRS063040.260176-T1-C
61826	19.2493	17.9718	17.3648	20.3186	20.1105	19.2747	19.579	18.5634	17.7585	21.2014	20.3948	26.1713	21.539	21.1668	18.5381	21.8166	21.8866	23.4373	0.497946	4.17615	2.33705	0.0148599	0.759757	0.15553	0.260606	SRS049959.287178-T1-C
57258	18.0279	18.9329	19.0777	19.4776	20.0654	17.5582	19.1535	19.6117	20.7515	18.3385	21.2137	21.0347	21.0458	20.9502	20.4442	18.8922	22.1623	23.0703	0.382957	3.22152	1.80224	0.014925	0.76036	0.155711	0.260984	WP_044946296.1	transketolase [Blautia schinkii]
63325	27.7715	22.1852	22.9004	22.9156	19.9051	23.9152	23.4136	30.4076	23.0542	22.8791	20.4486	23.0518	19.974	21.2902	20.3067	21.4023	21.2751	20.7278	-4.89323	-0.578364	-2.7358	0.0150479	0.761488	0.156492	0.261693	WP_052825699.1	ABC transporter permease [Bifidobacterium animalis]
52204	17.8525	17.7591	19.4462	19.1984	18.5344	18.0697	18.5884	18.9734	20.6292	17.7239	20.5315	20.323	21.8987	20.2794	19.9951	22.2096	18.1005	25.3371	0.451296	3.84881	2.15005	0.0152196	0.763041	0.157288	0.262677	WP_097800339.1	type I glyceraldehyde-3-phosphate dehydrogenase [Faecalibacterium prausnitzii]
87153	18.919	18.9516	18.5586	18.6863	19.6778	18.5224	19.7142	18.1289	18.0098	20.4395	22.8462	17.9989	21.3894	20.8859	20.2504	21.5451	21.5508	24.621	0.432004	3.68572	2.05886	0.015228	0.763116	0.157288	0.262725	SRS013687.18845-T1-C
85056	22.9424	21.5891	21.7656	23.4723	22.8309	22.2735	23.1912	23.4139	23.0836	21.8962	22.426	20.0542	21.5014	21.1239	18.1756	20.6712	20.5161	19.1813	-3.26218	-0.381624	-1.8219	0.0152695	0.763487	0.157288	0.262962	SRS015782.82719-T1-C
78411	17.5121	18.7057	19.889	17.6715	18.5876	18.1405	23.6932	21.0646	20.724	22.4233	23.8637	21.2408	22.4786	19.0628	23.9543	22.0223	19.8724	21.1737	0.474877	4.07226	2.27357	0.0153379	0.764096	0.157495	0.263352	SRS018817.165770-T1-C
9551	18.795	19.301	20.0315	18.7983	19.7559	19.3493	17.7942	18.0866	18.4031	25.8835	17.1932	22.576	26.231	18.1232	24.468	30.0475	18.1705	24.5428	0.739729	6.41015	3.57494	0.0155628	0.76607	0.158351	0.264624	sp|P02671|FIBA_HUMAN	Fibrinogen alpha chain OS=Homo sapiens GN=FGA PE=1 SV=2
37046	24.5664	25.3999	23.1981	19.7148	23.7937	22.5701	18.7886	26.4076	22.0487	19.5727	21.1456	18.2971	21.3092	17.2293	21.9031	21.6143	18.1742	22.8499	-4.73461	-0.546343	-2.64048	0.0155639	0.76608	0.158351	0.264631	WP_055283912.1	ABC transporter substrate-binding protein [Dorea longicatena]
82326	29.9571	29.7863	23.452	24.5117	17.6639	17.9153	19.2203	22.0847	19.6678	17.8756	19.5246	19.4338	20.6486	19.1786	20.2784	20.1497	19.1037	19.6325	-6.31997	-0.729171	-3.52457	0.0155672	0.766109	0.158351	0.264649	SRS015133.79070-T1-C
4186	23.9756	23.8526	22.3181	22.322	21.4742	23.7797	23.7897	24.4212	24.0909	18.6907	21.6207	18.7381	19.7267	19.2412	17.6929	24.212	22.9635	22.0854	-4.19313	-0.477758	-2.33544	0.015837	0.768421	0.160191	0.26616	WP_055181306.1	pyruvate:ferredoxin (flavodoxin) oxidoreductase [Dorea longicatena]
49103	24.9308	24.3233	27.8344	26.5409	25.3385	25.448	22.3388	23.898	16.6942	18.2672	23.1976	25.2096	22.4242	27.1709	25.4667	21.0435	22.0994	18.1188	-5.58833	-0.636443	-3.11239	0.0158465	0.768502	0.160191	0.266213	WP_027345637.1	glutamate--cysteine ligase [Hamadaea tsunoensis]
33998	19.5886	17.1392	17.7145	18.0962	19.2108	18.1568	18.5313	17.1672	20.2	17.6272	23.8792	20.4754	21.4422	18.0994	20.1453	21.888	20.3967	18.2782	0.415798	3.66939	2.0426	0.015955	0.769415	0.16054	0.266815	WP_055226145.1	ABC transporter substrate-binding protein [Fusicatenibacter saccharivorans]
4841	20.3832	21.0175	22.6722	21.7235	19.2137	20.727	17.4858	20.1495	21.5546	19.1521	22.2235	22.3645	23.5752	26.6629	22.0406	23.9338	22.2615	22.5805	0.450093	3.97661	2.21335	0.0159797	0.769622	0.16054	0.266952	CLOBAR_00088	DNA-directed RNA polymerase, beta' subunit [Intestinibacter bartlettii DSM 16795]
20326	20.362	18.2916	18.7848	22.092	21.0188	23.3592	17.9131	20.0868	20.6757	20.829	23.3429	21.7053	22.254	22.375	23.3148	21.3565	24.9255	22.2989	0.419457	3.719	2.06923	0.0160554	0.770252	0.160804	0.267371	SRS011239.6005-T1-C
34750	19.1242	22.6904	23.2986	20.3568	21.6781	22.5516	20.8575	26.0362	19.7085	18.2593	19.0058	19.8344	20.3516	22.9347	20.6148	19.2437	18.0863	20.785	-3.94246	-0.441115	-2.19179	0.0162276	0.77167	0.161643	0.268318	WP_066445495.1	carbohydrate ABC transporter substrate-binding protein [Candidatus Stoquefichus sp. KLE1796]
39321	16.8654	18.9945	17.6121	18.017	19.8683	19.3904	23.3935	19.1152	19.0472	23.5802	22.3231	21.5517	22.5986	21.318	21.7699	22.324	18.5385	20.5592	0.44337	3.9646	2.20398	0.0162384	0.771758	0.161643	0.268378	WP_011939059.1	hypothetical protein [Geobacter uraniireducens]
86964	22.6599	19.35	18.866	18.9472	19.2453	16.7994	18.1915	19.3575	28.4655	22.163	21.9583	19.9344	24.6197	21.6539	23.4612	21.925	18.0522	18.1153	0.57146	5.14407	2.85776	0.0163815	0.772918	0.16257	0.269159	SRS014313.49174-T1-C
67484	25.2422	26.4023	24.5651	26.4669	25.079	24.6714	26.8365	26.7148	26.8759	27.646	26.5244	28.3935	31.3963	26.3031	26.7651	30.7147	25.1926	28.3668	0.410932	3.73024	2.07059	0.0165621	0.774362	0.163839	0.27014	WP_088381079.1	hypothetical protein [Microbacterium sp. AISO3]
40529	21.24	22.914	20.674	22.6612	21.0503	21.3446	20.6114	17.7151	18.0436	19.0669	19.0576	19.3206	20.6926	19.454	19.1924	20.5255	18.0554	18.7028	-3.27087	-0.359523	-1.81519	0.0166101	0.774741	0.163839	0.270399	SRS050422.12440-T1-C
50905	24.4591	24.8339	20.9683	22.7408	24.9541	20.8212	24.2835	25.1957	20.7749	21.9962	23.9327	21.6505	21.9734	21.7185	18.6091	22.9201	19.8878	20.9804	-3.76611	-0.409345	-2.08773	0.016851	0.776623	0.165156	0.271693	WP_054752177.1	SIS domain-containing protein [Ruminococcus faecis]
39254	23.5946	23.2698	21.3072	24.2841	25.5342	20.4492	23.8183	26.7803	24.7968	23.965	20.4618	20.7183	21.0587	18.4278	23.0172	18.5001	21.3185	19.0878	-4.49994	-0.489074	-2.49451	0.0168524	0.776634	0.165156	0.271701	DORLON_01132	glycine reductase, subunit ABC [Dorea longicatena DSM 13814]
21120	19.7787	19.2655	19.1471	17.3745	19.1341	19.1004	17.5556	19.2866	19.7283	20.7687	20.1567	20.9416	19.6308	18.4297	20.1474	28.4231	22.2548	23.1149	0.49499	4.56361	2.5293	0.016896	0.77697	0.165156	0.271933	sp|Q5RFB6|RPN1_PONAB	Dolichyl-diphosphooligosaccharide--protein glycosyltransferase subunit 1 OS=Pongo abelii GN=RPN1 PE=2 SV=1
7218	21.7758	20.2216	19.7375	24.276	25.35	24.641	26.8232	19.957	16.697	19.5831	21.4755	19.6511	19.9214	22.6172	23.1243	17.8133	21.267	19.562	-4.83047	-0.522704	-2.67659	0.0169465	0.777358	0.165156	0.272203	SRS019397.79871-T1-C
46174	21.6727	19.4901	24.2303	18.6139	21.493	21.4793	23.6708	21.3639	19.6431	19.3058	22.4924	19.6955	18.8553	19.7745	17.5018	19.5864	19.7749	17.7525	-3.72526	-0.401803	-2.06353	0.0170163	0.777892	0.165341	0.272574	1000470146.C10711.G40
22897	18.8265	22.8562	18.2406	24.3796	21.9256	19.4877	22.6357	21.7767	19.4502	19.2421	18.9062	19.298	20.4158	19.0094	18.8812	20.1338	19.2761	18.0424	-3.6125	-0.38859	-2.00054	0.0170743	0.778332	0.16541	0.272882	WP_064463883.1	ribonuclease J [Rickettsia raoultii]
64836	19.3534	18.9623	19.2918	19.3507	19.6205	18.5152	18.1732	17.1333	20.5616	18.9928	20.4097	18.5207	21.2721	20.5022	23.1879	20.6954	20.5634	20.3631	0.329868	3.08378	1.70682	0.0171943	0.779237	0.16582	0.273516	SRS023176.19822-T1-C
46410	17.5718	21.8822	21.2686	22.7029	24.6067	25.0912	21.7406	22.4967	19.7041	19.7069	20.0268	18.2504	19.1969	19.5638	18.6021	18.8587	25.087	17.8157	-4.49714	-0.480513	-2.48882	0.0172184	0.779418	0.16582	0.273643	WP_027105818.1	acyl-CoA dehydrogenase [Lachnospiraceae bacterium V9D3004]
33800	21.6529	21.4105	23.8747	20.3897	20.1781	22.897	20.7252	23.5404	18.3371	19.9333	20.0341	20.2501	20.5745	20.532	20.8186	18.9635	22.0902	18.5235	-3.30437	-0.351394	-1.82788	0.0173203	0.780178	0.166309	0.274179	SRS049959.64988-T1-C
54558	19.8185	16.5355	23.0328	20.7815	20.9129	24.3023	16.9926	17.8862	22.8847	22.2705	21.847	23.2507	22.9126	22.0513	22.1206	22.4324	21.1469	22.222	0.434406	4.12773	2.28107	0.0175437	0.78182	0.167959	0.275347	SRS016495.2156-T1-C
87087	21.1057	21.8387	23.8031	20.9265	18.5476	21.3301	19.0755	21.4216	22.3313	19.1057	15.9641	18.4581	19.9834	18.9345	17.1638	20.184	18.5041	18.3347	-3.82093	-0.398489	-2.10971	0.017738	0.783223	0.168851	0.276354	SRS019601.55786-T1-C
87282	18.9636	18.0597	18.5027	19.9972	20.7782	21.5972	22.4377	19.867	20.6952	21.448	20.1328	22.4258	25.8226	20.3434	21.0931	26.2801	21.3444	23.8166	0.437174	4.19239	2.31478	0.0177407	0.783243	0.168851	0.276368	sp|A0A075B6K5|LV39_HUMAN	Immunoglobulin lambda variable 3-9 OS=Homo sapiens GN=IGLV3-9 PE=3 SV=1
31534	19.7757	19.656	17.6605	20.6624	17.9728	20.1994	19.801	19.6487	21.3729	21.2254	22.1723	21.4861	23.1916	24.991	21.224	22.124	17.0936	20.2833	0.392816	3.79587	2.09434	0.017904	0.784405	0.169909	0.277208	WP_087275421.1	aldehyde dehydrogenase EutE [Eubacterium sp. An3]
81944	20.6537	19.3357	21.217	23.5133	22.385	21.0911	21.3368	21.1653	19.8723	19.6843	19.9702	20.3106	20.7604	18.4522	19.7474	20.3568	19.6018	18.1794	-2.98413	-0.303284	-1.64371	0.0182902	0.787091	0.172969	0.279176	XP_006455249.1	ABL galactose binding lectin [Agaricus bisporus var. bisporus H97]
86434	19.0569	19.2218	18.9402	17.8706	17.88	18.0118	16.6958	18.1467	20.5042	20.5509	19.971	22.5018	19.1554	17.763	19.4763	19.6355	25.4115	18.594	0.392003	3.86477	2.12838	0.0183328	0.787382	0.172969	0.279391	SRS015217.32968-T1-C
92105	23.7788	20.7649	21.3077	20.7651	22.69	18.4757	18.0026	20.7247	20.6486	22.914	21.8611	22.7948	24.0703	22.4069	22.936	27.7956	21.8664	23.5568	0.415559	4.12715	2.27135	0.0184891	0.788442	0.17394	0.280178	sp|P14406|CX7A2_HUMAN	Cytochrome c oxidase subunit 7A2, mitochondrial OS=Homo sapiens GN=COX7A2 PE=1 SV=1
71567	21.3599	21.8652	19.1182	19.5621	19.8037	19.9662	17.3571	17.5922	22.5387	20.7317	21.1591	19.4735	23.99	21.1745	21.5989	22.7225	19.0823	23.7585	0.37185	3.71795	2.0449	0.0186323	0.789401	0.174375	0.280894	sp|Q96DA0|ZG16B_HUMAN	Zymogen granule protein 16 homolog B OS=Homo sapiens GN=ZG16B PE=1 SV=3
73662	18.1513	20.19	17.947	18.0006	19.3634	17.9824	18.7999	18.5324	20.8747	19.9849	20.0975	20.5298	22.7466	20.5247	20.0095	26.1161	17.5348	19.4475	0.393653	3.93782	2.16573	0.0186425	0.789469	0.174375	0.280945	sp|O75340|PDCD6_HUMAN	Programmed cell death protein 6 OS=Homo sapiens GN=PDCD6 PE=1 SV=1
24065	18.8018	22.3725	29.1304	23.069	22.4252	22.6011	18.9789	20.3018	17.2105	18.3116	19.2174	19.2633	20.7139	17.4807	18.6001	21.58	17.5857	23.5239	-5.2046	-0.518148	-2.86137	0.0187303	0.790051	0.174694	0.281382	WP_097785742.1	phosphoenolpyruvate--protein phosphotransferase [Faecalibacterium prausnitzii]
16993	23.9849	25.2388	27.068	24.0732	22.2638	26.2129	26.2155	26.102	24.7829	28.9467	27.5007	27.8939	33.6627	26.1884	27.4309	25.6272	27.9516	25.8614	0.438055	4.4415	2.43978	0.0189294	0.791357	0.176047	0.282369	sp|O43895|XPP2_HUMAN	Xaa-Pro aminopeptidase 2 OS=Homo sapiens GN=XPNPEP2 PE=1 SV=3
36861	18.4213	19.5291	19.2404	19.0798	17.7391	17.2823	18.9625	19.174	18.6621	18.6277	20.4636	19.0335	21.3706	26.646	21.0125	20.0206	24.8237	19.908	0.424897	4.33163	2.37826	0.0190452	0.792106	0.176619	0.28294	SRS052697.116353-T1-C
4061	17.8533	18.9203	19.1615	19.6598	19.9758	18.0162	19.4441	18.6367	20.9019	23.9333	19.5888	19.7475	21.2882	20.7145	18.9249	21.419	20.5273	19.7457	0.305943	3.13537	1.72065	0.0191565	0.792821	0.177147	0.283486	1000556260.C550.G178
49246	20.3709	22.9053	24.5619	23.8937	25.491	20.7535	24.3572	18.3989	23.0249	19.4914	21.4853	20.4844	19.6753	18.9998	18.7348	20.2598	20.7611	20.6491	-4.07617	-0.39381	-2.23499	0.0193672	0.794156	0.178398	0.284513	1000470146.C10716.G92
58961	22.068	23.2009	22.0003	22.3688	22.0623	21.4897	21.5272	22.0002	16.7781	21.464	19.7899	18.4183	21.4999	21.4027	22.5475	21.495	18.8051	20.0503	-3.40186	-0.327343	-1.8646	0.0194523	0.79469	0.178398	0.284926	HMPREF0175_1730	ribosomal protein S2 [Bifidobacterium longum subsp. longum ATCC 55813]
81330	23.8819	18.3615	19.9822	23.7077	19.7001	20.8226	21.9843	20.2683	22.6128	22.6493	24.1067	22.084	23.3319	25.1471	22.6868	22.2063	22.7485	22.54	0.336951	3.50859	1.92277	0.0194938	0.794949	0.178398	0.285127	WP_032089447.1	50S ribosomal protein L15 [bacterium LF-3]
55670	24.4899	24.9069	23.0464	24.1233	22.6521	19.5185	21.9931	22.5796	21.054	22.0284	18.5039	19.3726	19.1144	24.4307	20.6667	19.0536	18.8198	23.5152	-4.12105	-0.394529	-2.25779	0.0195601	0.79536	0.178398	0.285447	SRS020869.243003-T1-C
85739	17.8453	19.2864	22.4375	19.0385	19.2393	19.8387	18.435	19.0266	21.1577	18.3485	21.3795	19.0466	21.2525	21.5195	22.989	20.7798	25.4055	23.5918	0.375406	3.93189	2.15365	0.0196171	0.795712	0.178398	0.285722	SRS016495.74120-T1-C
32355	24.8447	25.652	24.1563	25.2926	25.6713	25.5634	25.1971	24.8196	26.4381	20.8217	23.3449	25.3143	23.7213	25.013	23.6926	19.6878	19.2256	22.3155	-4.0039	-0.380391	-2.19215	0.0197217	0.796355	0.178398	0.286224	WP_055057833.1	glycosyl hydrolase family 32 [Blautia obeum]
13573	21.0266	18.7408	21.2314	24.0319	21.653	25.3299	21.4916	21.2735	20.0507	19.7312	19.7752	18.5163	21.622	18.3671	19.4056	21.4021	19.7653	20.1916	-3.58836	-0.34091	-1.96463	0.0197218	0.796356	0.178398	0.286225	ROI_30090	Uncharacterized protein related to glutamine synthetase [Roseburia intestinalis M50/1]
77516	25.3936	24.743	23.727	24.7438	19.7946	19.5073	22.6958	20.6352	23.7771	20.1535	21.837	19.4951	20.9774	19.1778	18.3139	20.3003	20.3561	19.4371	-4.15083	-0.39419	-2.27251	0.0197303	0.796407	0.178398	0.286265	SRS015578.21510-T1-C
11338	21.3443	21.7036	20.8884	21.0088	18.0214	17.895	25.1196	26.3676	19.0309	18.1135	15.8794	18.7555	19.3619	18.9295	21.6401	21.2765	17.6313	19.0425	-4.70976	-0.445175	-2.57747	0.0198292	0.79701	0.178796	0.286739	SRS052027.144062-T1-C
11595	19.5678	18.0184	19.5264	19.6807	20.4289	19.2149	19.6321	19.7649	20.9266	20.9455	21.1068	20.0078	21.7612	21.2871	18.7912	20.9199	24.0246	21.7102	0.286822	3.05085	1.66884	0.0199427	0.797696	0.179063	0.28728	SRS024009.100130-T1-C
29198	18.7003	22.6519	22.9471	21.467	21.4836	21.3269	19.0176	21.2679	18.6234	19.3222	18.4446	19.3997	20.6915	19.5868	19.3702	20.6687	18.7134	19.1756	-3.12327	-0.293089	-1.70818	0.0199815	0.797929	0.179063	0.287464	SRS011239.35646-T1-C
11814	26.3475	25.0448	23.5366	21.6324	21.1785	23.2996	22.1425	22.2188	23.7977	20.1157	20.3283	22.5939	20.9832	20.9476	20.8765	20.8143	22.5415	18.763	-3.6555	-0.342344	-1.99892	0.0200238	0.798183	0.179063	0.287665	sp|P37842|CYTM_SOLTU	Multicystatin OS=Solanum tuberosum PE=1 SV=1
25583	19.6654	17.3828	18.9216	18.7676	19.4598	19.058	19.2138	19.2711	21.1447	20.4749	21.4525	20.834	23.4314	21.24	17.4754	17.9778	21.5344	24.0574	0.334184	3.65528	1.99473	0.0205282	0.801143	0.18307	0.290036	HMPREF0994_00122	chaperonin [Lachnospiraceae bacterium 3_1_57FAA_CT1]
51594	23.0354	28.2349	18.2205	21.7901	21.9082	22.7199	22.778	23.3808	19.7067	17.9252	20.1238	20.1645	21.5266	20.3646	20.2412	23.4628	21.577	18.1695	-4.46348	-0.401088	-2.43228	0.0208882	0.80319	0.185621	0.291703	WP_070638530.1	alcohol dehydrogenase [Olsenella sp. HMSC062G07]
52830	21.3024	16.8365	17.7131	18.7625	19.3902	17.8744	18.7729	16.9072	19.2961	25.6979	18.1385	18.204	18.6875	25.7803	16.8719	22.6259	23.0482	28.1108	0.526953	5.87548	3.20122	0.0209283	0.803415	0.185621	0.291888	SRS015578.241523-T1-C
31888	21.4844	26.1898	24.5424	21.6509	25.8344	21.302	21.8738	28.3004	25.8708	21.1549	21.9368	19.9661	19.744	20.8354	20.6638	21.7932	21.3388	21.3619	-4.4637	-0.397684	-2.43069	0.0210663	0.804184	0.186338	0.29252	SRS012273.29831-T1-C
83940	19.2232	19.2379	24.647	19.591	23.5032	24.7269	25.7186	19.6216	20.0043	20.486	19.9089	18.0334	19.6503	20.0957	17.7706	18.4765	23.4282	17.176	-4.65222	-0.40915	-2.53068	0.0213343	0.805655	0.186726	0.29374	SRS049995.67286-T1-C
68287	23.489	23.2996	21.6469	20.9304	21.0595	21.9796	18.4957	19.5264	17.7346	19.0817	18.2789	19.2884	22.9497	17.5524	19.1609	21.374	17.6608	19.2812	-3.8001	-0.33417	-2.06714	0.0213367	0.805668	0.186726	0.293751	WP_071119052.1	50S ribosomal protein L1 [Romboutsia timonensis]
76245	19.0899	19.0108	17.6967	22.7872	18.9627	17.479	19.3203	19.5073	20.8072	17.4263	21.634	24.5487	22.6679	21.2114	20.8765	22.0488	19.4264	23.1489	0.346569	3.94919	2.14788	0.0213791	0.805898	0.186726	0.293943	EUBIFOR_01188	ribosomal subunit interface protein [Eubacterium biforme DSM 3989]
87166	19.9277	21.19	20.3512	21.9548	18.2673	20.6785	18.7163	24.7257	19.4895	17.6368	21.2556	18.7789	18.8431	18.186	18.7678	16.5953	18.744	19.0856	-3.65589	-0.320453	-1.98817	0.0214034	0.80603	0.186726	0.294052	HMPREF0991_01620	50S ribosomal protein L19 [Lachnospiraceae bacterium 2_1_58FAA]
13128	19.4456	18.632	18.5392	19.0457	19.1552	18.7495	19.2763	19.4487	19.9036	18.16	20.5422	20.4357	21.3818	20.5612	20.8018	21.3875	21.1737	20.6565	0.235783	2.692	1.46389	0.0214192	0.806115	0.186726	0.294124	SRS014287.4325-T1-C
91897	19.531	17.8429	20.9195	19.1481	20.339	18.223	19.4735	19.6395	17.9655	23.2627	18.3567	22.1286	21.6458	21.4616	21.3741	22.0479	23.1841	21.497	0.306006	3.49972	1.90286	0.0214544	0.806305	0.186726	0.294283	WP_080829188.1	50S ribosomal protein L29 [Bifidobacterium bifidum]
84485	28.5158	24.372	25.9424	24.2883	23.8531	18.0012	21.7696	19.4372	26.0577	21.5117	19.2235	16.1635	18.852	22.6756	19.991	16.9304	19.7101	19.8145	-5.85125	-0.50763	-3.17944	0.0216157	0.80717	0.187344	0.295009	WP_042395012.1	MULTISPECIES: hypothetical protein [Clostridium]
42062	22.0932	23.8044	24.7633	21.5334	17.8359	22.1736	21.4002	17.8646	20.0242	20.7321	20.9456	17.7638	19.2708	17.9645	19.1001	16.5514	21.7036	16.422	-4.39197	-0.379517	-2.38574	0.0216975	0.807604	0.187344	0.295375	SRS020869.48075-T1-C
16781	23.0118	26.5748	19.5957	17.9573	23.8197	22.2941	23.0013	23.1429	20.2753	20.6256	18.6821	20.1297	21.2151	20.2972	20.1721	21.2759	19.84	20.3871	-3.92978	-0.33957	-2.13468	0.021698	0.807607	0.187344	0.295377	WP_015597366.1	K(+)-transporting ATPase subunit B [Hyphomicrobium denitrificans]
5812	21.2223	21.8132	21.0446	20.9252	23	20.1286	26.7429	21.5405	19.6	20.9706	18.1943	21.4569	20.6907	19.6278	20.8294	21.6823	18.556	18.7919	-3.70647	-0.317833	-2.01215	0.0218552	0.808436	0.187494	0.296079	SRS015794.132613-T1-C
64883	19.462	18.9253	19.123	17.9985	19.3186	18.7418	18.5061	17.1026	20.4444	21.1953	17.7051	21.1343	24.0943	21.1108	21.1402	31.9631	18.0251	20.8686	0.492547	5.7492	3.12087	0.021874	0.808534	0.187494	0.296162	WP_081620746.1	TetR/AcrR family transcriptional regulator [Nocardiopsis potens]
66896	18.2019	17.4774	18.6453	18.216	19.7255	18.7643	18.6915	19.1767	21.0526	20.5034	20.9717	23.2943	21.7456	17.4576	20.3081	20.2772	17.0226	23.5903	0.317023	3.703	2.01001	0.0218882	0.808609	0.187494	0.296226	SRS012273.245455-T1-C
80434	18.2935	18.0105	19.033	20.6135	19.8359	17.8933	17.5848	17.3836	18.0749	18.4146	19.4744	22.7259	21.6155	23.5319	18.517	20.9639	21.4826	20.6925	0.308927	3.62766	1.9683	0.0219971	0.809176	0.187718	0.296709	SRS016267.31240-T1-C
248	19.3738	21.8023	21.7818	19.6707	20.3806	20.2061	18.4612	17.6897	21.7105	25.4329	22.2897	24.9114	20.2499	19.6089	27.3726	18.8598	23.8602	20.2046	0.396389	4.66213	2.52926	0.0220297	0.809345	0.187718	0.296853	sp|P87498|VIT1_CHICK	Vitellogenin-1 OS=Gallus gallus GN=VTG1 PE=1 SV=1
72053	23.6721	20.8981	21.6646	18.4722	21.401	21.6279	24.7015	21.7471	17.9545	21.5291	19.8108	19.1884	20.8019	20.1579	18.7743	20.8584	20.234	19.7604	-3.44345	-0.288739	-1.86609	0.0223128	0.810797	0.18941	0.298099	WP_075523353.1	50S ribosomal protein L25 [Gardnerella vaginalis]
40688	19.3657	23.7711	17.6244	22.6059	21.8861	25.8078	26.032	27.8468	24.7861	18.1323	25.034	18.5684	15.5378	19.731	19.4048	18.392	19.5928	19.7943	-5.9435	-0.496764	-3.22013	0.0223786	0.811131	0.18941	0.298387	SRS021484.160091-T1-C
71009	28.9682	28.9235	28.4984	29.6385	30.3784	29.2887	31.4197	33.5384	31.6019	32.6033	31.2121	32.2313	34.9325	30.4674	32.5418	34.4953	28.6817	32.8546	0.320598	3.84034	2.08047	0.0224028	0.811253	0.18941	0.298493	sp|P0DOX7|IGK_HUMAN	Immunoglobulin kappa light chain OS=Homo sapiens PE=1 SV=1
41985	20.1127	18.0841	19.406	19.0851	18.8604	18.2384	23.8526	20.0333	17.8714	21.9532	23.295	27.7566	23.7188	22.4002	22.3233	22.7047	19.8222	20.2942	0.382408	4.62734	2.50488	0.0226083	0.812283	0.189929	0.299388	SRS024132.29177-T1-C
20953	18.2929	20.8828	18.7519	21.1323	21.184	21.4956	20.557	21.6167	23.5636	27.8051	21.7693	24.8746	22.4148	18.955	20.0132	32.4178	19.4048	26.9992	0.506309	6.15886	3.33258	0.0227145	0.812811	0.189929	0.299848	sp|P02768|ALBU_HUMAN	Serum albumin OS=Homo sapiens GN=ALB PE=1 SV=2
53262	18.2119	25.6353	20.4112	19.8325	21.3565	20.3331	23.0271	28.6445	18.7129	19.004	19.8797	19.7673	20.8777	19.0222	22.2029	19.215	17.8778	19.1794	-4.81931	-0.395924	-2.60762	0.0227279	0.812877	0.189929	0.299906	WP_049422273.1	LacI family transcriptional regulator [Stenotrophomonas maltophilia]
1350	19.6661	20.0638	19.8629	19.7123	20.3418	19.8543	15.7719	26.2103	22.0943	20.5043	21.8106	21.8477	23.1649	21.9804	21.8776	25.4461	22.5157	24.3727	0.360238	4.39179	2.37602	0.0227595	0.813033	0.189929	0.300042	WP_085770770.1	DNA-directed RNA polymerase subunit beta [Methylocystis bryophila]
36571	24.7965	24.823	23.5911	22.4177	22.803	23.3509	23.4181	23.0959	17.8875	19.1747	21.4163	21.752	22.5674	24.5144	24.1725	21.5286	21.7301	21.023	-3.62419	-0.296568	-1.96038	0.0228076	0.81327	0.189929	0.30025	WP_007052783.1	phosphoglycerate kinase [Bifidobacterium longum]
48728	21.814	24.9377	22.79	18.2931	19.7777	26.3794	25.5888	25.5378	17.4595	27.1261	18.0323	19.413	21.0931	20.326	19.763	21.0801	18.8985	19.0942	-5.38305	-0.439406	-2.91123	0.0228576	0.813515	0.189929	0.300465	SRS013158.40132-T1-C
66852	17.3005	17.3385	19.7908	19.2268	18.8931	18.7634	17.5535	18.8525	20.0698	19.4862	19.8838	20.5396	23.002	20.3363	21.2162	27.5905	18.0483	18.2251	0.358209	4.39162	2.37491	0.0228727	0.813589	0.189929	0.30053	sp|Q6MG61|CLIC1_RAT	Chloride intracellular channel protein 1 OS=Rattus norvegicus GN=Clic1 PE=1 SV=1
64328	19.3786	18.8982	18.2825	19.583	21.4241	19.1949	18.0358	17.7604	21.3526	24.3163	20.8606	18.4445	20.7993	21.2385	17.3192	21.0498	24.3495	22.0119	0.3149	3.89413	2.10452	0.0230465	0.814434	0.190246	0.301276	SRS051882.73521-T1-C
72355	20.621	19.2208	17.959	20.8184	21.1089	20.4196	24.1342	20.4401	18.3793	18.7929	17.0882	19.591	20.1172	19.1378	17.8467	20.1172	18.9035	17.8707	-3.34166	-0.269964	-1.80581	0.0230659	0.814528	0.190246	0.301358	SRS011271.25775-T1-C
87674	24.1054	21.5997	20.6583	18.2102	21.236	20.8037	17.78	24.6919	21.8003	24.9549	23.3875	24.0822	24.093	26.34	29.0284	22.6076	23.2075	18.9264	0.404331	5.00995	2.70714	0.0230862	0.814626	0.190246	0.301445	SRS015369.48542-T1-C
39890	21.5276	20.5375	22.5639	19.8262	23.4295	24.6528	19.8747	21.6169	19.3227	19.4598	19.3606	19.5472	21.4684	20.5466	17.1699	23.7982	18.1458	17.2263	-3.9802	-0.317978	-2.14909	0.0232898	0.815602	0.190964	0.302312	sp|Q13148|TADBP_HUMAN	TAR DNA-binding protein 43 OS=Homo sapiens GN=TARDBP PE=1 SV=1
87167	22.8939	20.2713	21.9467	23.7682	24.0593	23.1408	24.7939	26.8417	25.8137	26.805	25.0468	21.9034	28.5538	24.4234	26.0837	26.466	24.0553	27.1626	0.320603	4.01322	2.16691	0.0232907	0.815606	0.190964	0.302316	sp|P01624|KV315_HUMAN	Immunoglobulin kappa variable 3-15 OS=Homo sapiens GN=IGKV3-15 PE=1 SV=2
19838	23.6039	22.4378	23.2932	21.0215	21.3656	19.413	20.5493	20.17	20.4754	17.4748	21.424	19.7909	21.0322	19.8715	20.7413	19.0717	17.881	19.0025	-3.3483	-0.262248	-1.80528	0.0236847	0.817458	0.193707	0.303977	WP_055226451.1	carbon-monoxide dehydrogenase catalytic subunit [Fusicatenibacter saccharivorans]
63194	23.6309	22.4482	20.853	20.4807	20.6584	21.0057	18.6417	18.6409	17.9335	19.2468	18.0183	19.1531	19.8854	18.2541	19.2641	18.87	21.2245	18.4051	-3.28364	-0.255241	-1.76944	0.023835	0.818152	0.194213	0.304606	WP_058269977.1	MULTISPECIES: electron transfer flavoprotein subunit beta [Olsenella]
75315	22.6136	19.1864	19.9957	21.3683	20.5128	17.9293	20.1425	18.6077	26.5847	22.0944	22.0161	21.5311	22.3941	20.6688	20.6109	21.8263	20.494	21.9089	0.282937	3.65387	1.9684	0.0239104	0.818498	0.194213	0.30492	WP_007286712.1	MULTISPECIES: NADH peroxidase [Clostridiales]
39879	19.2413	18.9875	19.02	18.7944	19.6551	18.6839	17.2113	18.4637	21.044	20.1065	20.3385	20.1076	21.1313	20.2785	18.5277	20.9611	20.0217	19.4589	0.206851	2.67397	1.44041	0.0239303	0.818589	0.194213	0.305003	WP_039906503.1	glutamate-5-semialdehyde dehydrogenase [Intestinibacter bartlettii]
51931	18.229	18.9967	18.4984	19.3354	19.9012	19.2969	17.5539	19.1751	21.3077	23.6153	21.2792	21.069	21.7414	23.6041	21.2261	18.0624	18.7041	17.715	0.280612	3.63759	1.9591	0.0239852	0.818839	0.194213	0.305231	1000039492.C12532.G31
51815	20.1219	20.5859	19.9776	19.2877	20.328	19.9648	18.1102	19.9648	22.0227	25.7037	13.8422	21.2628	25.6229	24.9531	22.2584	29.8588	19.0923	27.5926	0.48513	6.37152	3.42833	0.0242425	0.820001	0.195809	0.306295	sp|A5A6M2|ANXA1_PANTR	Annexin A1 OS=Pan troglodytes GN=ANXA1 PE=2 SV=1
13350	19.9574	21.7581	19.5247	24.7688	22.8269	20.5685	22.4677	26.9171	22.4057	23.0625	25.516	25.865	28.4696	25.3105	23.9657	28.1686	20.2664	27.1282	0.372416	4.96195	2.66718	0.0245235	0.821248	0.19727	0.307447	WP_069921882.1	carbon starvation protein CstA [Streptomyces subrutilus]
86290	23.247	21.02	19.5925	22.1264	20.2939	17.3931	20.966	25.916	25.1469	24.853	25.0619	26.5473	28.575	22.5206	25.4143	26.7333	18.4827	19.4731	0.413086	5.50979	2.96144	0.0245446	0.821341	0.19727	0.307533	sp|P06312|KV401_HUMAN	Immunoglobulin kappa variable 4-1 OS=Homo sapiens GN=IGKV4-1 PE=1 SV=1
52100	20.2426	18.8423	19.6452	20.3768	17.8608	23.4148	19.6185	19.7277	28.6823	25.9105	19.6623	20.9887	22.3564	18.746	22.5097	22.8537	21.1612	22.2907	0.35438	4.74575	2.55006	0.0246227	0.821684	0.19741	0.307852	SRS015217.204559-T1-C
29461	26.4342	17.3243	23.6379	22.0593	17.7235	23.8308	21.8362	20.1695	23.0192	19.385	17.3928	18.3303	19.8578	17.4131	19.3637	19.3608	19.468	17.2137	-4.74164	-0.351418	-2.54653	0.024769	0.82232	0.198095	0.308446	WP_055276103.1	stage IV sporulation protein A [Clostridium disporicum]
88302	23.9754	23.3853	17.8856	26.0267	22.7983	22.1389	22.6216	22.444	20.8744	19.6014	25.8965	17.9914	21.4555	20.1876	17.7187	20.3172	17.5515	20.036	-4.64998	-0.342957	-2.49647	0.024863	0.822727	0.19836	0.308826	SRS064276.194220-T1-C
66092	21.0109	21.5305	22.2321	24.3629	20.4647	18.5224	17.3986	25.8121	19.0985	16.9844	20.2716	21.5958	20.5195	17.6715	16.079	20.2063	18.0609	19.5676	-4.49456	-0.327976	-2.41127	0.025069	0.823609	0.198526	0.309656	WP_026649333.1	ABC transporter ATP-binding protein [Blautia wexlerae]
33678	20.9509	20.6327	19.3239	19.3394	23.2076	22.3601	20.6123	19.6544	19.5687	19.086	19.5792	19.2741	20.5011	19.2209	19.2636	19.2447	17.8906	18.0146	-2.97485	-0.216789	-1.59582	0.0250949	0.823719	0.198526	0.30976	EUR_06210	Glutamate dehydrogenase/leucine dehydrogenase [Eubacterium rectale DSM 17629]
513	26.4051	23.2917	23.225	24.1061	25.271	23.5077	22.2274	26.0816	25.8383	29.677	22.7342	27.4813	28.6711	25.8361	25.025	29.2144	23.1143	27.7002	0.306321	4.22321	2.26476	0.0251851	0.824101	0.198526	0.310122	sp|Q5R4N8|A2MG_PONAB	Alpha-2-macroglobulin OS=Pongo abelii GN=A2M PE=2 SV=1
5833	18.8999	18.5768	18.5358	18.1523	17.9174	18.5649	16.6192	17.5318	18.2882	18.1532	19.8755	20.5592	19.5655	24.8326	25.3817	18.253	19.0141	19.4123	0.302071	4.1655	2.23379	0.0251891	0.824118	0.198526	0.310138	CLONEX_04134	F5/8 type C domain protein [Tyzzerella nexilis DSM 1787]
83294	21.36	22.2652	23.3826	21.0823	22.0177	18.7217	17.7323	25.1325	24.2422	25.187	22.8539	24.4114	23.9517	21.8737	22.4494	25.9261	23.1879	21.7743	0.285594	3.96235	2.12397	0.025306	0.82461	0.198526	0.310605	sp|P69071|H3_DERIM	Histone H3, embryonic OS=Dermasterias imbricata PE=2 SV=2
29773	17.7391	20.4208	21.6685	17.811	24.3754	20.531	20.9348	21.4463	19.0789	18.8379	18.262	18.8273	19.2012	19.055	19.2757	19.6727	18.2707	17.0363	-3.47795	-0.250221	-1.86409	0.0253411	0.824757	0.198526	0.310744	WP_036610799.1	SusD/RagB family nutrient-binding outer membrane lipoprotein [Parabacteroides distasonis]
71721	26.1805	24.9867	23.7632	19.8567	23.6734	25.0353	21.639	20.2894	23.9509	21.0971	17.7452	23.7315	20.6616	21.5662	17.9557	20.2027	21.1125	20.4382	-4.35196	-0.311789	-2.33188	0.0254215	0.825093	0.198526	0.311064	WP_071119019.1	30S ribosomal protein S4 [Romboutsia timonensis]
38584	22.8362	20.5301	20.0793	18.2079	25.8617	20.2909	21.8407	25.906	26.1327	24.1337	24.8333	23.3826	26.582	27.3822	27.3445	21.2199	22.9144	21.5268	0.347706	4.85454	2.60112	0.0254264	0.825113	0.198526	0.311084	WP_037598880.1	MULTISPECIES: trigger factor [Streptococcus]
22694	20.3523	17.1637	19.1087	19.0646	18.5333	19.0836	17.4075	23.7004	18.7409	19.4421	19.6141	22.1178	19.8787	19.0101	25.9129	31.732	24.6999	25.7431	0.452668	6.32209	3.38738	0.0254328	0.82514	0.198526	0.311109	SRS018817.10451-T1-C
51220	19.3265	17.6069	18.0792	19.028	19.5223	17.9937	18.7832	17.4916	20.5462	23.1649	17.9153	20.0397	21.2199	18.3965	20.281	21.9392	18.4487	20.269	0.232093	3.25415	1.74312	0.0255072	0.825449	0.198631	0.311404	SRS014979.79880-T1-C
55061	17.946	19.2439	19.4101	19.7475	12.3061	20.1457	16.7566	17.8154	18.104	18.5061	20.9381	20.5014	21.9291	23.879	19.588	21.007	18.1477	19.8579	0.307835	4.341	2.32442	0.0256166	0.825901	0.198775	0.311837	WP_061630926.1	L-lactate dehydrogenase [Streptococcus pneumoniae]
77120	18.4548	19.0774	18.1493	19.0833	18.4773	19.6972	17.8575	19.2035	20.911	20.3724	23.742	20.6467	18.8948	23.1661	18.8475	20.8088	17.8082	20.3309	0.238387	3.3672	1.8028	0.0256479	0.826029	0.198775	0.311961	SRS017191.111829-T1-C
39668	17.0954	20.7177	18.6199	18.8409	19.3983	19.4461	19.202	18.8415	20.0709	18.4823	17.434	24.5974	21.6568	21.1034	20.9599	21.4658	22.6904	21.1768	0.254678	3.63238	1.94353	0.0258317	0.82678	0.199455	0.312685	SRS024331.77220-T1-C
2677	20.3619	20.2317	20.8906	20.7437	22.8269	18.4849	20.3701	20.3025	19.1262	18.5344	20.5383	18.2721	18.0467	22.464	16.8527	18.9601	17.05	16.6752	-3.50398	-0.245147	-1.87456	0.0258724	0.826946	0.199455	0.312845	WP_009204248.1	DNA-directed RNA polymerase subunit beta [Anaerostipes hadrus]
40042	20.3136	18.3737	17.8651	18.7588	19.4787	18.5575	15.1982	18.7503	19.899	16.5426	20.3489	20.093	21.2324	20.4976	20.9016	20.9987	20.5443	20.8978	0.232709	3.33451	1.78361	0.0259195	0.827136	0.199455	0.313029	CK5_34670	carbohydrate ABC transporter substrate-binding protein, CUT1 family (TC 3.A.1.1.-) [Ruminococcus obeum A2-162]
45460	19.0854	23.9413	18.5421	20.1071	19.2391	20.465	19.9578	17.4481	17.6576	18.0084	18.6185	17.8478	19.4692	17.5017	18.26	18.4311	17.888	17.4151	-3.25172	-0.225279	-1.7385	0.0260572	0.827691	0.199681	0.313567	SRS019397.34967-T1-C
20101	21.7949	23.5282	20.4479	24.9524	22.5572	22.1383	21.0936	22.1954	22.0935	22.584	19.3525	19.5033	20.782	19.835	17.6035	21.0201	21.7718	20.7696	-3.38021	-0.233721	-1.80696	0.0260941	0.827839	0.199681	0.313711	WP_053587506.1	molecular chaperone DnaK [Actinomyces sp. oral taxon 414]
10398	21.821	21.0488	19.9793	18.4209	21.6565	20.1934	19.3796	20.7303	19.8738	20.1596	24.6022	22.336	23.0096	24.6118	26.1151	20.0055	22.2055	21.4921	0.263014	3.81172	2.03736	0.0261328	0.827993	0.199681	0.313862	WP_036627242.1	hypothetical protein [Oscillospiraceae bacterium VE202-24]
93227	27.5064	27.4755	29.5437	28.193	24.2701	25.6618	25.5547	31.2846	25.6304	21.5439	20.6003	24.5596	23.3971	24.7991	30.4645	23.448	29.0922	22.8935	-5.23035	-0.356385	-2.79337	0.0263684	0.828928	0.201009	0.314776	WP_092726289.1	acid-soluble spore protein [Romboutsia lituseburensis]
83727	20.501	19.2494	18.5489	18.149	19.5422	19.308	19.2005	17.7183	20.8343	20.7022	21.3363	20.8424	20.4944	21.282	18.7662	18.1243	24.7948	21.0278	0.227399	3.3592	1.7933	0.02649	0.829405	0.201464	0.315245	SRS020869.214285-T1-C
82435	23.2028	27.5918	20.8164	20.8608	20.1664	17.9636	20.6977	22.0119	23.0873	24.4533	20.3157	29.0639	24.5458	22.0511	24.0136	25.8051	23.6097	26.0453	0.331517	4.93881	2.63516	0.0266466	0.830014	0.202183	0.315847	SRS015217.7573-T1-C
19808	18.8778	20.7949	23.3581	21.2468	16.126	19.3646	18.5278	20.5237	19.1584	26.2396	21.8908	20.1363	23.4322	22.0745	21.4322	26.2657	19.1601	23.5912	0.31133	4.65995	2.48564	0.0267336	0.830351	0.202372	0.31618	sp|P29401-2|TKT_HUMAN	Isoform 2 of Transketolase OS=Homo sapiens GN=TKT
58924	19.1171	19.7452	16.965	17.0528	19.0493	18.5387	16.509	19.031	20.4073	21.4685	19.7247	17.2031	20.6325	19.9074	17.9643	21.0427	19.7768	21.6777	0.214899	3.24408	1.72949	0.0268904	0.830953	0.203062	0.316779	SRS042628.61179-T1-C
9263	20.6396	22.043	20.9561	19.7406	18.954	21.8818	20.7412	20.7884	18.3713	18.8142	19.9696	19.3972	20.5948	19.5473	18.751	19.6445	18.1996	19.3002	-2.73786	-0.1804	-1.45913	0.0269884	0.831326	0.203062	0.317151	SRS012273.623-T1-C
57648	19.384	18.4046	19.1772	19.4676	19.4481	18.7021	18.8245	19.4304	22.0666	20.4313	21.7664	20.4433	21.2187	19.3101	18.2424	20.8738	20.4624	20.8811	0.180783	2.7488	1.46479	0.0270226	0.831456	0.203062	0.317281	WP_098924668.1	ABC transporter ATP-binding protein [Faecalibacterium prausnitzii]
32518	18.7617	17.3336	17.8544	19.044	20.5121	18.8655	17.2998	18.2426	21.9969	20.3705	20.6888	17.7436	21.7415	20.129	20.2881	24.0964	19.2865	17.6112	0.234208	3.57785	1.90603	0.0271083	0.83178	0.203062	0.317606	WP_066021625.1	asparagine--tRNA ligase [Clostridium pasteurianum]
75701	22.8808	23.4677	21.8353	20.9433	21.6544	22.0014	20.5576	21.797	20.6421	21.1982	19.6778	18.3019	21.2409	17.1042	21.8748	21.8539	16.8652	21.4158	-3.51936	-0.23002	-1.87469	0.0271368	0.831887	0.203062	0.317714	BLIG_02122	ribosomal protein L6 [Bifidobacterium longum subsp. infantis CCUG 52486]
33144	30.6842	26.7586	21.6518	25.0928	22.1498	25.4187	25.6384	22.6743	21.3653	24.5291	23.4172	21.096	23.2713	22.3079	22.0206	22.8677	24.4671	21.9074	-4.28827	-0.278981	-2.28363	0.0272211	0.832204	0.203226	0.318033	sp|Q9XHP0|11S2_SESIN	11S globulin seed storage protein 2 OS=Sesamum indicum PE=2 SV=1
86695	19.8117	19.2101	19.0127	17.3922	18.722	19.1772	18.9889	18.0671	22.7977	22.3232	17.5928	19.1857	21.5038	18.5336	22.2785	26.5799	17.0357	25.3913	0.306705	4.74226	2.52448	0.0273282	0.832604	0.203553	0.318436	sp|P01709|LV208_HUMAN	Immunoglobulin lambda variable 2-8 OS=Homo sapiens GN=IGLV2-8 PE=1 SV=2
38863	19.9559	23.6244	19.4613	23.7913	22.2262	21.3431	22.9702	21.6036	19.2285	22.9155	19.6692	20.1751	21.1807	19.6985	19.3327	21.026	18.3037	19.3568	-3.35064	-0.215965	-1.7833	0.02739	0.832835	0.203553	0.318668	WP_006235163.1	amidohydrolase family protein [Collinsella aerofaciens]
53047	24.4817	24.8735	26.3859	26.3891	28.0347	25.5847	26.63	25.4644	24.5866	20.5927	26.7361	25.8585	22.0756	19.3632	21.7132	18.4318	27.5264	26.6064	-4.94584	-0.317084	-2.63146	0.0274867	0.833193	0.203807	0.319031	WP_088235575.1	gfo/Idh/MocA family oxidoreductase [Pseudomonas viridiflava]
89081	19.2348	20.043	19.3619	18.7218	20.2544	19.8146	19.7241	20.1704	21.6349	26.2266	21.8161	25.6956	23.1007	17.8143	22.3594	23.1582	18.256	19.4362	0.272515	4.29587	2.28419	0.0276773	0.833893	0.204753	0.319743	WP_003864845.1	30S ribosomal protein S10 [Holdemanella biformis]
72985	24.0847	27.1297	26.2835	25.0237	25.1715	28.1643	26.2762	26.7702	24.9407	28.6732	18.5617	23.8093	19.5803	24.9389	23.1608	21.5671	26.431	24.4083	-4.71429	-0.297439	-2.50586	0.0277747	0.834248	0.205008	0.320106	SRS065504.57778-T1-C
59788	24.1834	23.8279	22.2865	21.9247	22.5022	23.2757	23.2376	22.9659	23.268	20.6595	22.4197	22.5242	22.5646	21.1817	20.1239	21.8251	18.6157	21.0607	-3.01502	-0.187305	-1.60116	0.0280508	0.835244	0.205705	0.321128	WP_055281887.1	fructose-1,6-bisphosphate aldolase, class II [Dorea longicatena]
77775	21.9011	25.5382	24.4176	21.0287	24.8271	17.9788	18.7487	25.1636	18.4044	17.4163	21.3239	19.9959	20.2911	19.8419	19.5036	23.4202	18.8219	21.2387	-4.56682	-0.282565	-2.42469	0.0281224	0.8355	0.205705	0.321393	WP_055265359.1	zinc ribbon domain-containing protein [Fusicatenibacter saccharivorans]
72423	21.1936	22.1342	22.2394	20.0637	22.6796	22.6963	18.979	22.182	20.0186	28.0025	21.2286	23.7816	30.9786	22.8706	21.2631	32.015	20.1163	29.3277	0.40033	6.47826	3.4393	0.0281447	0.83558	0.205705	0.321474	sp|P02763|A1AG1_HUMAN	Alpha-1-acid glycoprotein 1 OS=Homo sapiens GN=ORM1 PE=1 SV=1
33672	21.133	23.6827	22.6272	24.1022	20.929	22.3789	23.1025	18.0947	18.9953	19.2053	18.2025	20.1292	21.0184	18.1431	18.9288	26.1076	18.3611	17.3986	-4.44276	-0.271814	-2.35729	0.0283212	0.836205	0.205705	0.322123	sp|P22695|QCR2_HUMAN	Cytochrome b-c1 complex subunit 2, mitochondrial OS=Homo sapiens GN=UQCRC2 PE=1 SV=3
13026	22.6387	19.8312	20.0871	19.0697	18.8637	18.2315	16.6583	19.2977	21.2448	23.0341	24.0065	17.9393	22.7942	21.2916	22.0425	24.5236	20.4052	17.9517	0.25225	4.12498	2.18861	0.0283297	0.836235	0.205705	0.322154	COLAER_01687	putative translation elongation factor G [Collinsella aerofaciens ATCC 25986]
65653	22.8885	22.5695	22.4804	24.0008	22.896	23.2903	22.9763	22.537	20.7273	20.9446	24.8327	20.4145	21.8415	22.1408	21.3756	20.0786	22.0542	17.5588	-3.314	-0.201993	-1.75799	0.0283874	0.836438	0.205705	0.322365	SRS050422.16699-T1-C
11341	15.8505	19.9624	19.0131	19.9613	18.6997	19.1559	18.8292	16.3832	17.5732	19.9323	21.9056	20.5207	20.9283	20.6761	17.985	20.493	22.2033	20.7496	0.208191	3.42141	1.8148	0.0284168	0.836542	0.205705	0.322472	SRS014613.2269-T1-C
6135	18.5297	19.1822	18.2412	20.2793	20.2577	19.3081	18.1795	19.6939	25.192	21.379	20.9598	20.803	22.0014	17.7884	21.1889	23.4402	19.9197	18.7848	0.221624	3.65195	1.93679	0.0284639	0.836707	0.205705	0.322644	WP_024995051.1	protein translocase subunit SecDF [Bacteroides paurosaccharolyticus]
65840	26.7296	23.8968	19.3141	17.5508	22.4281	21.9571	19.1489	23.0235	21.9617	18.3691	18.3346	18.7299	20.2413	19.6776	19.9302	18.582	19.5694	19.6383	-4.24884	-0.256608	-2.25272	0.0285482	0.837001	0.205705	0.322952	HMPREF0216_01000	triose-phosphate isomerase [Clostridium celatum DSM 1785]
52251	18.4949	19.5167	18.1272	18.2377	19.5924	18.3852	17.8132	19.3933	20.6899	20.4509	20.2865	20.3476	20.8987	17.567	23.356	21.3615	18.4458	20.0768	0.187925	3.11807	1.653	0.0285845	0.837128	0.205705	0.323084	WP_007571968.1	MULTISPECIES: hypothetical protein [Bacteroides]
30324	18.4315	17.4737	18.0902	19.4792	20.1029	19.2655	19.2098	19.4179	21.2222	26.1731	19.1867	20.9605	21.8837	20.9842	20.3508	21.8907	19.166	17.6309	0.228508	3.79365	2.01108	0.0285947	0.837163	0.205705	0.323121	XP_018274903.1	hypothetical protein CC85DRAFT_305988 [Cutaneotrichosporon oleaginosum]
18986	25.124	24.1839	23.676	27.5982	21.6575	23.7286	25.0582	21.9694	20.6058	19.2065	24.1762	24.3863	24.254	21.9314	21.3872	20.4168	22.5483	22.0525	-3.826	-0.230024	-2.02801	0.0286275	0.837277	0.205705	0.32324	SRS050422.17060-T1-C
44892	29.2932	27.412	28.0664	28.2139	28.9763	27.6024	28.988	28.3987	28.4853	27.3982	28.0527	26.533	23.0141	18.7491	25.5466	18.909	29.729	28.0812	-5.50879	-0.329288	-2.91904	0.028728	0.837625	0.205973	0.323605	WP_067143259.1	elongation factor Tu [Oceanivirga salmonicida]
6953	18.9605	18.4806	16.6285	19.0128	19.5733	18.6413	17.983	18.7727	20.3603	21.8756	20.1017	20.0659	20.7768	17.9479	19.298	20.7653	20.1427	18.8429	0.16956	2.85269	1.51112	0.028826	0.837962	0.206221	0.32396	SRS012273.62012-T1-C
46085	26.1959	21.9017	21.3333	19.9739	21.1362	21.6169	18.771	20.5962	19.7279	18.0248	19.4329	19.5	20.7443	16.6236	19.7983	22.0036	18.6985	19.7877	-3.79	-0.223004	-2.0065	0.0290007	0.838559	0.206371	0.32459	sp|Q2MY55|PATD3_SOLTU	Patatin group D-3 OS=Solanum tuberosum PE=2 SV=1
33116	21.7691	21.1355	18.3614	20.3744	17.9523	24.3089	22.5091	18.5211	19.5109	18.1147	17.3621	18.0274	20.1186	18.6966	18.1817	20.3283	17.6463	19.0203	-3.61914	-0.212408	-1.91578	0.0290447	0.838708	0.206371	0.324748	sp|P80366|PPAF_PHAVU	Fe(3+)-Zn(2+) purple acid phosphatase OS=Phaseolus vulgaris PE=1 SV=3
50413	23.2233	23.0027	23.9887	23.473	24.9009	25.8841	19.4467	22.7455	21.1637	21.2184	17.6188	21.7138	18.7684	17.6709	18.4877	23.4052	26.2297	22.3807	-4.66186	-0.272904	-2.46738	0.0290887	0.838858	0.206371	0.324906	WP_035473272.1	MULTISPECIES: 3-phosphoserine/phosphohydroxythreonine transaminase [Rikenellaceae]
45125	19.594	19.2175	20.6217	17.3709	19.6657	16.8028	18.9714	19.4075	20.9295	20.6733	20.9041	20.8458	20.6876	17.827	18.7874	20.3576	23.0453	23.7765	0.201445	3.45254	1.82699	0.0291453	0.839049	0.206371	0.325109	SRS077730.76294-T1-C
19818	18.4764	21.266	20.8948	16.9029	19.4948	17.6984	19.1661	19.9799	21.6814	19.6068	21.2606	18.3453	21.3581	25.4439	19.1174	20.3962	24.3004	21.7851	0.230714	3.95847	2.09459	0.029164	0.839112	0.206371	0.325176	SRS015217.38531-T1-C
89683	17.8591	20.7645	20.1777	17.734	21.2541	20.4497	21.4822	25.4996	17.9343	18.582	17.693	18.0285	20.162	18.9033	18.5634	20.3457	17.7259	18.9352	-3.7167	-0.213878	-1.96529	0.0293815	0.839841	0.207128	0.325954	SRS049995.120605-T1-C
63050	19.8229	18.4252	19.3717	23.4495	21.9374	20.6881	23.1368	21.0372	19.6178	18.5966	19.5261	18.7178	20.6397	19.4456	19.1735	20.0631	17.9623	19.3583	-3.16548	-0.181583	-1.67353	0.0294352	0.84002	0.207128	0.326145	SRS050422.259549-T1-C
17041	19.6492	19.8332	20.8106	18.1216	20.481	20.85	20.8896	20.3535	18.7901	25.3107	18.7589	21.4155	24.5052	22.7204	22.0389	30.8045	19.0962	27.0199	0.316626	5.52831	2.92247	0.0294618	0.840108	0.207128	0.32624	sp|P08133|ANXA6_HUMAN	Annexin A6 OS=Homo sapiens GN=ANXA6 PE=1 SV=3
45101	21.113	18.9764	17.0312	19.343	21.1741	19.4833	18.568	17.4151	23.7459	21.337	20.882	20.7115	18.4729	18.37	20.9686	20.5297	23.1758	22.058	0.203719	3.57051	1.88712	0.0295263	0.840322	0.207134	0.326469	WP_002884298.1	3-phosphoglycerate dehydrogenase [Streptococcus salivarius]
22757	22.6827	22.4255	22.8738	17.7269	22.1711	18.1317	20.1909	21.8101	23.0592	23.0411	24.8471	23.8136	23.1752	22.416	25.0905	21.5559	24.0516	19.3402	0.21801	3.8569	2.03746	0.029684	0.840841	0.207793	0.327028	sp|Q08DP0|PGM1_BOVIN	Phosphoglucomutase-1 OS=Bos taurus GN=PGM1 PE=2 SV=1
33747	24.8842	23.1955	21.9113	26.1747	22.4786	23.1711	22.8358	25.0021	22.0112	21.9551	24.4058	22.2061	20.8312	21.8631	22.3529	21.2909	21.0737	22.81	-3.08032	-0.172995	-1.62666	0.0297922	0.841195	0.208102	0.32741	SRS050422.25365-T1-C
28847	19.2715	18.7244	19.1393	17.9933	17.2068	18.7309	17.4037	16.3897	20.7259	24.5078	19.8445	21.845	21.4044	20.3122	17.0781	20.1391	17.0743	18.2893	0.213262	3.81598	2.01462	0.0298742	0.841462	0.208228	0.327699	EUBSIR_00001	ABC transporter, solute-binding protein [Ruminiclostridium [Eubacterium] siraeum DSM 15702]
25313	19.4862	22.3956	22.1132	18.6335	24.1364	25.09	24.2537	22.7366	19.9205	18.3739	20.021	20.0763	19.7962	25.6867	19.9424	20.1753	18.2617	18.7113	-4.28814	-0.230091	-2.25911	0.0305456	0.843606	0.212453	0.330044	WP_022747984.1	chaperonin GroEL [Lachnobacterium bovis]
9276	19.2303	19.8104	20.1989	20.875	23.5582	18.5926	20.1578	19.8846	19.0022	18.3868	17.7224	17.9681	20.2012	18.8262	18.408	20.2929	17.2514	18.7086	-3.06033	-0.163046	-1.61169	0.0306612	0.843968	0.212802	0.330444	WP_067536056.1	hypothetical protein [Emergencia timonensis]
30857	20.741	24.9332	24.6105	25.3996	23.4039	21.0523	22.0607	24.1639	22.5808	18.045	24.648	20.0448	19.8049	21.1968	20.7065	18.797	22.8119	23.2577	-4.00064	-0.211968	-2.1063	0.0307506	0.844246	0.212969	0.330752	WP_055266674.1	carboxyl transferase [Fusicatenibacter saccharivorans]
69272	23.2904	26.5301	24.9113	23.2001	23.5484	23.5361	21.8171	19.4781	20.8435	20.8614	23.7614	19.0437	21.6728	20.7329	20.1265	25.6301	19.7928	18.1647	-4.23038	-0.221586	-2.22598	0.0309352	0.844816	0.213415	0.331387	SRS016095.48946-T1-C
57886	21.049	23.2203	18.9697	20.9793	21.0426	20.939	19.6865	21.2217	19.5235	18.9076	21.427	18.4947	20.6456	18.5741	17.1883	20.3802	17.2916	19.7617	-3.17212	-0.16604	-1.66908	0.0309462	0.84485	0.213415	0.331425	WP_022462762.1	aspartate carbamoyltransferase [Fusicatenibacter saccharivorans]
51704	18.7394	21.5449	20.0989	23.3506	20.7395	21.5356	18.4856	25.4912	18.4573	18.9198	19.7964	18.2439	21.454	21.5911	19.4313	18.3816	17.3825	18.6662	-3.83216	-0.199455	-2.01581	0.031037	0.845129	0.213486	0.331736	WP_019163006.1	LacI family transcriptional regulator [Ruminococcus sp. JC304]
8459	18.0496	19.1263	19.1978	19.4368	19.5095	18.8688	17.9113	19.4358	17.7326	17.8858	21.0529	21.3343	21.8054	21.3557	26.4568	20.6566	22.767	19.1456	0.204306	3.95029	2.0773	0.0311379	0.845437	0.213486	0.332081	WP_078767550.1	pyruvate, phosphate dikinase [Eubacterium coprostanoligenes]
31640	18.613	19.2373	17.9181	18.6993	19.3876	20.6839	18.4921	18.9034	21.7545	20.4528	21.0922	20.4736	20.5941	20.8543	17.9334	18.4085	22.6305	21.7289	0.157264	3.04366	1.60046	0.0311532	0.845484	0.213486	0.332133	SRS013951.51613-T1-C
18954	21.9784	18.1155	18.062	15.9447	16.2368	16.4866	21.211	15.7581	20.4728	20.0483	20.1957	20.0027	20.3732	16.902	20.1193	20.2864	22.0128	19.471	0.196558	3.83203	2.01429	0.031269	0.845835	0.213811	0.332528	WP_009185380.1	succinate dehydrogenase [Cecembia lonarensis]
30128	25.7001	18.9859	20.0308	18.5096	19.9281	20.9757	20.9958	23.3354	18.4683	18.2303	18.125	19.4578	20.3669	20.5725	19.371	19.3711	19.43	18.0243	-3.64679	-0.185131	-1.91596	0.0314323	0.846327	0.213811	0.333083	WP_097060433.1	copper oxidase [Salinibacterium xinjiangense]
39116	22.0791	20.8597	20.8738	20.8599	24.1134	20.6892	17.0221	21.4029	19.4514	19.3111	18.2295	19.2139	20.1291	17.6175	19.3583	20.238	20.1277	18.8365	-3.30474	-0.16767	-1.73621	0.0314413	0.846354	0.213811	0.333113	WP_009246870.1	glucose-1-phosphate adenylyltransferase [Lachnospiraceae bacterium 6_1_63FAA]
27032	23.2259	22.4408	22.4638	22.7833	20.685	19.7017	24.895	24.9267	21.0962	25.3544	23.4666	26.8779	27.8717	24.6432	22.2377	28.8689	23.3044	25.3606	0.218543	4.3172	2.26787	0.0314769	0.846461	0.213811	0.333234	sp|P13688|CEAM1_HUMAN	Carcinoembryonic antigen-related cell adhesion molecule 1 OS=Homo sapiens GN=CEACAM1 PE=1 SV=2
21129	25.6234	27.7925	27.8843	27.0479	26.25	27.5326	27.7344	28.9851	27.3906	29.6937	26.8679	29.4775	30.3	29.0641	29.0965	27.7486	30.104	29.2056	0.147645	2.92949	1.53857	0.0315457	0.846667	0.213811	0.333467	sp|Q86UP6|CUZD1_HUMAN	CUB and zona pellucida-like domain-containing protein 1 OS=Homo sapiens GN=CUZD1 PE=2 SV=1
55411	22.7431	20.8747	20.8361	22.5545	20.477	18.757	20.0403	20.6578	19.5332	20.4733	17.5236	18.9019	20.6554	19.3849	19.3651	20.793	17.7559	18.3029	-3.04429	-0.15295	-1.59862	0.0315948	0.846813	0.213811	0.333633	SRS020328.87146-T1-C
51425	17.9867	18.4499	19.1789	19.1119	18.3305	17.9774	18.4463	19.0332	20.0047	20.1633	18.1166	18.2207	20.418	20.1023	19.8977	20.5871	21.8516	20.4838	0.134786	2.70569	1.42024	0.0317272	0.847206	0.213994	0.33408	WP_087989100.1	electron transfer flavoprotein subunit alpha/FixB family protein [Anaerotignum lactatifermentans]
823	18.6081	20.2651	18.5054	18.9521	18.6458	17.6183	17.1442	19.5116	21.5546	19.4359	17.7045	24.6814	20.8742	19.2193	19.2642	21.7675	19.1538	21.3348	0.174597	3.51074	1.84267	0.0317533	0.847283	0.213994	0.334168	SRS049959.120225-T1-C
63613	25.3969	24.4837	24.6312	23.8626	24.0452	24.3628	25.9045	25.5451	25.6778	25.1124	25.1075	20.585	21.5575	18.0589	25.5508	18.3711	24.3978	19.4985	-4.5507	-0.223836	-2.38727	0.0319236	0.847784	0.214697	0.33474	WP_090127735.1	enoyl-CoA hydratase [Eubacteriaceae bacterium CHKCI004]
5646	17.5316	18.4225	19.6937	19.4351	20.0902	18.9946	17.9324	16.1742	26.1939	21.9433	19.7869	19.0417	23.3147	19.7201	19.4798	19.5906	19.7476	17.8528	0.197981	4.0677	2.13284	0.0320853	0.848256	0.214781	0.335281	WP_059384625.1	(Fe-S)-binding protein [Rhodococcus rhodochrous]
63288	17.4259	16.8463	18.5623	18.592	18.7994	18.4399	22.2342	18.7677	20.2223	24.1215	19.5857	17.4461	20.3654	20.564	22.7427	20.3384	24.9837	18.3528	0.200584	4.12701	2.1638	0.0321069	0.848319	0.214781	0.335353	WP_021739573.1	electron transfer flavoprotein [Eubacterium ramulus]
17352	24.1195	25.9117	23.2629	23.5639	24.0524	24.1845	22.0709	25.5834	22.6202	26.9973	24.276	19.6713	18.1279	21.6803	21.5266	20.8822	23.2571	20.5519	-4.0716	-0.19753	-2.13456	0.0321348	0.8484	0.214781	0.335446	SRS019601.39976-T1-C
3824	20.7734	17.9239	18.1132	19.6452	27.1228	20.6042	24.3205	25.3862	22.0293	18.511	18.3749	20.1159	20.1428	19.636	18.1026	18.0664	19.3335	18.6059	-4.66403	-0.224635	-2.44433	0.0322452	0.848719	0.214781	0.335815	BLAHAN_05024	pyruvate synthase [Blautia hansenii DSM 20583]
88600	21.5201	21.9648	19.8425	19.2468	22.1777	20.7684	21.1579	23.1197	21.8157	19.8651	21.952	18.9115	20.7421	16.7641	19.5185	20.0287	16.9742	16.8351	-3.59561	-0.172431	-1.88402	0.0323106	0.848908	0.214781	0.336032	SRS023583.83444-T1-C
4015	23.9249	27.5996	26.655	27.057	23.1488	26.2506	25.7286	23.1181	25.4862	19.8845	26.6412	22.7519	20.3028	20.9723	20.6787	23.3199	26.0743	25.2375	-4.39138	-0.209422	-2.3004	0.0323948	0.849149	0.214781	0.336312	WP_055266501.1	pyruvate:ferredoxin (flavodoxin) oxidoreductase [Fusicatenibacter saccharivorans]
49800	20.6217	19.1923	21.6696	18.2222	19.5925	20.3415	21.4854	20.2824	17.5107	17.7037	18.9397	18.383	19.9293	17.7607	18.6182	19.9481	19.0603	19.1804	-2.81107	-0.134031	-1.47255	0.0323979	0.849158	0.214781	0.336322	SRS052697.78502-T1-C
58515	19.3343	18.8584	19.4034	17.4507	19.2682	18.5295	17.6356	17.7961	21.4445	19.957	21.6135	20.1638	21.2595	20.2031	19.8556	18.3086	16.7865	22.5128	0.1507	3.20117	1.67593	0.032589	0.849703	0.215234	0.336955	SRS017701.12884-T1-C
19382	23.1045	25.0446	23.9311	18.5324	22.1174	22.8541	22.6898	25.8142	16.8836	26.3607	20.2176	20.9434	20.631	17.0794	21.2339	20.8472	23.1656	16.5988	-4.99479	-0.234988	-2.61489	0.0325985	0.84973	0.215234	0.336986	WP_034687110.1	succinate dehydrogenase [Chryseobacterium piperi]
79113	23.7028	21.814	26.0296	22.7988	26.227	17.9321	21.7545	18.1377	20.4244	22.898	18.1426	18.9921	20.0923	19.5156	17.323	19.0249	20.8293	21.7367	-4.58954	-0.213835	-2.40169	0.0327431	0.850139	0.21554	0.337463	sp|P19594|2SS_SOYBN	2S albumin OS=Glycine max PE=1 SV=2
49976	26.7132	19.2106	19.2164	19.8493	19.587	20.5399	19.5923	21.6121	18.9171	18.8761	19.3295	18.585	18.0285	18.7501	17.967	18.5928	20.1458	19.5546	-3.66075	-0.170169	-1.91546	0.0327773	0.850235	0.21554	0.337575	SRS016095.77778-T1-C
48184	20.7432	22.4681	21.6168	21.1	18.7464	23.711	20.3448	20.7428	16.5968	21.7387	19.5157	21.835	18.6595	19.5825	16.771	20.7606	17.9909	19.596	-3.59391	-0.165013	-1.87946	0.0329594	0.850745	0.2163	0.338173	SRS016203.121159-T1-C
26703	20.8185	17.0238	17.7769	18.8419	17.6942	19.5595	18.8302	21.3628	21.2609	23.7857	20.7041	20.8585	22.1672	20.7285	20.9143	21.506	17.0395	19.4478	0.160739	3.54479	1.85276	0.033142	0.851252	0.217061	0.33877	SRS015190.60744-T1-C
21536	22.1839	19.0507	19.759	20.8739	20.8938	19.1626	18.8862	20.4082	18.8709	23.9971	23.1814	21.8397	24.54	18.8607	20.1588	31.3101	22.342	23.2716	0.229817	5.14006	2.68494	0.0333461	0.851813	0.217831	0.339435	sp|P04003|C4BPA_HUMAN	C4b-binding protein alpha chain OS=Homo sapiens GN=C4BPA PE=1 SV=2
23203	21.1724	18.6365	19.6377	18.8849	19.1575	20.3134	19.8424	19.7436	18.0642	21.1966	21.1005	21.3585	21.4867	21.495	20.9838	21.1956	23.8702	21.4944	0.131593	2.97041	1.551	0.0334785	0.852175	0.217831	0.339865	SRS058723.21909-T1-C
30443	18.5883	19.1451	19.1061	19.4717	18.9194	17.3214	19.9365	20.1004	23.5673	20.8684	20.0034	20.4925	21.4608	20.6059	20.8733	21.6432	19.8207	17.5445	0.136679	3.09207	1.61438	0.0335103	0.852261	0.217831	0.339968	HMPREF1214_00930	hypothetical protein [Bacteroides sp. HPS0048]
22968	20.1622	19.1663	20.1667	21.4211	17.6951	19.905	22.7894	17.3693	21.5362	23.0571	19.7175	24.3646	21.8512	19.0372	19.4551	30.8928	20.9494	25.2929	0.235185	5.32688	2.78103	0.0335272	0.852307	0.217831	0.340022	sp|P02748|CO9_HUMAN	Complement component C9 OS=Homo sapiens GN=C9 PE=1 SV=2
13248	19.5895	19.4403	18.0409	26.0589	23.0346	20.2818	18.9908	18.1297	22.759	22.735	24.1211	24.1685	22.5856	21.9874	23.0431	21.0773	25.4638	19.1499	0.189527	4.337	2.26326	0.0336734	0.852702	0.218149	0.340495	WP_055057460.1	CO dehydrogenase/CO-methylating acetyl-CoA synthase complex subunit beta [Blautia obeum]
26134	22.842	19.1056	17.9522	19.6191	19.3551	19.4012	20.3779	22.834	22.3881	25.0179	18.9237	21.935	21.2281	22.1339	24.0504	28.1932	18.1017	24.4678	0.20533	4.71084	2.45809	0.0337102	0.852802	0.218149	0.340614	sp|Q5RAE1|CPNE3_PONAB	Copine-3 OS=Pongo abelii GN=CPNE3 PE=2 SV=1
26099	20.5255	18.8471	27.3576	20.7171	20.4008	24.5717	25.1823	25.8143	23.2465	22.948	26.179	26.5349	32.1451	25.9801	26.1555	24.5304	26.485	22.7527	0.228715	5.30863	2.76867	0.033874	0.853241	0.218774	0.341141	sp|P55259|GP2_HUMAN	Pancreatic secretory granule membrane major glycoprotein GP2 OS=Homo sapiens GN=GP2 PE=2 SV=3
51129	24.4196	27.2651	29.7771	28.0271	22.7681	27.7221	23.3802	21.7217	28.1147	25.0459	21.3517	21.6844	22.3297	22.6806	22.7087	19.6686	23.5813	24.0772	-4.82245	-0.199251	-2.51085	0.0344533	0.854768	0.2219	0.342992	WP_055285595.1	sugar isomerase [Collinsella aerofaciens]
46886	21.6048	19.549	18.9347	17.5309	19.9862	19.6902	19.7942	19.9829	21.2193	26.6985	21.3122	20.8847	21.3204	19.2946	21.8396	20.343	21.6429	20.2462	0.14607	3.54596	1.84602	0.0344943	0.854875	0.2219	0.343122	SRS015065.42411-T1-C
90257	28.2897	26.544	27.7699	24.684	30.018	25.4193	29.0442	30.7023	30.8145	19.5441	30.4731	22.3618	30.3411	20.3721	22.793	22.2092	24.7715	21.7879	-6.27027	-0.253893	-3.26208	0.0347266	0.855475	0.222954	0.343857	WP_002949332.1	co-chaperone GroES [Streptococcus thermophilus]
50439	24.7495	16.2367	21.3376	22.0391	19.5417	18.0525	18.0901	20.5872	23.8086	26.774	20.9331	22.3072	22.2095	22.2635	23.0196	22.1517	21.7785	18.7345	0.178095	4.45931	2.31871	0.0349106	0.855946	0.223275	0.344437	SRS015133.70899-T1-C
19954	19.0945	18.5402	18.4875	18.0788	19.3794	17.58	16.5106	18.8777	20.1815	19.8301	19.7219	20.063	22.9572	17.3303	19.8836	24.9795	17.0736	20.8525	0.150455	3.78702	1.96874	0.0349802	0.856123	0.223275	0.344656	sp|P27824-2|CALX_HUMAN	Isoform 2 of Calnexin OS=Homo sapiens GN=CANX
80554	20.8795	21.2931	18.7445	21.2344	24.0812	20.853	20.9845	21.3095	20.3826	18.55	20.0226	19.5827	20.8672	19.7082	20.4749	18.8254	17.2179	20.2044	-3.05635	-0.121405	-1.58888	0.0349825	0.856129	0.223275	0.344663	sp|P27731|TTHY_CHICK	Transthyretin OS=Gallus gallus GN=TTR PE=1 SV=1
60542	24.7406	22.7107	21.1551	23.3829	20.4915	17.6979	21.8484	24.0034	18.8164	20.4656	23.326	18.262	20.3559	18.1797	20.852	18.2595	21.0077	20.3731	-3.87687	-0.151176	-2.01402	0.0352258	0.856743	0.224388	0.345425	SRS052697.265739-T1-C
77574	19.1901	18.3836	17.3281	17.2879	19.0614	18.4666	16.5437	18.6068	17.1967	17.3145	22.2966	20.3031	20.9153	20.2192	20.0131	19.8305	20.5986	18.7273	0.121349	3.14454	1.63294	0.0353612	0.857083	0.224811	0.345848	SRS019910.165672-T1-C
30249	22.5558	21.8081	16.6524	23.0506	21.5258	20.585	19.8195	25.669	17.5495	19.0498	18.2438	19.4677	19.7735	18.7971	16.9182	18.9948	20.9261	23.0548	-4.20199	-0.159449	-2.18072	0.0355781	0.857622	0.225322	0.346523	RSAG_00009	aminoacyl-histidine dipeptidase [Ruminococcus sp. 5_1_39BFAA]
92034	24.4305	20.7743	19.2857	21.1981	23.62	18.9924	24.6964	20.7054	19.6017	18.6558	20.225	20.3201	20.9207	20.6878	18.4531	20.1879	20.8299	19.1506	-3.48693	-0.132296	-1.80961	0.03558	0.857627	0.225322	0.346529	SRS052697.175099-T1-C
22764	20.1019	18.8043	17.6039	18.63	18.2859	18.7821	17.4928	18.1732	17.3014	24.2687	20.0415	19.7415	19.3345	20.5761	20.5942	20.5309	21.3382	18.3381	0.124548	3.31995	1.72225	0.0357238	0.857981	0.225793	0.346975	SRS045004.180391-T1-C
49397	21.7895	21.0304	20.7205	21.6409	18.649	19.2103	21.1753	18.5526	17.2077	18.2266	18.4279	19.096	19.3675	20.9625	18.7808	19.321	17.971	18.8852	-2.9346	-0.108296	-1.52145	0.0359312	0.858489	0.226663	0.347616	BLIG_01601	phosphotransferase enzyme family [Bifidobacterium longum subsp. infantis CCUG 52486]
37799	21.4103	23.6962	20.6908	18.3687	20.1508	18.9449	21.4298	19.0254	17.7708	18.8045	19.1056	19.0159	19.2769	19.1317	18.8591	20.1155	17.936	18.8938	-3.03589	-0.111376	-1.57363	0.0360048	0.858668	0.226689	0.347843	EUBHAL_01889	glycine hydroxymethyltransferase [Eubacterium [Eubacterium] hallii DSM 3353]
39639	21.9729	17.9428	19.5588	19.9941	20.9686	18.0441	20.2888	21.8247	22.5355	20.3938	20.9418	21.4104	22.2194	21.7407	22.9522	21.5383	21.3302	20.9445	0.106388	2.94628	1.52633	0.0362015	0.859143	0.227226	0.348448	SRS015217.218017-T1-C
3767	22.7875	22.9904	22.3484	24.0141	23.0544	22.9152	21.804	22.9896	21.6534	20.6862	22.6633	18.425	19.3547	20.438	19.3791	23.1882	21.8214	24.1598	-3.25514	-0.116905	-1.68602	0.0362682	0.859304	0.227226	0.348653	WP_020436387.1	pyruvate:ferredoxin (flavodoxin) oxidoreductase [[Ruminococcus] torques]
80464	24.131	20.2231	30.4152	29.7899	19.3301	18.4618	29.7159	22.0344	18.1509	22.2789	26.34	20.4177	20.0711	21.7144	20.1748	20.9317	19.5372	19.3891	-6.49169	-0.232546	-3.36212	0.0362996	0.859379	0.227226	0.348749	SRS018575.70014-T1-C
39978	19.9598	20.1236	20.4239	19.5459	19.3156	20.6485	23.2368	20.7241	17.8111	18.463	14.6623	20.9892	20.2138	19.0887	18.9931	20.5235	18.8375	17.7904	-3.4003	-0.119739	-1.76002	0.0365079	0.859876	0.228092	0.349386	SRS024265.14068-T1-C
35826	24.3691	24.8314	21.6046	25.5862	21.6232	25.995	26.6182	23.697	20.227	22.6462	21.2499	22.7388	26.4828	21.9319	23.2904	21.0833	21.5894	22.6382	-3.6785	-0.127102	-1.9028	0.0367355	0.860414	0.228437	0.350079	SRS051031.184187-T1-C
60658	18.4083	18.9594	17.9902	18.1368	19.8453	19.0438	19.0633	19.5765	17.5426	26.902	19.8213	21.3546	21.5683	21.3885	21.5782	20.5619	21.0377	17.5175	0.136051	3.96262	2.04934	0.0368112	0.860592	0.228437	0.350309	WP_078645492.1	class I SAM-dependent methyltransferase [Streptomyces varsoviensis]
32516	18.9781	17.5935	18.8626	19.1926	18.2742	17.9986	17.9044	23.8206	20.2028	20.337	18.3713	20.7979	21.8632	23.0184	21.1577	23.4228	23.1939	18.2848	0.131113	3.84271	1.98691	0.036885	0.860765	0.228437	0.350532	sp|P02542|DESM_CHICK	Desmin OS=Gallus gallus GN=DES PE=1 SV=1
3575	16.0944	16.2816	18.7887	21.685	19.6004	16.585	20.9718	19.4564	19.5763	20.8401	18.1557	18.1489	20.4441	20.9385	20.5656	21.0205	25.5392	23.5171	0.144416	4.23902	2.19172	0.0369028	0.860807	0.228437	0.350587	FAEPRAM212_01761	pyruvate synthase [Faecalibacterium prausnitzii M21/2]
19816	20.7652	20.3197	20.3308	19.0252	24.9577	18.0762	22.125	21.9488	19.4642	17.1902	19.0892	17.6248	17.9174	18.5239	23.6077	19.6866	17.328	18.7344	-3.92065	-0.133208	-2.02693	0.0369347	0.860881	0.228437	0.350683	WP_009246088.1	carbon-monoxide dehydrogenase catalytic subunit [Lachnospiraceae bacterium 6_1_63FAA]
5658	18.7129	18.1508	19.2551	19.2704	19.7369	19.3405	20.3399	17.7682	21.2445	20.7055	21.074	20.8382	21.797	20.8	24.2464	18.6506	17.5934	20.4923	0.109458	3.23524	1.67235	0.0369842	0.860996	0.228437	0.350833	SRS023914.8086-T1-C
90254	25.3827	25.3875	24.3841	25.2105	19.1283	23.6627	24.3865	20.1192	17.2039	20.2515	19.3609	21.402	22.4956	21.5045	22.8229	23.1263	18.3544	24.8396	-4.49496	-0.148104	-2.32153	0.0372914	0.861707	0.229898	0.35176	WP_015022121.1	MULTISPECIES: integration host factor [Bifidobacterium]
64892	19.0615	18.8158	18.0277	19.2189	18.2824	19.0317	17.2469	18.4721	16.961	21.0934	19.1457	18.1935	23.3579	25.9744	18.3815	28.3746	17.9328	22.7002	0.170024	5.21373	2.69187	0.0374093	0.861977	0.230172	0.352114	sp|P02746|C1QB_HUMAN	Complement C1q subcomponent subunit B OS=Homo sapiens GN=C1QB PE=1 SV=3
64470	18.6003	18.7517	18.8393	18.4372	19.4762	18.3978	18.0673	17.9679	19.7902	18.1198	20.328	19.7744	21.0854	22.8238	18.3973	20.0835	20.7166	19.1536	0.0916546	2.82842	1.46004	0.0374812	0.862141	0.230172	0.35233	RUMOBE_00522	ribosomal protein S2 [Ruminococcus obeum ATCC 29174]
71240	23.681	22.0087	23.5192	25.7932	25.6722	23.0369	24.0278	22.7453	19.258	21.2593	23.7137	22.3766	22.7339	22.7752	20.5782	23.5894	23.5893	21.7348	-3.19644	-0.10297	-1.64971	0.037548	0.862294	0.230172	0.35253	SRS014923.284164-T1-C
68412	18.3426	19.0471	20.2866	23.4427	21.4933	18.3316	20.6534	20.4856	19.088	18.3035	18.2992	18.9381	20.1404	18.4235	18.7494	19.3266	17.4625	18.2386	-3.03099	-0.0958179	-1.56341	0.0377588	0.862771	0.230682	0.35316	WP_066562068.1	50S ribosomal protein L1 [Clostridiales bacterium KLE1615]
56009	20.2094	19.9286	20.6628	19.0425	23.008	23.0574	21.5529	22.3439	19.7516	28.7551	21.8815	21.875	20.9809	26.6942	22.0872	30.8462	19.985	30.2738	0.188984	5.98571	3.08735	0.0377729	0.862802	0.230682	0.353202	sp|P12429|ANXA3_HUMAN	Annexin A3 OS=Homo sapiens GN=ANXA3 PE=1 SV=3
59820	23.002	20.3115	20.7544	18.7065	19.3169	18.9504	21.5594	21.6676	23.4993	24.6782	20.3113	24.9635	19.2462	22.0963	21.619	22.4539	23.3247	21.3545	0.107145	3.53503	1.82109	0.0382185	0.863797	0.232923	0.354527	SRS013951.100392-T1-C
33488	18.5149	19.2506	18.9009	18.7992	17.6863	18.9114	16.9046	18.869	19.9	18.166	17.9068	18.3888	23.5538	20.1066	19.7458	21.7994	19.8338	22.3703	0.0983872	3.29665	1.69752	0.0383835	0.86416	0.232923	0.355014	sp|Q92485|ASM3B_HUMAN	Acid sphingomyelinase-like phosphodiesterase 3b OS=Homo sapiens GN=SMPDL3B PE=1 SV=2
39701	26.2897	24.8753	24.9287	21.6508	22.9553	28.0756	20.5807	23.1068	23.1877	23.5379	19.7571	23.1419	17.462	19.5346	25.3733	21.3483	22.4999	21.7691	-4.46124	-0.132119	-2.29668	0.0384651	0.864339	0.232923	0.355255	sp|P02812|PRB2_HUMAN	Basic salivary proline-rich protein 2 OS=Homo sapiens GN=PRB2 PE=1 SV=3
76793	19.4836	18.933	18.6185	19.7984	20.3525	18.3613	20.2125	19.935	21.7551	20.9152	26.9888	19.8152	22.3105	21.413	21.2202	20.5281	19.5804	18.7599	0.107216	3.62633	1.86678	0.0384826	0.864378	0.232923	0.355307	SRS050422.53008-T1-C
46327	18.5974	19.9577	19.5278	19.6184	19.9784	19.2166	17.6361	18.7081	17.8743	22.176	20.419	20.7373	21.4282	20.7875	19.7859	21.4154	20.7426	20.4396	0.0817569	2.76924	1.4255	0.0384977	0.864411	0.232923	0.355351	SRS019601.19819-T1-C
11282	20.1072	19.7309	20.0165	23.2512	19.3777	17.9255	22.2168	20.4077	19.3302	18.7938	19.1202	18.1126	19.6414	19.0474	18.7269	19.7192	17.6083	18.4721	-2.95896	-0.084964	-1.52196	0.0387865	0.865038	0.23361	0.3562	SRS077730.36900-T1-C
36087	18.9616	20.6627	20.16	21.6975	21.8618	19.2055	19.7484	25.1579	18.3953	20.7687	19.0381	18.7953	20.9261	16.0971	17.8623	21.0287	17.8067	19.7941	-3.65667	-0.104732	-1.8807	0.0388126	0.865095	0.23361	0.356277	SRS052027.57593-T1-C
57937	20.7376	19.4924	20.8615	19.475	21.1933	21.2052	26.9079	19.631	19.5522	18.9751	19.069	18.1341	20.3551	19.9119	18.005	20.258	19.5519	19.7605	-3.56042	-0.101017	-1.83072	0.038909	0.865302	0.23361	0.356559	SRS049995.44471-T1-C
21445	17.8173	18.1315	20.2088	21.3632	26.301	20.0238	18.977	21.1007	18.5906	18.5453	17.333	18.5105	19.9786	17.6325	18.5885	20.1983	17.7187	18.2545	-3.80301	-0.107725	-1.95537	0.0389254	0.865338	0.23361	0.356607	WP_002576495.1	cell wall-binding repeat-containing protein [[Clostridium] bolteae]
46480	24.925	23.4444	24.4659	25.0318	20.9846	19.9922	24.7383	18.6911	24.3148	25.1596	25.2585	24.6471	24.2733	26.2775	25.2855	22.8427	26.3694	22.9114	0.106789	3.79283	1.94981	0.0389868	0.865469	0.23361	0.356786	1000411484.C9686.G5
58303	27.5301	18.0909	20.4897	19.5379	20.6781	22.1772	19.2551	18.1529	19.1916	19.079	18.7386	18.5764	20.0916	17.2987	17.629	20.155	17.1529	18.0735	-4.16601	-0.114749	-2.14038	0.0392067	0.865938	0.23361	0.357428	WP_088965183.1	LysR family transcriptional regulator [Vogesella sp. LIG4]
75272	25.1069	23.7072	20.7734	17.6595	20.5825	18.9574	19.179	22.1716	22.1296	17.1864	19.622	18.7261	18.9839	19.2821	18.8997	18.9064	17.519	19.153	-3.84722	-0.105539	-1.97638	0.0392469	0.866024	0.23361	0.357545	WP_042401520.1	MULTISPECIES: 50S ribosomal protein L5 [Clostridium]
75687	20.2549	18.0116	20.8525	24.0008	21.6481	20.7274	22.5151	18.1843	17.7431	18.1156	19.0337	17.957	18.469	17.6727	18.754	20.1607	19.8821	21.9372	-3.50846	-0.0951854	-1.80182	0.039356	0.866255	0.23361	0.357862	SRS014613.136831-T1-C
6635	22.2148	22.3778	18.7978	21.4792	19.1913	29.0616	21.9161	18.5085	18.0945	19.1456	18.5985	19.2572	20.3638	20.4172	17.9458	23.1736	17.1402	18.5308	-4.72559	-0.127757	-2.42667	0.0393904	0.866327	0.23361	0.357962	WP_076414619.1	hypothetical protein [Shewanella sp. UCD-KL12]
39991	19.6982	23.3276	22.8898	22.2205	19.4044	24.6431	22.8927	21.3411	17.871	22.3312	20.9622	17.6336	20.1559	25.6709	16.5784	17.739	20.6118	18.0246	-4.46913	-0.119516	-2.29432	0.0394963	0.86655	0.23361	0.358269	WP_044926187.1	theronine dehydrogenase [Blautia obeum]
71809	18.8833	24.3293	21.5613	21.2352	20.9155	21.3609	19.618	19.3012	21.441	19.2128	19.3388	17.1065	20.3871	19.3043	19.2624	20.2395	18.4804	17.2028	-3.31751	-0.088524	-1.70302	0.0395176	0.866595	0.23361	0.358331	WP_032117047.1	30S ribosomal protein S4 [Clostridium sp. CL-2]
210	23.2238	18.8713	21.4438	24.3026	22.1035	20.8827	24.4009	20.0937	21.7092	24.7487	23.6702	24.6224	25.7356	26.6361	20.8047	24.7248	24.4298	21.7345	0.101752	3.83084	1.9663	0.039562	0.866688	0.23361	0.35846	WP_061085981.1	beta-N-acetylglucosaminidase [Bifidobacterium bifidum]
65326	19.5714	19.1771	18.3204	18.8586	18.5764	19.2263	19.1907	18.3427	20.0878	20.687	17.8513	24.6172	25.2478	21.1001	17.3976	22.4888	19.87	19.6141	0.102382	3.87404	1.98821	0.0396105	0.866789	0.23361	0.3586	SRS019910.63071-T1-C
66750	19.9161	20.2131	19.6056	18.3102	19.6226	19.5479	18.2068	17.8797	20.6329	20.7378	18.6184	20.3123	21.4607	20.4552	19.0484	22.1298	19.9143	23.8266	0.0798178	3.02199	1.55091	0.039616	0.866801	0.23361	0.358616	HMPREF9436_00009	glucosamine-6-phosphate deaminase [Faecalibacterium cf. prausnitzii KLE1255]
11067	18.6089	18.6008	19.2052	18.3367	20.0333	19.3429	19.7197	19.7388	21.261	24.4809	20.9344	20.7798	19.3589	20.9211	18.9322	19.3834	21.3474	19.9669	0.0772004	2.99942	1.53831	0.0398611	0.86731	0.234349	0.359324	SRS011586.215339-T1-C
80846	23.9827	24.6927	26.9108	24.7401	21.3546	25.9124	19.8694	23.1816	24.3413	28.4502	22.4533	25.7212	28.2721	27.7456	26.2355	30.2302	23.3636	24.5735	0.115542	4.50069	2.30812	0.0398854	0.867361	0.234349	0.359393	sp|P79180|LYSC_HYLLA	Lysozyme C OS=Hylobates lar GN=LYZ PE=2 SV=1
5056	21.578	23.0451	21.9925	21.185	19.3891	24.2022	17.9499	28.2657	17.4817	17.6198	16.5842	19.9762	26.0693	20.8718	17.1533	22.0803	17.2624	19.3246	-5.38132	-0.135786	-2.75856	0.0400457	0.867691	0.234867	0.359855	WP_008675664.1	SusC/RagA family TonB-linked outer membrane protein [Bacteroides sp. 9_1_42FAA]
80608	24.3398	24.4821	18.9398	22.4995	22.159	19.1393	26.1555	22.7853	21.2794	23.8391	22.2583	17.6332	21.1713	22.6801	19.3621	18.6446	18.3371	17.8184	-4.41061	-0.109762	-2.26018	0.0401727	0.867951	0.235188	0.360219	WP_059086228.1	Hsp20/alpha crystallin family protein [Blautia massiliensis]
31165	20.3802	20.2512	18.5511	20.4922	21.6785	19.4363	21.6033	18.8769	21.69	21.5542	23.0716	20.5632	22.3737	21.6159	23.7999	21.3387	20.8329	19.7002	0.0719178	2.91869	1.4953	0.0402627	0.868135	0.235292	0.360477	SRS019968.45465-T1-C
24733	21.4457	20.894	19.7883	20.4447	19.2233	20.0498	26.1531	19.2141	18.409	19.078	19.684	20.6284	20.0305	18.6477	18.4413	19.1869	19.6258	17.6506	-3.4428	-0.0839978	-1.7634	0.0403517	0.868316	0.23539	0.360732	SRS049995.36345-T1-C
28617	19.6403	18.8638	19.1944	18.5748	18.1353	20.1033	18.8182	17.8552	20.1789	21.0124	18.1383	24.032	21.0179	19.0026	21.2976	20.6008	24.0643	17.6282	0.0824489	3.51582	1.79913	0.0407008	0.86902	0.236938	0.361727	SRS011271.31752-T1-C
5478	24.9479	25.1977	25.5487	25.8037	25.3825	30.0612	30.6298	31.4708	24.1112	23.7643	25.5606	24.7151	24.7997	27.585	25.4087	22.7035	28.5918	24.6927	-4.27518	-0.0988439	-2.18701	0.0408231	0.869264	0.236938	0.362074	WP_081019036.1	hypothetical protein, partial [Blautia obeum]
31051	27.0027	23.3089	22.5952	23.7038	23.4358	18.41	23.5734	27.7791	25.0386	27.523	24.8425	26.7515	29.6721	24.7633	25.9508	27.6955	22.4486	25.4369	0.103074	4.46926	2.28617	0.0408444	0.869307	0.236938	0.362135	sp|P01871-2|IGHM_HUMAN	Isoform 2 of Immunoglobulin heavy constant mu OS=Homo sapiens GN=IGHM
67235	16.6052	17.9072	20.4193	21.0988	20.0775	24.0144	21.5677	18.2712	15.5425	19.2106	18.0746	16.5258	19.7881	18.1695	19.1091	19.7626	16.4696	17.9175	-3.7896	-0.0867465	-1.93817	0.0409082	0.869434	0.236938	0.362316	SRS013951.275374-T1-C
71679	21.707	23.8941	22.1783	21.3343	21.1504	24.9151	17.3818	18.9499	19.8214	19.4799	19.3608	18.0058	20.1988	19.4348	19.286	21.9058	18.019	20.1379	-3.66466	-0.0830303	-1.87384	0.040995	0.869606	0.23694	0.362561	SRS018427.207649-T1-C
74179	18.5986	19.7948	20.2853	24.5355	18.2364	18.5295	19.1335	18.7316	18.5344	18.362	16.7702	18.328	14.6379	17.8107	18.711	19.0472	19.0395	18.1391	-3.5064	-0.0788864	-1.79264	0.0410541	0.869723	0.23694	0.362729	SRS024331.166028-T1-C
52982	25.2053	24.4154	24.3697	24.0597	23.8918	25.0104	24.0687	25.0346	22.3162	24.6207	24.4962	22.1695	18.4603	22.4251	25.6468	18.4828	22.5379	24.6646	-3.76595	-0.0838965	-1.92492	0.0411361	0.869884	0.236992	0.36296	EUBHAL_02868	glyceraldehyde-3-phosphate dehydrogenase, type I [Eubacterium [Eubacterium] hallii DSM 3353]
56519	19.3138	19.0681	19.3912	18.8015	20.754	17.8847	20.3747	22.963	23.6075	18.1946	22.1523	21.4205	20.0692	23.2627	20.9311	19.3963	25.1121	23.4049	0.0831948	3.78932	1.93626	0.0412563	0.87012	0.237265	0.3633	WP_022094871.1	ABC transporter permease [Collinsella aerofaciens]
12531	18.6028	18.0893	19.197	20.5819	19.0067	18.4769	19.4043	19.3769	20.818	21.5367	20.3095	20.3896	21.3201	17.732	20.3449	21.7096	19.3388	21.6123	0.0594476	2.77894	1.41919	0.0414666	0.870531	0.238054	0.363892	SRS015217.87807-T1-C
74757	17.656	19.0527	17.8947	18.4972	18.6439	19.0297	19.1199	20.8865	17.7309	21.2821	20.4178	20.6175	20.5801	17.9413	19.7247	20.992	23.8452	21.9916	0.0661248	3.26339	1.66476	0.0418909	0.871349	0.239544	0.36508	SRS011239.52214-T1-C
31492	21.774	19.3514	17.6666	20.3682	24.038	19.0906	20.4926	17.4097	21.3351	22.5718	22.3696	22.7891	24.8263	19.1027	27.2776	19.3371	21.6259	21.1249	0.0876648	4.33654	2.2121	0.0419087	0.871383	0.239544	0.36513	sp|P54317|LIPR2_HUMAN	Pancreatic lipase-related protein 2 OS=Homo sapiens GN=PNLIPRP2 PE=1 SV=1
18649	20.9197	20.9133	18.3331	17.4237	17.9158	23.5137	20.3183	21.9307	16.9557	17.8941	18.7586	18.0245	19.8812	18.9421	18.5581	19.528	18.7361	17.262	-3.3424	-0.0665964	-1.7045	0.0420183	0.871593	0.239544	0.365436	HMPREF0105_1616	SusD family protein [Bacteroides sp. 3_1_33FAA]
23638	29.3183	27.2572	29.2257	25.968	22.0456	28.4646	26.5591	29.8484	29.5428	23.5968	23.2572	29.3683	23.8199	24.2025	20.4566	20.3358	28.8143	22.0314	-5.47807	-0.108555	-2.79331	0.0420593	0.87167	0.239544	0.36555	XP_008021917.1	hypothetical protein SETTUDRAFT_37154 [Setosphaeria turcica Et28A]
55181	19.8375	17.7994	19.0207	19.2978	19.7795	19.0973	18.0608	17.7509	17.3355	24.4346	20.0851	18.3887	20.8467	20.8088	19.0302	21.3376	22.3957	21.0341	0.0672804	3.4111	1.73919	0.0420942	0.871737	0.239544	0.365647	SRS014979.254303-T1-C
64553	21.3183	20.4527	20.7592	21.2265	23.1855	19.1645	21.6846	18.9201	22.5724	19.3261	19.1757	18.4936	19.3664	19.1512	17.8474	20.1286	17.3406	18.9665	-3.14445	-0.0596241	-1.60203	0.0423831	0.872282	0.240723	0.36645	WP_002944541.1	30S ribosomal protein S2 [Streptococcus thermophilus]
24	23.2869	23.2094	21.8386	20.7917	18.611	18.8175	22.2095	21.0927	17.4397	19.3934	17.8982	18.4495	19.2756	19.2464	19.1544	24.1038	19.2273	19.6685	-3.62618	-0.0667905	-1.84648	0.0425896	0.872669	0.240723	0.367022	sp|Q9UKN1|MUC12_HUMAN	Mucin-12 OS=Homo sapiens GN=MUC12 PE=1 SV=2
88734	27.539	21.6013	19.2604	26.8969	26.2816	22.1242	27.6704	26.9114	27.0388	26.3165	28.6893	24.605	30.7223	26.5978	27.7098	25.6665	26.3831	27.476	0.0841494	4.58557	2.33486	0.0426155	0.872717	0.240723	0.367094	WP_024294198.1	hypothetical protein [[Clostridium] indolis]
23423	25.4005	23.6714	26.2991	24.6792	23.2698	24.0614	18.8503	22.4801	19.7162	20.9722	20.1693	20.3456	22.2899	28.1505	18.9325	21.1684	21.2978	19.9154	-4.50393	-0.0824777	-2.2932	0.0426302	0.872744	0.240723	0.367134	WP_087098516.1	peptide ABC transporter substrate-binding protein [Bacillus cytotoxicus]
93506	17.0632	22.6197	20.5248	20.3453	17.8665	20.5004	20.1097	20.5133	18.9135	18.049	18.9638	18.5346	19.838	18.2012	17.6801	18.7928	17.6125	17.6025	-2.99362	-0.0545	-1.52406	0.042671	0.87282	0.240723	0.367247	WP_038342263.1	hypothetical protein [Acinetobacter sp. A47]
71156	17.7237	18.9031	19.1797	19.1801	18.9923	19.1781	18.5123	19.3808	20.9475	20.0718	19.5195	19.9301	20.5691	19.9627	18.6661	20.7619	20.1917	20.4333	0.0432159	2.40499	1.2241	0.0427612	0.872988	0.240814	0.367496	SRS014235.37204-T1-C
67472	22.869	23.9079	25.4201	26.973	26.3484	25.6866	24.4716	24.7213	21.2722	22.6826	26.6865	25.8771	22.4457	18.4452	19.027	22.2216	25.0122	25.1255	-4.26541	-0.0749492	-2.17018	0.0429134	0.873269	0.241254	0.367915	SRS022609.277656-T1-C
6945	21.2128	20.4495	20.901	21.455	21.134	21.0468	23.7399	18.1548	22.7792	22.8177	22.1005	18.2689	22.2161	22.4927	24.7495	22.3719	25.527	26.0616	0.0639377	3.78956	1.92675	0.0431818	0.873761	0.242344	0.368653	sp|C0HJP8|CO1A2_TOXSP	Collagen alpha-2(I) chain (Fragments) OS=Toxodon sp. GN=COL1A2 PE=1 SV=1
41191	17.4194	21.3869	22.0137	19.0337	19.6014	17.2767	23.5595	14.9874	20.0034	20.2438	23.6954	22.0096	21.4914	20.2814	20.9134	19.0331	23.2395	26.1225	0.0752252	4.51177	2.2935	0.0432584	0.8739	0.242356	0.368863	SRS014979.13041-T1-C
33687	18.6258	18.0523	19.016	19.3934	19.7799	19.0109	18.3023	17.8479	18.0022	20.1703	21.6642	20.6862	20.6171	20.9918	18.7423	19.739	24.507	18.6865	0.0518538	3.20236	1.62711	0.0434437	0.874236	0.242781	0.36937	SRS019161.23459-T1-C
56903	21.7817	20.7387	23.3734	22.7114	18.9749	21.4476	21.5494	20.8651	18.9649	19.283	17.7697	19.1333	20.2595	20.658	19.6303	21.3171	19.32	22.4426	-3.05661	-0.0482842	-1.55245	0.0435967	0.874512	0.242781	0.369787	SRS022071.171198-T1-C
93677	19.6399	19.304	19.3286	19.7426	20.2339	17.925	19.5099	19.4617	18.5478	20.4886	20.2126	20.6901	21.4646	20.7688	20.4597	21.4634	21.0088	21.7509	0.0401671	2.54448	1.29232	0.0436009	0.874519	0.242781	0.369799	SRS015217.71234-T1-C
77939	19.1946	20.3371	20.5837	21.8219	19.6754	20.9853	21.5806	19.7007	18.9288	21.5053	21.144	25.287	22.7114	20.438	22.6387	28.7606	21.5152	22.6417	0.0640761	4.08026	2.07217	0.0436326	0.874576	0.242781	0.369885	sp|Q0ZQL1|PPIA_PANTR	Peptidyl-prolyl cis-trans isomerase A OS=Pan troglodytes GN=PPIA PE=3 SV=3
41016	24.1233	18.6844	17.9944	23.0393	18.4997	18.2354	19.0336	19.4226	26.9852	21.4428	19.1272	21.6929	27.4344	23.5579	20.295	19.9653	21.6008	20.8558	0.0737464	4.75954	2.41664	0.0437138	0.874722	0.242818	0.370106	CLOBAR_00605	methionine gamma-lyase [Intestinibacter bartlettii DSM 16795]
2865	22.4527	21.6328	23.3229	18.0308	19.692	22.7721	20.0325	20.8826	17.8856	21.8233	15.2711	18.4725	22.9896	18.3911	20.1203	18.7198	19.2019	18.5246	-3.86645	-0.058157	-1.9623	0.0438897	0.875035	0.242947	0.370585	WP_021650785.1	phosphoribosylformylglycinamidine synthase [Blautia sp. KLE 1732]
45417	28.9207	26.4591	26.0148	19.0013	21.279	29.2187	16.9235	17.8319	21.3462	20.0142	18.7792	21.3783	20.9994	19.1512	22.1154	20.6135	19.8371	17.3593	-6.00326	-0.0901995	-3.04673	0.0438961	0.875047	0.242947	0.370602	sp|P04280|PRP1_HUMAN	Basic salivary proline-rich protein 1 OS=Homo sapiens GN=PRB1 PE=1 SV=2
12280	17.686	23.4501	24.6256	25.5435	24.3204	23.5887	18.9572	21.7159	20.2143	17.4752	23.9136	17.8525	21.3661	20.2288	18.7126	22.8838	21.085	18.1972	-4.51887	-0.0671427	-2.29301	0.043961	0.875162	0.242947	0.370778	SRS020869.259512-T1-C
22759	18.6117	19.9495	20.0233	19.5801	21.7906	19.0367	21.4581	20.7641	18.302	18.8759	17.704	21.1267	18.869	18.8837	18.5081	18.2918	19.1468	17.9478	-2.73383	-0.0385168	-1.38617	0.0442611	0.875691	0.244191	0.371591	WP_025576999.1	ferredoxin [Blautia wexlerae]
52762	18.893	18.2511	17.7519	19.3888	20.1274	18.7515	19.1059	20.0633	19.9984	18.2833	19.7057	23.7677	21.4018	21.0543	20.9065	20.2694	22.7652	18.2643	0.0434901	3.15663	1.60006	0.0443831	0.875904	0.24445	0.37192	SRS015663.13384-T1-C
77233	18.0808	19.1377	20.1094	18.2424	13.0698	18.8213	17.7493	17.9869	19.5724	17.1746	18.4477	19.8639	21.3428	25.0723	19.8658	20.1207	19.9103	18.1025	0.0541226	4.04106	2.04759	0.0445337	0.876167	0.244865	0.372326	CLOSS21_02780	ribosomal protein S7 [Clostridium sp. SS2/1]
90319	26.2687	23.1454	23.1445	22.0171	25.7486	22.3032	17.396	22.2943	19.3078	20.0217	20.5094	24.1397	19.0817	19.3848	18.4184	18.5669	17.2097	26.3407	-4.91917	-0.0641175	-2.49164	0.0446748	0.876411	0.245227	0.372706	SRS049959.165704-T1-C
35718	21.3979	27.9312	27.049	23.8594	22.5905	28.7569	21.1183	28.7676	21.235	28.9071	22.6133	23.2022	21.5597	19.9513	21.077	22.5322	22.8363	22.5074	-5.0199	-0.0635172	-2.54171	0.0448249	0.87667	0.245637	0.373109	SRS064276.7693-T1-C
11226	21.9616	22.2928	25.3855	19.8269	22.3171	19.6785	24.3758	24.1368	21.0075	18.2265	19.238	19.7484	20.8654	20.697	20.3871	20.7629	23.3584	22.6121	-3.56884	-0.0442898	-1.80657	0.0449208	0.876835	0.245748	0.373366	SRS064276.273953-T1-C
51387	17.3962	21.4165	22.4125	21.3617	22.0082	26.2913	24.8616	22.4294	19.6432	22.182	20.1019	20.5399	20.5175	20.7544	20.3303	19.5661	21.6325	18.5652	-3.73476	-0.0430151	-1.88889	0.0452742	0.877436	0.246384	0.374311	WP_020945792.1	hypothetical protein [Proteus mirabilis]
18859	21.9622	18.5524	18.637	18.4171	19.5891	18.967	18.4284	17.6351	25.3214	17.4206	21.0474	20.3146	21.7499	20.4656	19.8145	21.451	19.6254	20.8094	0.0402319	3.51665	1.77844	0.0453048	0.877488	0.246384	0.374393	CLOBAR_00171	putative translation elongation factor G [Intestinibacter bartlettii DSM 16795]
71192	22.0214	26.1606	23.8337	21.6475	27.4593	21.8742	28.2731	18.9882	24.3968	23.2917	22.7094	21.0884	21.0455	21.5854	20.85	21.1446	17.9563	20.7183	-4.5552	-0.0520777	-2.30364	0.0453079	0.877493	0.246384	0.374401	sp|P14518|BROM2_ANACO	Stem bromelain OS=Ananas comosus PE=1 SV=1
56085	18.1278	21.2924	18.1006	21.8907	25.0429	24.4009	19.7302	22.7428	17.6068	21.7132	18.6739	19.5427	20.6328	17.3672	19.4934	21.2457	18.3295	19.6085	-3.94456	-0.04478	-1.99467	0.0453398	0.877547	0.246384	0.374486	SRS016095.75845-T1-C
29418	21.0885	20.4051	20.172	17.2055	20.6634	17.1291	25.4034	22.2165	19.0657	19.2354	16.8082	18.5901	19.0025	20.8784	18.4048	18.2052	17.5855	18.4836	-3.77844	-0.0405316	-1.90949	0.0455887	0.877965	0.246945	0.375148	HMPREF1016_01372	hypothetical protein [Bacteroides eggerthii 1_2_48FAA]
32994	21.3289	17.9405	19.0193	17.7976	19.6999	19.2057	19.2381	18.417	21.2113	18.0276	25.8251	23.7952	21.1772	18.3886	19.6312	20.7646	18.9706	22.5128	0.0404086	3.85871	1.94956	0.0456904	0.878136	0.246945	0.375419	SRS014613.13662-T1-C
50730	25.5016	22.3951	21.3889	23.5392	23.3608	22.4023	25.6863	23.4995	22.5727	26.2078	23.1515	26.6421	26.208	25.8876	25.3781	29.6012	22.568	25.3046	0.038907	3.72199	1.88045	0.0456979	0.878148	0.246945	0.375439	sp|P07355-2|ANXA2_HUMAN	Isoform 2 of Annexin A2 OS=Homo sapiens GN=ANXA2
48227	17.0068	19.4074	20.9883	19.7473	20.3563	17.786	21.3081	19.1019	18.8445	20.9702	20.6788	21.1518	21.0928	21.4373	19.5457	20.8639	25.0553	21.7464	0.0342756	3.31754	1.67591	0.0457465	0.878229	0.246945	0.375568	SRS014979.66033-T1-C
5665	21.2393	18.9147	21.4077	20.448	19.0258	22.4752	24.9114	17.7045	17.0812	18.8778	17.9655	18.8877	20.1723	17.4812	20.5055	20.8159	17.8002	19.8101	-3.61729	-0.0349179	-1.8261	0.0460183	0.878679	0.2479	0.376287	SRS015794.76814-T1-C
71558	22.1031	25.5491	20.7737	21.3672	20.867	23.3402	23.3253	22.5923	24.1054	22.3613	17.3973	18.6036	20.4556	20.9689	18.0533	18.7216	20.3569	23.939	-3.94938	-0.0375579	-1.99347	0.0460758	0.878774	0.2479	0.376439	SRS014979.71873-T1-C
5797	27.2539	24.2269	20.6173	20.6702	25.3013	22.9462	20.5659	21.5064	19.1857	21.875	21.9179	20.1089	20.2782	19.0028	20.8742	23.2104	21.3204	22.0315	-3.77679	-0.0342218	-1.9055	0.0462562	0.87907	0.248461	0.376915	SRS064276.89416-T1-C
71289	23.3972	26.5048	25.2818	24.8784	20.0814	22.2156	22.6824	22.4528	23.7668	21.2601	24.3741	20.0882	19.2188	18.198	18.4435	21.2956	22.4693	24.3703	-4.14454	-0.0320506	-2.08829	0.0467929	0.87994	0.250531	0.378325	SRS012273.8583-T1-C
66203	23.5141	25.141	25.4371	26.46	19.9238	25.3348	24.6436	24.7981	19.6317	24.8565	23.6836	17.7322	22.3317	24.61	22.0041	22.0693	23.4132	23.5082	-4.01411	-0.0308856	-2.0225	0.0468087	0.879965	0.250531	0.378367	SRS015663.54131-T1-C
15276	21.9307	25.7799	23.9793	23.1697	22.0968	20.0766	23.7985	20.1286	24.3309	19.5307	23.6677	18.353	20.9218	17.6091	19.7791	19.9719	20.534	21.7301	-3.92483	-0.029536	-1.97718	0.0468772	0.880075	0.250531	0.378546	WP_055217732.1	elongation factor G [Fusicatenibacter saccharivorans]
13468	22.8508	23.1474	20.8566	20.3118	20.8178	18.8588	18.3035	20.8308	17.5051	20.11	19.693	19.4024	19.9048	17.6636	17.9975	19.8317	21.2414	18.1686	-3.16865	-0.0221131	-1.59538	0.0470996	0.88043	0.250531	0.379127	SRS020328.3660-T1-C
5777	18.4091	18.0116	18.5823	18.6869	19.2517	18.5403	18.286	13.174	18.9796	18.5147	19.4138	19.0483	20.6943	19.816	22.1871	19.2034	18.9236	18.3579	0.0224344	3.2698	1.64612	0.0471476	0.880506	0.250531	0.379252	SRS050752.4362-T1-C
15627	20.2987	16.6016	16.9035	18.2598	18.999	17.8635	17.3786	16.6634	20.2668	19.5564	19.654	16.5103	20.3432	19.6263	22.6267	18.143	18.1618	19.9725	0.0217173	3.20846	1.61509	0.0471852	0.880565	0.250531	0.37935	SRS019582.19649-T1-C
53801	20.891	20.8	22.8643	21.2157	20.9419	19.2162	21.5785	18.0355	19.5044	19.9849	19.6852	18.3259	20.1746	19.8383	17.3201	19.7207	19.9663	17.5819	-2.9458	-0.019504	-1.48265	0.0472456	0.880661	0.250531	0.379508	SRS019601.64891-T1-C
46661	19.2273	22.8584	22.1385	25.8134	23.8006	18.9029	21.1398	24.6849	23.6671	24.1627	19.3423	18.2476	20.6276	18.5581	20.421	18.9058	18.558	19.5355	-4.21065	-0.0256157	-2.11813	0.0474653	0.881007	0.250531	0.380079	WP_066563603.1	lactaldehyde reductase [Clostridiales bacterium KLE1615]
20804	25.9947	26.1835	20.4285	20.7177	21.7617	25.5953	20.7449	19.5626	24.1176	20.568	19.1523	23.5267	14.5286	17.8771	18.4592	22.6786	20.2531	19.9208	-5.00054	-0.0303064	-2.51542	0.0474747	0.881022	0.250531	0.380104	WP_071121223.1	molecular chaperone DnaK [Romboutsia timonensis]
81787	15.6687	19.0255	19.2583	22.5539	19.9029	19.2882	17.5071	19.5567	20.7294	20.1105	21.065	20.9766	22.1003	24.4086	20.9793	20.6921	20.0802	17.8285	0.0216017	3.58222	1.80191	0.0474871	0.881041	0.250531	0.380136	1000411484.C9690.G28
33655	19.3686	18.5656	20.0269	19.6327	22.5512	21.871	20.2744	21.8218	19.9844	28.9397	20.3629	25.2546	22.8173	19.8146	18.669	33.972	20.1894	28.5198	0.040003	6.63664	3.33832	0.0474882	0.881043	0.250531	0.380139	sp|P02679|FIBG_HUMAN	Fibrinogen gamma chain OS=Homo sapiens GN=FGG PE=1 SV=3
60929	20.2558	19.4871	19.6323	19.2546	17.566	18.5929	22.5995	19.8922	19.4833	22.5783	19.0403	21.7383	21.8056	21.1714	21.1422	21.9859	21.3361	21.1591	0.0163062	2.95168	1.48399	0.0476947	0.881366	0.250847	0.380675	WP_021740763.1	3-hydroxybutyryl-CoA dehydrogenase [Eubacterium ramulus]
6334	18.4265	20.3453	21.0322	22.3058	23.3017	22.5408	20.643	18.7812	21.394	19.2921	21.6978	24.8302	23.9422	22.3215	21.039	28.8294	27.9508	21.3507	0.0256557	4.65975	2.3427	0.0477023	0.881378	0.250847	0.380695	SRS024388.112106-T1-C
80988	24.9766	20.5394	19.9105	17.8807	20.0837	19.5743	17.3858	19.9312	25.66	23.4356	19.6394	21.4985	23.163	21.3448	21.6399	23.7661	17.355	24.7843	0.0215094	4.36525	2.19338	0.0479404	0.881747	0.251339	0.381311	1000074426.C10299.G245
3665	18.3306	18.2883	18.7065	17.9705	19.5838	18.7861	17.705	19.1533	19.7841	17.7427	20.4005	20.013	20.4668	20.3638	20.0012	19.1785	22.6122	18.7702	0.013348	2.72219	1.36777	0.0479503	0.881762	0.251339	0.381336	WP_005863252.1	MULTISPECIES: hypothetical protein [Parabacteroides]
44387	18.1956	21.4868	23.6066	24.6381	23.1262	23.9009	22.3899	23.1338	20.5921	19.9168	22.6696	20.9303	20.7271	19.3425	20.5149	19.5119	24.6943	17.8309	-3.75579	-0.0175677	-1.88668	0.0480435	0.881906	0.251422	0.381577	WP_019974312.1	elongation factor Tu [Empedobacter brevis]
46686	24.4874	19.8556	19.5706	19.8697	20.6525	17.5097	20.2732	20.2796	18.9297	18.8629	16.3263	18.235	19.9295	18.9545	18.7426	20.1184	18.8209	18.0432	-3.21965	-0.0123111	-1.61598	0.0483968	0.882447	0.251924	0.382487	sp|P25141|ADH1_PETHY	Alcohol dehydrogenase 1 OS=Petunia hybrida GN=ADH1 PE=1 SV=1
86041	22.0281	21.2673	22.641	22.5717	22.2831	23.4917	22.0094	25.5468	21.3725	21.0043	22.1632	21.0418	24.3463	20.2066	16.795	19.7001	20.6495	22.5845	-3.47383	-0.013197	-1.74351	0.048407	0.882463	0.251924	0.382514	1000411469.C12024.G9
52373	18.6263	18.4337	19.366	18.9297	17.7694	18.4191	17.8571	17.9366	19.4582	16.8004	18.3045	20.3255	20.3322	20.2416	19.8108	19.9809	23.4926	20.5849	0.0112459	3.02059	1.51592	0.0484385	0.882511	0.251924	0.382595	WP_003150514.1	MULTISPECIES: type I glyceraldehyde-3-phosphate dehydrogenase [Atopobium]
73202	26.6931	25.4634	25.0756	20.5763	28.8993	24.8504	27.1806	28.4693	29.1079	22.7983	29.212	18.4176	24.3479	20.1039	22.5672	21.8761	20.3881	22.5992	-5.49805	-0.0203314	-2.75919	0.048449	0.882526	0.251924	0.382622	SRS013687.22683-T1-C
32537	21.4729	22.7838	21.7654	22.7419	23.5626	24.3605	23.1599	21.5266	22.3415	21.0325	20.7516	17.0487	21.5921	22.865	22.5054	21.0749	21.0548	20.9832	-3.08338	-0.0100624	-1.54672	0.0486295	0.8828	0.25246	0.383085	SRS054956.35992-T1-C
87783	22.1002	23.4448	22.3465	21.8261	21.4911	18.9231	19.3967	21.3619	20.0714	20.4344	20.0518	19.6689	20.8141	20.0717	17.6126	20.6419	19.9724	19.8626	-2.87396	-0.00829958	-1.44113	0.048786	0.883036	0.252626	0.383486	WP_007053803.1	MULTISPECIES: 50S ribosomal protein L24 [Bifidobacterium]
21674	23.5234	24.0876	20.6295	21.2333	25.8238	20.3841	23.4909	23.1124	23.9496	26.5606	21.9509	26.7056	25.091	29.3018	22.2004	23.0702	25.9106	23.3013	0.0102002	4.02696	2.01858	0.0489341	0.883258	0.252626	0.383865	1000398513.C586.G518
62578	20.2323	28.6066	19.231	26.5242	24.6888	26.3972	22.8836	30.3958	28.3338	28.2025	26.7332	26.4391	20.8295	28.8081	31.6471	26.6224	29.5333	30.7271	0.013337	5.82201	2.91767	0.0490354	0.883409	0.252626	0.384124	sp|Q9CQ52|CEL3B_MOUSE	Chymotrypsin-like elastase family member 3B OS=Mus musculus GN=Cela3b PE=1 SV=1
36625	18.4791	19.6014	18.8404	18.3029	18.2202	17.9574	22.5019	19.8842	25.3409	21.1068	19.0699	19.0293	21.1064	20.1416	23.1078	19.6222	21.3852	20.0263	0.00757983	3.53282	1.7702	0.0490962	0.883499	0.252626	0.384279	SRS021484.195790-T1-C
52083	18.302	19.0343	17.9806	18.5958	21.0265	18.8839	18.752	19.8041	17.9502	24.8217	22.195	21.6705	22.4438	20.6536	24.8504	18.3696	19.3983	17.799	0.00833548	3.92729	1.96781	0.0491059	0.883514	0.252626	0.384304	SRS017191.138060-T1-C
74834	18.1011	20.4322	20.2845	23.0399	21.5681	20.6373	20.1644	20.8822	21.87	22.8142	21.7338	21.8464	22.2389	20.7188	21.8272	22.1028	22.2935	22.3943	0.00556204	2.68497	1.34527	0.0491272	0.883546	0.252626	0.384358	XP_018219509.1	RPL20B-like protein [Saccharomyces eubayanus]
72396	15.6821	18.1086	16.0326	19.2339	19.1745	18.2737	21.1863	19.4444	19.8679	20.1875	19.2878	20.1293	21.9059	20.0763	20.2107	24.2135	18.5857	17.4654	0.0038337	3.59812	1.80098	0.0495498	0.884169	0.253604	0.385434	sp|Q15363|TMED2_HUMAN	Transmembrane emp24 domain-containing protein 2 OS=Homo sapiens GN=TMED2 PE=1 SV=1
33791	21.0377	22.737	21.8816	22.2352	21.8006	23.0388	18.8133	21.4895	18.5535	19.9535	20.278	21.9469	18.2855	24.0556	20.0358	20.1441	17.8209	18.0307	-3.43412	-0.00343543	-1.71878	0.0495772	0.88421	0.253604	0.385504	SRS023914.212271-T1-C
74135	19.177	19.2232	18.9182	19.2325	19.5053	19.42	19.0578	18.9831	23.9092	17.444	18.8788	25.1712	21.9065	19.0486	20.9353	21.3029	20.4601	20.342	0.00330985	3.4971	1.7502	0.0496	0.884243	0.253604	0.385561	SRS015663.12740-T1-C
58074	22.7861	23.0718	22.2977	18.7851	19.6398	26.2957	23.0707	21.5453	19.8529	18.0431	20.4545	23.7431	23.6329	18.7694	18.4539	20.5275	19.1406	19.1426	-4.01739	-0.00352489	-2.01046	0.0496291	0.884285	0.253604	0.385635	SRS014613.49029-T1-C
79962	19.2483	19.0329	15.7338	20.0752	18.3034	19.0192	19.4504	21.4983	23.9884	22.3348	20.2198	20.6163	22.5286	20.4799	17.5186	23.4656	15.8854	25.9515	0.00152709	4.50585	2.25369	0.0498565	0.884617	0.254174	0.386212	SRS015264.192815-T1-C
12369	18.0598	19.3241	18.2336	18.198	20.8652	18.4322	17.4133	19.5633	20.3124	20.1046	21.4567	20.6026	21.8166	20.2917	20.2752	21.7497	17.9324	17.8139	0.000546341	2.94827	1.47441	0.0499215	0.884711	0.254174	0.386376	WP_021647417.1	sodium-translocating pyrophosphatase [Bacteroides pyogenes]
58863	18.3629	19.2031	18.5587	19.585	20.0866	19.2718	18.1592	19.88	23.9353	20.5467	21.5826	20.3773	21.4522	20.5228	17.7511	20.7647	19.4795	19.7774	0.000175541	2.96096	1.48057	0.0499749	0.884788	0.254174	0.386511	SRS015854.178320-T1-C
5159	22.8503	19.1047	19.3688	16.8978	18.4265	19.2189	18.7181	19.7984	18.2665	22.0854	20.0255	21.5414	19.4937	25.9945	21.2698	20.7291	22.5251	19.7718	-0.0014954	3.74618	1.87234	0.0501693	0.885069	0.254392	0.387003	WP_014760556.1	beta-hexosaminidase A [Bifidobacterium bifidum]
53768	24.8006	23.3125	23.8303	21.1644	19.8581	21.79	20.2508	20.6899	22.8465	18.1094	21.2231	19.2024	21.2141	19.3522	18.1604	21.9325	19.7905	20.6737	-3.42482	0.00158667	-1.71162	0.0501966	0.885108	0.254392	0.387071	WP_042396889.1	MULTISPECIES: phosphate acetyltransferase [Clostridium]
36172	21.7216	22.6206	17.6036	20.9123	25.8423	19.9614	23.5743	26.4113	25.3589	24.8767	22.3646	23.8193	24.4075	23.5241	25.907	24.5297	22.2747	26.8932	-0.00377468	4.13307	2.06465	0.050388	0.885382	0.254392	0.387554	SRS064276.941-T1-C
31983	18.4423	19.7209	21.657	17.8844	19.2109	19.7396	19.264	17.5509	21.3142	25.2533	20.6901	20.8968	22.0267	20.8299	18.4831	22.1149	18.0768	19.6173	-0.00346265	3.49655	1.74655	0.0504208	0.885429	0.254392	0.387636	SRS053398.189505-T1-C
69308	20.0134	20.0538	19.9006	19.8865	19.412	19.6656	18.9537	19.9366	25.8034	21.3506	21.5414	20.9279	21.7511	21.1085	19.4919	20.6035	20.6787	19.2468	-0.00324714	3.04846	1.52261	0.0504527	0.885474	0.254392	0.387717	WP_045077813.1	DNA-binding response regulator [Peptoniphilus sp. ING2-D1G]
45184	25.7005	24.0439	23.198	23.4129	21.9662	25.4375	22.5208	22.5381	26.6289	19.1044	21.9724	20.7765	21.0891	18.4508	21.5492	20.2648	25.2257	21.2535	-3.94647	0.00503486	-1.97072	0.0505426	0.885602	0.254392	0.387943	CLOBAR_00789	hypothetical protein [Intestinibacter bartlettii DSM 16795]
69544	17.5948	18.8162	18.7571	17.9059	19.7343	18.029	18.8423	20.0332	18.1294	22.2025	20.0841	20.3184	20.0245	20.3796	20.3366	20.5958	20.3328	18.2556	-0.00359465	2.70725	1.35183	0.0505647	0.885634	0.254392	0.387998	NP_012657.1	ribosomal 40S subunit protein S5 [Saccharomyces cerevisiae S288C]
8289	18.1081	18.9877	18.8773	18.4944	21.5627	19.267	19.163	18.2998	19.3087	21.8183	20.5204	18.9818	20.6976	18.5008	21.4349	19.6529	21.526	23.9565	-0.00630109	3.09587	1.54478	0.0508674	0.886061	0.255246	0.388758	SRS015369.24363-T1-C
15020	20.9128	18.4109	22.0551	24.4888	22.7204	21.4914	24.0304	19.5904	17.9617	19.3448	20.3185	19.7148	19.9487	19.8214	15.8293	19.2892	23.16	22.3365	-3.88852	0.00841501	-1.94005	0.0509226	0.886139	0.255246	0.388896	WP_062807515.1	polyribonucleotide nucleotidyltransferase [Blautia sp. Marseille-P2398]
88350	23.5481	22.5778	21.4185	20.7097	21.6197	17.8565	19.4964	23.8606	24.217	27.0592	17.762	22.6762	29.5584	23.423	21.0011	31.8532	18.7981	29.2369	-0.0144619	6.3596	3.17257	0.0509697	0.886205	0.255246	0.389014	sp|Q9HD89|RETN_HUMAN	Resistin OS=Homo sapiens GN=RETN PE=1 SV=1
69950	23.6783	20.1969	23.3963	17.4367	20.0905	18.1797	24.1903	21.685	19.6044	19.3694	17.4755	19.2419	20.4991	19.502	20.6732	19.401	18.1619	19.2204	-3.59319	0.00954905	-1.79182	0.0511345	0.886435	0.255454	0.389426	367928.GI:119025340
262	28.0276	26.4461	26.1316	23.8182	24.9004	25.0599	22.8758	23.5749	26.3125	28.0745	25.9036	27.9748	25.4767	25.7766	29.4228	27.028	26.6041	24.6872	-0.00946859	3.25302	1.62177	0.0512434	0.886587	0.255454	0.389699	sp|P02845|VIT2_CHICK	Vitellogenin-2 OS=Gallus gallus GN=VTG2 PE=1 SV=1
27101	20.9176	21.1734	19.5188	19.2421	19.7655	19.7332	17.9403	16.6096	21.285	21.5697	21.9117	19.3992	29.3841	18.3974	18.7972	25.9353	19.407	21.7153	-0.014991	4.85024	2.41762	0.051321	0.886694	0.255454	0.389892	sp|P05186|PPBT_HUMAN	Alkaline phosphatase, tissue-nonspecific isozyme OS=Homo sapiens GN=ALPL PE=1 SV=4
1038	23.2758	20.893	19.3084	20.1451	27.143	21.1149	21.2095	20.3496	18.9846	27.6274	24.5605	30.1177	23.9687	24.6908	24.6688	19.5844	24.9729	23.194	-0.0159288	5.13007	2.55707	0.0513271	0.886703	0.255454	0.389907	WP_089229592.1	DNA-directed RNA polymerase subunit beta' [Tistlia consotensis]
75520	24.906	25.0536	20.2707	22.0088	22.5926	21.1977	24.5995	24.6586	23.9235	23.1278	18.2056	18.6901	21.057	21.1941	21.3924	21.1558	23.8359	20.6392	-3.68975	0.0121112	-1.83882	0.0514036	0.886809	0.255454	0.390098	WP_048571597.1	50S ribosomal protein L5 [Clostridium cylindrosporum]
81947	18.1532	19.4812	18.016	18.3989	17.7712	17.9483	23.6181	19.9053	20.4718	19.167	21.1336	21.7283	21.8698	23.9772	17.8773	20.9781	20.9399	20.9916	-0.0126977	3.51662	1.75196	0.0515455	0.887005	0.255768	0.390452	SRS018817.168002-T1-C
5162	19.2246	18.0785	18.8713	18.7028	18.7973	18.9511	18.5677	17.9254	20.6401	19.9229	22.7862	18.9688	20.6669	18.4171	21.6402	18.5721	20.2766	18.42	-0.0128892	2.79538	1.39125	0.051979	0.887597	0.257347	0.391528	SRS078176.48901-T1-C
84520	23.4884	25.43	24.1234	25.1793	23.303	22.7051	23.6929	22.4461	24.7584	19.1575	24.8418	21.7677	22.1452	21.8594	18.5049	21.0339	23.1056	23.5044	-3.47269	0.0164079	-1.72814	0.0520285	0.887665	0.257347	0.391651	WP_055219853.1	30S ribosomal protein S9 [Fusicatenibacter saccharivorans]
26866	23.8856	20.9429	25.6968	21.859	22.3233	23.0407	19.5391	21.5446	19.5074	21.6006	13.1752	18.5798	17.6583	23.2692	17.4999	22.3404	17.9063	26.153	-5.19539	0.0254107	-2.58499	0.0521008	0.887763	0.257347	0.39183	SRS015217.62593-T1-C
20466	16.4916	20.7075	19.7215	21.4748	21.8513	20.9784	24.461	23.1395	19.5021	19.3197	18.1735	19.3887	20.783	18.8474	18.7681	21.4004	17.8929	19.5638	-3.49919	0.0207481	-1.73922	0.0525541	0.888372	0.259192	0.39295	SRS024132.50882-T1-C
36177	24.3775	18.7531	21.543	21.7897	22.6714	20.3301	20.8392	20.9716	20.6405	19.4942	20.5739	19.6466	20.8843	21.0817	18.6419	19.832	20.1599	18.5403	-2.93855	0.0187116	-1.45992	0.0527461	0.888627	0.259606	0.393423	WP_042393822.1	MULTISPECIES: hypothetical protein [Clostridium]
26279	19.8313	20.1062	18.1455	18.5902	21.7064	17.9256	19.4753	20.2613	22.9283	17.5199	22.1354	20.9534	21.8978	21.0139	22.89	20.5939	20.7737	19.8904	-0.020594	3.1295	1.55445	0.0528396	0.888751	0.259606	0.393653	WP_023940939.1	phosphoenolpyruvate carboxykinase (ATP) [Porphyromonas crevioricanis]
36144	19.9806	18.9506	19.9891	18.0426	17.9362	19.72	19.821	22.8734	20.0588	22.1165	21.345	21.6451	22.8436	23.0545	25.188	20.9556	17.8473	19.4705	-0.0240016	3.60059	1.78829	0.0528772	0.888801	0.259606	0.393746	SRS019601.32589-T1-C
31050	17.5757	21.097	22.2242	24.5058	21.1005	21.2456	20.1695	21.1095	17.7378	21.7487	19.6176	19.7904	20.2779	19.7755	18.3275	19.0794	20.5886	18.1644	-3.26075	0.0253555	-1.6177	0.0533664	0.889443	0.261613	0.394946	WP_066559809.1	DUF3502 domain-containing protein [Clostridiales bacterium KLE1615]
39414	17.5428	18.1576	18.877	17.7774	20.5445	19.0475	17.9727	24.1458	23.5547	18.3838	22.0357	23.3496	22.0327	22.2427	22.8177	18.3135	20.0555	19.2142	-0.0320698	3.91575	1.94184	0.0535496	0.889681	0.261896	0.395393	SRS014459.163697-T1-C
82601	19.3122	18.4299	23.3409	18.8703	19.7717	19.1078	19.8241	20.4797	17.5107	25.8602	18.7053	23.9677	24.5065	22.0991	18.4653	31.6647	19.3191	25.758	-0.0495407	5.8367	2.89358	0.0536817	0.889852	0.261896	0.395716	sp|P07737|PROF1_HUMAN	Profilin-1 OS=Homo sapiens GN=PFN1 PE=1 SV=2
23367	17.4052	17.5859	15.0323	19.6139	19.717	18.201	17.8127	20.0583	24.5316	17.8172	20.0496	19.1888	20.7436	18.7636	19.3462	20.0461	19.3993	19.0522	-0.0297321	3.46074	1.7155	0.0537277	0.889911	0.261896	0.395828	WP_087149885.1	sugar ABC transporter substrate-binding protein [Lachnoclostridium sp. An298]
80933	18.1265	20.966	21.8216	26.1807	22.1025	22.2965	18.6387	18.9497	19.1719	19.0981	17.667	18.547	20.3543	22.0168	16.7673	20.1196	19.6898	18.8119	-3.8551	0.033279	-1.91091	0.053746	0.889935	0.261896	0.395873	SRS024331.56301-T1-C
61551	20.7571	20.7605	18.2095	20.5525	20.8819	23.8847	19.6365	20.0197	19.5637	19.1505	18.4815	19.6398	20.4292	19.4575	19.2288	18.9324	17.9007	19.1523	-2.81539	0.0271009	-1.39415	0.0541884	0.890501	0.26271	0.39695	SRS015663.83050-T1-C
41101	19.5359	19.4082	18.4205	17.1119	13.8653	18.6199	19.2096	24.0208	22.2013	20.7091	20.4079	17.9081	21.7343	20.4158	22.5415	21.7228	18.3642	21.804	-0.0396028	4.05334	2.00687	0.0542529	0.890583	0.26271	0.397106	SRS023346.17972-T1-C
60687	17.517	18.9817	17.4766	17.7653	19.9624	17.7148	11.395	18.1791	19.2415	16.4859	19.5486	19.1422	20.1554	18.14	18.9764	19.8838	20.1952	20.0578	-0.0357453	3.65314	1.8087	0.0542593	0.890591	0.26271	0.397122	SRS048164.39909-T1-C
72024	22.9058	20.9086	19.3597	23.8088	21.5466	20.9909	19.9216	19.3801	17.8477	20.6961	14.6213	19.0459	20.3036	19.4114	19.2603	21.4586	19.6921	21.0801	-3.55726	0.0351906	-1.76103	0.0543075	0.890652	0.26271	0.397239	SRS024331.171465-T1-C
47489	19.5668	22.946	20.4095	20.0625	20.7596	19.0036	16.975	20.4938	17.6703	20.5214	23.9438	23.3635	22.0304	20.3728	20.0502	21.9007	24.4901	25.0823	-0.040559	3.87148	1.91546	0.0545689	0.890982	0.26271	0.397872	WP_003531278.1	gfo/Idh/MocA family oxidoreductase [[Clostridium] leptum]
74545	19.8225	19.2704	18.0151	17.8708	19.0806	18.592	20.7144	19.7285	20.5288	20.7425	20.979	19.7294	20.5749	21.4932	19.9316	19.598	25.6778	18.3017	-0.0343105	3.27209	1.61889	0.0545732	0.890987	0.26271	0.397883	SRS023526.502-T1-C
8846	20.8306	21.6824	22.9306	24.1884	21.3742	21.522	18.2843	21.0853	19.9934	19.441	20.2887	20.115	21.1482	21.1244	20.1425	20.2544	19.8825	17.741	-2.97996	0.0317345	-1.47411	0.0546466	0.891079	0.26271	0.39806	WP_002852422.1	pyruvate, phosphate dikinase [Ruminococcus albus]
6344	27.0946	22.3552	25.641	25.9038	26.4946	25.6466	22.3098	27.5474	30.1015	32.0083	25.4703	24.6166	29.7392	26.3598	24.9829	28.9752	25.7968	26.4543	-0.04589	4.19859	2.07635	0.0547726	0.891237	0.26271	0.398365	SRS014613.92934-T1-C
21428	24.116	26.3378	25.0393	25.4674	27.8541	24.1669	26.2917	26.8037	25.4235	26.1124	23.6	23.8704	21.4023	25.3429	25.1875	20.6434	26.1404	23.1924	-3.37313	0.0369291	-1.6681	0.0547808	0.891247	0.26271	0.398385	WP_022381348.1	MULTISPECIES: L-fucose isomerase [Blautia]
54974	21.5704	22.3436	19.4506	19.2256	19.1812	18.1232	22.1596	19.402	22.4641	21.3856	19.0727	26.2424	22.8833	24.6873	19.5974	26.419	17.2177	24.1487	-0.0497415	4.50936	2.22981	0.0548179	0.891294	0.26271	0.398475	WP_006426680.1	phosphate acetyltransferase [Dorea longicatena]
85097	22.3125	18.785	17.9608	19.6575	18.3422	19.8176	21.8381	20.3431	20.6395	18.8194	21.4843	23.8853	22.8503	20.5099	23.2372	25.0002	23.1394	17.9146	-0.0418473	3.77366	1.86591	0.0548443	0.891326	0.26271	0.398538	sp|P07148|FABPL_HUMAN	Fatty acid-binding protein, liver OS=Homo sapiens GN=FABP1 PE=1 SV=1
57331	21.2289	24.6063	25.5088	26.8878	26.8603	25.3814	24.5547	24.7461	22.4622	21.0367	25.594	22.2849	22.6234	25.8941	21.7176	19.3685	25.6251	24.3173	-3.80189	0.0430428	-1.87942	0.0549488	0.891457	0.26271	0.398791	SRS017521.65943-T1-C
60030	20.9069	17.4552	15.5365	17.9301	19.8773	19.8868	21.9896	19.7426	23.3183	20.6416	19.5372	20.4598	21.1981	18.0893	20.6668	21.4642	21.1657	22.0887	-0.0392639	3.43398	1.69736	0.0549995	0.89152	0.26271	0.398913	COLAER_01097	ribosomal protein L2 [Collinsella aerofaciens ATCC 25986]
84737	19.4403	20.6026	18.5924	19.485	20.8272	17.7288	17.926	19.2407	21.9	17.5598	21.4513	20.4767	21.5358	21.8596	19.8368	20.5321	20.5769	20.6659	-0.032873	2.8511	1.40911	0.0550428	0.891573	0.26271	0.399017	sp|Q03IH8|RL17_STRTD	50S ribosomal protein L17 OS=Streptococcus thermophilus (strain ATCC BAA-491 / LMD-9) GN=rplQ PE=3 SV=1
40056	21.2368	21.2496	20.5165	19.0195	22.0166	20.7104	18.5823	25.1983	18.7761	19.0423	19.5179	19.253	20.4148	19.0991	19.7218	20.9292	17.6175	20.5256	-3.192	0.038965	-1.57652	0.0553487	0.891951	0.263142	0.399754	SRS049900.40318-T1-C
5856	21.2643	19.932	20.2459	22.8477	22.2114	21.4763	24.5516	21.7577	20.5416	20.0758	20.059	19.0899	19.9238	19.8152	18.6624	21.4712	18.8125	23.8244	-3.15532	0.0387653	-1.55828	0.0553844	0.891995	0.263142	0.39984	SRS049995.20422-T1-C
11405	19.6083	19.3736	18.7815	19.7277	20.698	17.7874	19.5253	19.9522	19.4376	20.9939	20.6217	20.6808	21.3542	19.3667	19.0089	21.8673	21.1451	23.867	-0.0350711	2.84021	1.40257	0.0554126	0.892029	0.263142	0.399908	SRS064645.5876-T1-C
5050	19.5398	18.0237	17.4623	18.2811	18.4348	22.6766	16.9131	20.1985	21.4218	17.9104	20.6228	18.2205	24.6633	20.8259	26.8373	22.9642	18.0987	19.9128	-0.0561361	4.46918	2.20652	0.055509	0.892147	0.263142	0.400139	WP_022140434.1	MULTISPECIES: SusC/RagA family TonB-linked outer membrane protein [Bacteroides]
26788	19.4333	20.1289	23.5088	23.4771	18.0991	23.4587	22.081	22.7277	18.8589	22.0873	27.6511	23.6476	25.3761	22.2746	27.4653	23.036	21.6731	26.1579	-0.0564702	4.47339	2.20846	0.0555375	0.892182	0.263142	0.400208	SRS015065.5663-T1-C
88057	20.2083	20.6735	17.9078	20.0376	20.5221	17.5381	22.0049	20.5679	21.4386	25.7033	20.9172	18.2061	22.1049	22.6741	21.1173	22.3298	20.3392	21.45	-0.0450341	3.43612	1.69554	0.0557566	0.892449	0.263796	0.400734	SRS019582.167693-T1-C
55586	19.0935	18.6533	17.832	18.8154	18.2914	17.6691	18.8155	18.7111	20.0035	18.6277	18.9899	18.4474	20.942	19.6599	19.1836	21.3513	18.4571	22.8053	-0.0395937	2.76279	1.3616	0.0563155	0.893123	0.266053	0.40207	SRS043411.58318-T1-C
39547	20.3029	18.7934	21.7108	24.5429	21.4053	20.0356	21.7912	18.9485	19.403	19.3739	20.536	19.5809	20.85	18.6768	19.4847	20.3638	17.9244	18.0109	-3.08763	0.0458046	-1.52091	0.0565464	0.893398	0.266757	0.40262	WP_066561031.1	carbohydrate ABC transporter substrate-binding protein [Clostridiales bacterium KLE1615]
39523	21.2653	23.002	23.3958	23.1501	23.9033	20.0674	19.0563	19.6736	18.7967	18.5285	18.8401	18.6011	21.7157	21.6486	23.9463	19.145	19.1249	18.798	-3.60594	0.0564716	-1.77474	0.0569262	0.893846	0.267482	0.403524	WP_008703721.1	MULTISPECIES: histidine--tRNA ligase [Clostridiales]
25935	24.098	19.4239	21.2287	19.02	19.4231	19.6114	23.5217	21.0016	18.8819	18.7348	18.0653	19.3385	20.4205	18.8899	19.6324	20.5221	19.8822	19.7423	-3.05847	0.0483686	-1.50505	0.0569972	0.893929	0.267482	0.403692	WP_033501302.1	chaperonin GroEL [Bifidobacterium kashiwanohense]
29842	20.1917	18.7062	18.1388	18.9415	19.598	19.1905	20.6742	16.7354	17.1791	18.6095	18.037	20.1342	22.5107	21.247	21.568	26.8071	20.4987	24.3776	-0.0672106	4.21686	2.07483	0.0570543	0.893996	0.267482	0.403828	WP_022032306.1	hypothetical protein [Hungatella hathewayi]
56270	22.618	20.912	20.9084	20.0887	21.1739	20.98	20.6601	20.9963	18.2266	19.5265	19.4772	17.9712	20.9792	20.5347	19.2638	21.2188	18.111	21.6351	-2.73941	0.0438919	-1.34776	0.057093	0.894042	0.267482	0.403919	WP_033518780.1	L-lactate dehydrogenase [Bifidobacterium scardovii]
14507	17.3396	19.0861	20.1666	18.3195	12.7423	18.7879	18.3646	17.9947	19.8868	19.494	19.6695	19.9936	20.8581	17.2107	19.9131	20.9344	17.744	19.578	-0.0547822	3.41087	1.67804	0.0571109	0.894063	0.267482	0.403962	WP_019771091.1	ATP-dependent Clp protease ATP-binding subunit [Streptococcus sobrinus]
20453	24.5057	20.1047	19.4734	19.2462	20.5801	21.3138	24.0035	11.5299	25.3802	22.3179	22.2254	21.6985	18.5522	21.9758	22.0544	24.0907	22.8348	25.01	-0.0838071	5.12246	2.51933	0.0572494	0.894224	0.267745	0.40429	WP_055252330.1	arginine--tRNA ligase [Collinsella aerofaciens]
73207	23.4104	18.7307	18.1335	18.6144	17.9793	20.2112	19.2282	19.3609	21.2308	19.9547	20.8296	20.7187	21.9143	20.7134	20.5194	21.7718	19.2456	22.334	-0.0508711	2.9802	1.46466	0.0575779	0.894605	0.268292	0.405067	WP_035137685.1	MULTISPECIES: ribosomal subunit interface protein [Collinsella]
51500	17.6833	26.2677	26.1149	27.3111	27.7223	26.4019	26.1139	25.7505	21.0335	20.8321	26.961	27.7941	23.072	17.3676	25.5527	21.3176	24.0122	18.953	-5.55838	0.0960889	-2.73115	0.057679	0.894721	0.268292	0.405306	WP_095349156.1	PhoH family protein [Acetobacter fabarum]
76687	21.8396	27.8424	26.3981	21.4732	20.6162	20.6	19.6878	20.52	29.0633	29.4692	22.0472	25.8475	30.4889	20.7192	18.4444	31.0796	21.4581	27.0295	-0.112577	6.4976	3.19251	0.057697	0.894742	0.268292	0.405348	WP_028514884.1	hypothetical protein [Ruminococcus flavefaciens]
91175	22.5739	20.4188	21.9827	22.4544	24.9616	21.9835	22.0405	25.5394	24.536	21.1221	21.6236	20.7407	21.7152	17.5634	20.8482	21.6371	19.2187	21.5294	-3.44162	0.0597758	-1.69092	0.0577167	0.894765	0.268292	0.405395	HMPREF0991_00588	hypothetical protein [Lachnospiraceae bacterium 2_1_58FAA]
308	21.9415	22.0293	22.0634	25.5194	21.4224	19.9383	20.7213	23.8249	18.9301	20.4819	20.2985	20.7039	21.8267	21.959	20.4632	21.5957	19.6135	21.2063	-3.00219	0.0527731	-1.47471	0.0578143	0.894877	0.268292	0.405625	SRS024331.222908-T1-C
6119	17.891	18.6228	18.8444	19.2567	19.6827	17.8111	18.2938	18.276	18.9104	18.7529	22.0826	20.0325	21.0737	19.0487	19.1514	20.5316	18.9606	19.906	-0.0458214	2.56629	1.26023	0.0579433	0.895024	0.268292	0.405929	HMPREF9008_01484	TonB-linked outer membrane protein, SusC/RagA family [Parabacteroides sp. 20_3]
57868	24.9197	22.3098	22.5039	24.4844	16.5147	22.754	23.2772	17.1424	19.7444	17.6067	25.2642	19.8828	19.8401	16.3546	15.8228	18.5012	21.9375	17.5946	-5.05703	0.0902943	-2.48337	0.0579433	0.895024	0.268292	0.405929	WP_012743637.1	sugar phosphate isomerase/epimerase [[Eubacterium] rectale]
46111	23.1511	21.1943	23.0583	22.6586	18.5201	24.4671	20.7097	25.279	23.2953	20.5095	19.3074	17.1696	21.0032	23.382	19.188	20.4292	21.2129	19.867	-3.75735	0.0705973	-1.84337	0.0583797	0.89552	0.269586	0.406955	WP_055282250.1	sugar ABC transporter substrate-binding protein [Dorea longicatena]
16620	22.2872	24.3801	17.96	20.9401	20.7315	23.8978	21.2293	18.4036	19.2407	18.3518	20.1534	21.0525	20.9504	20.5481	19.6257	18.9351	18.2404	18.4956	-3.40266	0.063997	-1.66933	0.0583885	0.89553	0.269586	0.406976	WP_071119046.1	elongation factor G [Romboutsia timonensis]
76828	23.5234	22.8043	21.8799	24.705	18.4478	22.1961	22.8373	21.5173	17.7357	19.9159	24.9378	22.4261	21.3985	19.7836	17.7363	20.1572	20.9734	18.6317	-3.81281	0.0742874	-1.86926	0.0587055	0.895886	0.270666	0.407719	SRS050422.38138-T1-C
42358	23.6349	24.8341	19.2884	21.3088	25.9958	23.0441	25.1873	19.1976	18.3506	20.1913	23.1792	20.6963	20.5322	19.6579	18.346	25.98	18.4077	21.1833	-4.40596	0.088113	-2.15893	0.0589478	0.896156	0.27098	0.408286	WP_009243125.1	elongation factor Tu [[Ruminococcus] torques]
27136	20.8398	19.4086	20.7826	21.5121	21.0004	20.8248	23.4685	17.4131	22.6668	23.2737	23.3399	22.0458	22.0998	20.4153	20.1137	21.5884	23.1817	22.837	-0.0614904	3.06146	1.49998	0.0589887	0.896201	0.27098	0.408382	SRS014287.24214-T1-C
81570	15.397	21.1651	21.5338	15.5435	18.6141	19.2264	18.3013	16.1881	20.1712	20.9491	20.2975	20.4684	20.3325	17.5646	19.268	20.0624	22.6856	18.3668	-0.0743282	3.61521	1.77044	0.0592127	0.896449	0.27098	0.408905	SRS017521.52933-T1-C
62052	21.7877	22.6119	22.6516	22.0943	21.3251	21.687	20.6179	18.4865	21.1506	17.817	20.9656	18.0873	20.6542	20.005	19.0392	20.2121	20.6942	21.2059	-2.90961	0.0603498	-1.42463	0.0592986	0.896544	0.27098	0.409105	SRS017103.180327-T1-C
58702	19.5523	19.2086	18.929	19.45	22.8992	17.8318	18.6206	20.2469	21.1272	21.697	21.037	20.9164	21.1398	18.9908	18.5381	21.4698	23.0855	23.2763	-0.0670585	3.13805	1.5355	0.0595961	0.89687	0.27098	0.409798	FAEPRAM212_02396	phosphoribosylaminoimidazolesuccinocarboxamide synthase [Faecalibacterium prausnitzii M21/2]
36850	19.8123	18.766	21.5634	19.0879	20.411	19.7967	17.9712	19.763	21.5658	24.5749	21.3526	21.3128	21.4866	20.7306	21.5803	19.2144	21.0182	18.4442	-0.0656906	3.02893	1.48162	0.0597473	0.897034	0.27098	0.410149	sp|P00924|ENO1_YEAST	Enolase 1 OS=Saccharomyces cerevisiae (strain ATCC 204508 / S288c) GN=ENO1 PE=1 SV=3
81646	18.186	19.2594	19.3552	19.6948	20.2364	18.612	18.3929	19.9677	20.6774	20.6871	18.0733	20.1794	21.3039	20.369	20.3401	21.8981	20.2933	20.6299	-0.0547552	2.51895	1.2321	0.0597708	0.89706	0.27098	0.410204	WP_015260992.1	50S ribosomal protein L16 [Desulfitobacterium dichloroeliminans]
48792	21.441	25.0318	25.3032	27.1417	23.5329	23.4747	24.9248	20.1894	24.6899	25.5602	21.7555	19.9721	20.4578	18.1614	20.2972	24.6181	21.3045	21.6611	-4.15496	0.0906689	-2.03215	0.059811	0.897104	0.27098	0.410297	WP_066562725.1	ABC transporter ATP-binding protein [Clostridiales bacterium KLE1615]
93034	28.2651	25.3058	18.7118	20.1139	18.6857	21.866	19.4363	23.6239	25.759	19.9577	18.6296	18.5253	19.6163	18.2346	19.7011	20.1401	17.4621	17.7827	-4.94872	0.108331	-2.4202	0.0598438	0.897139	0.27098	0.410374	SRS017821.83878-T1-C
68425	20.8671	20.8331	20.7121	17.7322	25.7795	22.6178	17.3843	21.438	17.5826	19.0123	19.1971	19.2679	19.7523	19.4836	17.9358	20.2035	19.6492	19.6894	-3.56447	0.078191	-1.74314	0.0598654	0.897163	0.27098	0.410424	SRS012902.35124-T1-C
5396	19.9104	18.2057	20.8076	20.4397	19.4576	18.1163	22.3341	19.2636	20.3263	19.9564	20.9502	27.2967	18.093	21.5322	20.5734	22.0055	23.7145	22.5252	-0.0843897	3.84534	1.88047	0.0598701	0.897168	0.27098	0.410435	SRS022609.32113-T1-C
5243	19.5187	19.1417	18.8233	16.7513	19.2335	19.1405	17.8207	19.3673	18.3448	23.5074	19.6205	18.0337	19.8003	20.6372	24.9267	20.7469	20.9304	17.9449	-0.0774703	3.52679	1.72466	0.0598797	0.897178	0.27098	0.410457	SRS056259.106152-T1-C
39939	19.7922	19.5633	19.8748	18.1598	24.4403	17.9691	23.6077	18.3584	25.8809	22.2414	22.3636	21.6834	21.8194	19.4295	18.6131	21.9204	23.803	24.7875	-0.0928461	4.15987	2.03351	0.060048	0.89736	0.27098	0.410847	SRS014979.73259-T1-C
8958	23.9791	22.8242	21.5268	25.0568	22.3877	22.0102	24.6114	24.5181	21.1757	24.7784	20.2145	20.7876	21.6637	19.4404	24.8871	19.9575	21.6057	22.836	-3.33448	0.0751883	-1.62965	0.0601574	0.897478	0.27098	0.411101	WP_066556900.1	pyruvate, phosphate dikinase [Clostridiales bacterium KLE1615]
71380	20.3125	20.8282	19.4992	17.3457	17.9339	17.5694	20.2948	29.0502	16.6597	17.9246	18.311	17.6477	19.8682	17.6842	18.0498	20.0359	16.6633	18.3693	-4.56886	0.103079	-2.23289	0.0601633	0.897484	0.27098	0.411115	WP_035563678.1	pyridoxamine 5'-phosphate oxidase [Halomonas sp. KO116]
60485	24.4313	19.8585	20.7731	17.2826	19.4004	18.9581	21.7927	15.3086	20.1154	23.009	21.8697	24.369	22.9178	21.9922	25.9259	19.1713	18.0849	21.5298	-0.102839	4.44851	2.17284	0.0604293	0.897769	0.27098	0.41173	sp|P24855|DNAS1_HUMAN	Deoxyribonuclease-1 OS=Homo sapiens GN=DNASE1 PE=1 SV=1
69477	15.2327	15.6056	18.0101	16.89	19.4601	18.9108	19.5387	19.7883	19.9125	18.4149	20.8545	24.2399	19.9723	16.7456	20.1984	17.6773	21.2047	18.3028	-0.0869975	3.73254	1.82277	0.0605204	0.897867	0.27098	0.411941	EUBIFOR_02258	ankyrin repeat protein [Eubacterium biforme DSM 3989]
82575	19.8252	20.1853	21.3042	23.9718	16.7119	22.6089	25.8073	19.7965	18.8263	18.8046	18.875	16.0185	20.2699	20.4945	19.9186	20.302	19.7485	20.4757	-3.8973	0.0912313	-1.90303	0.0605688	0.897918	0.27098	0.412053	SRS015065.246010-T1-C
66605	23.0567	21.1315	21.2367	19.7637	20.1381	17.3536	23.2092	22.8255	17.8993	18.9264	20.5145	19.4752	20.3583	18.5963	16.7005	24.1376	17.5495	18.166	-3.8032	0.0892036	-1.857	0.0605909	0.897941	0.27098	0.412104	WP_034876733.1	30S ribosomal protein S5 [Bifidobacterium moukalabense]
58018	22.6002	18.6561	17.2922	22.9953	19.0739	23.4998	17.4721	18.1892	18.2718	27.799	21.9252	23.7042	22.2008	20.4833	19.0381	22.7023	20.9403	26.2443	-0.113931	4.83108	2.35858	0.0606523	0.898007	0.27098	0.412246	XP_002174427.1	GTPase activating protein [Schizosaccharomyces japonicus yFS275]
53146	17.491	19.7817	16.7095	15.4158	15.5843	24.0119	22.4056	19.5823	21.0693	21.4713	18.7859	21.0137	21.2223	25.9589	21.1755	17.1569	22.1611	21.3518	-0.110282	4.63811	2.26392	0.0607457	0.898106	0.27098	0.412461	WP_022374319.1	ketol-acid reductoisomerase [Anaerostipes hadrus]
5775	21.0622	19.2467	17.5088	19.1795	18.1115	23.4845	18.351	18.6647	20.9253	21.3479	19.425	20.7979	20.6538	19.7512	19.7937	20.8946	26.6639	22.6674	-0.0899353	3.77185	1.84096	0.0607776	0.898139	0.27098	0.412535	SRS014459.53622-T1-C
60906	18.846	18.6377	19.0133	18.263	19.851	18.8385	18.7177	19.4938	21.2658	22.932	21.0181	20.3724	21.2868	20.4446	17.2402	19.3803	17.5828	23.8288	-0.0772437	3.23234	1.57755	0.0608032	0.898167	0.27098	0.412594	SRS047044.16884-T1-C
62450	25.4527	23.1249	26.0656	26.9125	26.349	27.1669	26.977	22.1585	24.6345	25.2132	21.5747	19.5371	22.9845	24.4023	22.9106	25.212	27.2846	23.0195	-3.78808	0.0908486	-1.84862	0.0608444	0.89821	0.27098	0.412689	WP_083451513.1	TetR/AcrR family transcriptional regulator [Leucobacter celer]
5049	24.2023	23.1502	20.2109	22.2735	22.5419	23.3901	22.63	24.8287	23.3468	21.6486	21.4089	19.4733	20.8536	22.52	21.5489	20.8388	23.7122	17.9865	-3.21659	0.0772119	-1.56969	0.0608547	0.898221	0.27098	0.412713	sp|P16419|MYPC2_CHICK	Myosin-binding protein C, fast-type OS=Gallus gallus GN=MYBPC2 PE=1 SV=3
79800	25.3225	31.4405	29.7045	27.6436	27.7014	20.0546	27.635	31.1866	20.3459	29.3681	17.5671	30.3167	22.8954	20.7544	30.4152	22.2886	27.084	21.3258	-6.86911	0.169158	-3.34997	0.0611541	0.898536	0.271689	0.413402	sp|P17048|PRO25_ORYSJ	13 kDa prolamin C OS=Oryza sativa subsp. japonica GN=PROLM25 PE=2 SV=2
5946	21.6016	20.7325	21.3131	24.327	22.1218	19.8579	20.8576	20.1614	19.0198	23.4056	20.7076	24.8131	25.6471	27.7859	24.7615	23.3093	22.5937	20.886	-0.0982281	3.94093	1.92135	0.0612985	0.898687	0.271689	0.413734	WP_029679275.1	beta-galactosidase [Bifidobacterium longum]
27856	20.4499	19.9705	22.3711	24.1352	21.8546	18.8837	21.1682	19.6528	17.888	19.4028	19.8467	19.7489	21.1125	19.7762	19.9363	20.9348	17.9326	19.503	-2.97979	0.0747014	-1.45254	0.0613682	0.898759	0.271689	0.413894	WP_066562513.1	hypothetical protein [Clostridiales bacterium KLE1615]
50428	20.8704	24.4404	24.099	24.659	22.2763	18.7121	21.3323	20.665	22.8856	18.028	24.0412	19.4156	21.39	20.3563	18.9358	20.0409	19.1543	18.831	-3.74199	0.0940944	-1.82395	0.0614051	0.898798	0.271689	0.413979	SRS064276.123909-T1-C
111	17.7066	18.996	18.9456	19.0573	18.5626	18.9412	17.0577	19.8399	20.2097	18.0922	20.2308	19.8096	20.9941	19.9542	18.9501	19.9719	18.6359	23.1949	-0.0709242	2.80291	1.36599	0.0614816	0.898877	0.271689	0.414155	SRS014923.6319-T1-C
21726	20.8648	23.4746	24.556	25.9288	21.689	23.7297	25.1461	24.5539	19.3796	19.8416	21.6239	21.2146	22.2585	23.4385	20.5489	22.2889	23.2074	26.2194	-3.57208	0.0906322	-1.74073	0.0615148	0.898912	0.271689	0.414231	WP_040214890.1	oligoendopeptidase F [Clostridium polynesiense]
62415	20.9999	21.052	19.5786	21.0887	21.8184	23.4875	19.5499	23.5815	20.3005	23.4526	18.3972	18.6257	20.7858	19.0762	17.8391	21.4112	18.298	19.7458	-3.28995	0.087308	-1.60132	0.0620806	0.899495	0.273817	0.415527	SRS015663.16676-T1-C
62439	18.2301	17.9713	18.8386	20.9785	26.1694	19.6703	19.7521	18.1091	16.8883	26.7047	22.8051	24.8932	22.3392	27.4408	18.0665	18.8525	25.3579	22.7824	-0.148899	5.44515	2.64813	0.0624746	0.899896	0.275182	0.416426	WP_003812347.1	glucosamine-6-phosphate deaminase [Bifidobacterium bifidum]
72984	17.8485	17.6556	19.1837	19.7657	20.3937	19.2297	19.4046	20.0454	19.8608	24.5268	19.1546	19.1714	18.8004	19.4108	21.6186	30.5823	18.1694	25.787	-0.14352	5.17817	2.51733	0.0626562	0.900079	0.275608	0.41684	sp|O75594|PGRP1_HUMAN	Peptidoglycan recognition protein 1 OS=Homo sapiens GN=PGLYRP1 PE=1 SV=1
87180	23.9343	24.2312	23.3094	21.8673	22.8258	24.1748	24.9664	23.2439	24.6167	22.3632	22.2155	21.2194	17.9174	21.4809	21.6051	21.2701	22.6604	24.7778	-3.20305	0.0901001	-1.55648	0.0628587	0.900282	0.275748	0.417301	SRS017521.75795-T1-C
38485	24.3195	20.4649	17.8963	19.148	21.4482	19.6123	23.591	21.1944	23.4906	25.684	22.3971	24.5552	23.5365	23.7734	22.9811	22.3746	21.1619	18.2671	-0.108046	3.83366	1.86281	0.0628852	0.900309	0.275748	0.417361	1000245020.C593.G17
26840	19.4456	20.3436	18.1781	17.5735	19.9772	20.4005	20.5315	20.2581	22.1047	20.6815	20.544	19.5311	22.0197	20.6548	17.8574	24.6296	20.4856	23.0361	-0.0915624	3.22344	1.56594	0.0629941	0.900418	0.275748	0.417609	sp|P09769|FGR_HUMAN	Tyrosine-protein kinase Fgr OS=Homo sapiens GN=FGR PE=1 SV=2
10478	17.7973	27.079	25.4142	20.5148	23.1881	24.2076	18.1079	19.2244	18.3613	19.7397	18.0204	22.2129	20.4039	20.9372	19.9553	19.2812	19.5924	19.7529	-4.35626	0.124364	-2.11595	0.0630645	0.900488	0.275748	0.417768	WP_089902038.1	phospholipase C, phosphocholine-specific [Chitinophaga arvensicola]
69712	17.981	21.6288	24.1761	21.9098	18.1411	21.7025	24.0659	18.8913	18.9602	19.3562	18.3383	19.4366	20.6595	19.6134	21.4842	19.0437	17.7092	19.0491	-3.49414	0.100085	-1.69703	0.0631114	0.900535	0.275748	0.417875	SRS021484.131123-T1-C
62897	19.0439	19.0738	18.149	22.4892	20.6626	18.1326	17.565	19.6624	20.5071	17.8775	21.2203	20.8648	21.7379	24.306	20.6377	19.8591	21.3976	20.7299	-0.0936129	3.2266	1.56649	0.0632932	0.900716	0.276171	0.418287	SRS018427.138632-T1-C
81481	23.592	20.3551	21.8382	18.6908	19.86	18.8093	19.8813	16.3653	16.9213	17.5595	18.5658	16.8554	18.9875	16.954	18.3649	18.9816	21.3738	18.1148	-3.41255	0.100268	-1.65614	0.0634755	0.900896	0.276264	0.4187	SRS015217.150656-T1-C
56323	21.7645	21.8627	21.7767	23.1131	22.7765	20.4535	21.6127	21.8162	19.5064	19.5809	19.2211	20.4162	21.4515	24.1655	18.6435	20.9991	20.5231	20.5724	-2.86233	0.0842958	-1.38902	0.0635089	0.900929	0.276264	0.418776	WP_061870638.1	L-lactate dehydrogenase [Bifidobacterium bifidum]
22160	22.0006	22.4633	23.4182	19.8737	21.6533	22.3905	21.5775	21.7885	19.3283	24.2932	17.1582	20.3354	20.3293	20.7849	20.8923	18.6456	22.838	17.728	-3.42633	0.101545	-1.66239	0.0636011	0.90102	0.276264	0.418985	NP_009858.3	alpha-glucosidase MAL32 [Saccharomyces cerevisiae S288C]
40065	19.6022	19.6435	19.6003	19.7775	20.9863	18.6488	17.645	20.9718	21.4885	21.5416	21.0679	18.8025	22.06	21.1639	27.4844	21.1314	21.0373	18.2259	-0.110285	3.69212	1.79092	0.0637168	0.901133	0.276264	0.419247	WP_071141617.1	hypothetical protein [Acidaminococcus timonensis]
75202	24.8406	23.6253	25.0333	25.7037	26.7201	24.1875	23.5003	23.9812	24.4965	23.1398	24.8298	18.6672	22.4222	24.7503	24.1574	20.8468	25.8528	20.6197	-3.54823	0.106766	-1.72073	0.0638255	0.90124	0.276264	0.419492	CL2_06220	LSU ribosomal protein L6P [Clostridiales butyrate-producing bacterium SSC/2]
70542	21.0036	21.787	20.8212	20.6521	20.3483	20.7306	20.2988	16.4874	19.3248	18.7985	19.438	19.0132	20.1069	19.3085	17.5902	18.8213	18.5792	18.2992	-2.75975	0.0834757	-1.33814	0.0639036	0.901316	0.276264	0.419669	SRS049959.265273-T1-C
19887	19.5117	20.5828	19.527	19.9894	20.6124	19.2943	20.0337	20.44	25.7442	19.6338	19.454	20.8324	21.8877	21.0452	21.8263	21.4224	20.9553	21.3878	-0.0888699	2.92889	1.42001	0.0639507	0.901362	0.276264	0.419775	WP_007285417.1	MULTISPECIES: NADH dehydrogenase [Clostridiales]
52037	27.2184	26.0496	24.1703	22.6959	22.6446	25.5941	26.292	27.732	22.7079	28.0185	25.3811	27.7614	31.4833	26.3322	26.795	32.4918	25.1375	28.2354	-0.134434	4.40405	2.13481	0.0640414	0.90145	0.276264	0.41998	sp|P40199|CEAM6_HUMAN	Carcinoembryonic antigen-related cell adhesion molecule 6 OS=Homo sapiens GN=CEACAM6 PE=1 SV=3
91333	19.3662	20.5433	19.1369	21.0505	20.3167	19.5208	15.1956	19.6113	20.0411	18.4213	21.6333	20.9553	21.0255	18.2143	21.1078	21.0788	24.2243	24.1813	-0.110205	3.60152	1.74566	0.0640784	0.901486	0.276264	0.420063	SRS015217.18032-T1-C
7112	22.7499	21.0554	21.0489	22.4945	21.507	19.8404	18.7737	20.8072	20.2894	19.1018	19.4211	21.1438	20.427	20.0487	17.8311	19.8827	20.9315	17.5065	-2.83993	0.0873887	-1.37627	0.0641638	0.901569	0.276266	0.420256	SRS015854.29145-T1-C
28081	24.9144	23.8888	22.6317	21.4422	22.2671	22.5156	22.7274	22.5157	21.6303	22.4506	20.8097	19.8582	22.4099	20.8431	22.941	22.7866	16.9954	22.6202	-3.15576	0.099029	-1.52836	0.0644669	0.901862	0.277205	0.420938	WP_094729601.1	L-arabinose isomerase [Bifidobacterium hapali]
58008	17.8432	19.6845	19.9788	22.2681	19.305	19.9635	17.1176	19.6178	21.1582	21.1948	20.833	23.1711	18.9384	20.5973	20.8412	23.5323	18.6701	20.9823	-0.100538	3.13962	1.51954	0.0647875	0.902169	0.278216	0.421659	WP_028087184.1	N-acetylneuraminate lyase [Dorea longicatena]
58134	19.4857	20.2164	17.7808	18.5105	22.7516	22.7419	20.2875	21.0096	24.8933	24.586	21.6651	19.0421	25.5099	17.6563	26.7602	20.3564	21.914	22.2239	-0.141334	4.36682	2.11274	0.0649593	0.902333	0.278279	0.422044	WP_087165408.1	PTS acetylgalactosamine transporter subunit IID [Lachnoclostridium sp. An131]
56914	20.4095	20.8381	18.2463	21.8081	18.6194	20.519	20.7361	24.3667	17.3601	17.4046	19.4093	18.6178	18.0584	18.0461	18.8261	19.6133	21.8534	21.5127	-3.35409	0.10865	-1.62272	0.0649731	0.902346	0.278279	0.422075	SRS043701.135335-T1-C
31276	17.5249	17.8376	17.8169	21.7914	18.2242	19.1082	19.956	18.6848	20.341	20.3567	20.0189	20.0584	19.9375	19.0162	18.5331	20.74	21.4084	21.5997	-0.0907028	2.75668	1.33299	0.0652288	0.902588	0.278769	0.422648	RSAG_01865	amidophosphoribosyltransferase [Ruminococcus sp. 5_1_39BFAA]
95	20.115	19.8105	18.2092	25.244	22.8804	24.9602	26.5237	29.6425	23.64	25.8343	24.4537	26.9768	31.0623	25.1094	28.3588	27.8871	19.4086	29.9302	-0.19487	5.88077	2.84295	0.0653464	0.902699	0.278769	0.422911	WP_087565852.1	hypothetical protein [Paenibacillus sp. MY03]
69668	19.4194	19.0758	17.7803	21.0859	20.1253	19.3996	18.9203	17.7501	21.0197	20.5102	20.1344	18.9157	25.8028	18.937	17.4143	23.0518	19.9878	25.2953	-0.131854	3.95648	1.91231	0.0654415	0.902789	0.278769	0.423124	sp|P02741|CRP_HUMAN	C-reactive protein OS=Homo sapiens GN=CRP PE=1 SV=1
58036	18.9804	18.8292	17.2061	20.2832	17.9611	18.5769	20.5259	17.9237	19.3505	21.9571	17.4854	20.1057	20.6929	19.3463	20.3502	21.0585	21.6239	19.5078	-0.0940645	2.81809	1.36201	0.0654682	0.902814	0.278769	0.423184	WP_059086731.1	nucleotidyltransferase [Blautia massiliensis]
56572	21.27	20.8773	20.878	20.897	19.6143	20.3198	21.9173	23.195	17.9426	18.3054	20.5505	20.5053	20.8443	18.5795	19.5992	20.7388	20.1362	21.0056	-2.69076	0.0900694	-1.30035	0.0655158	0.902858	0.278769	0.42329	NP_009523.1	ADP/ATP carrier protein PET9 [Saccharomyces cerevisiae S288C]
75474	26.1847	26.155	25.4351	25.0724	20.7754	25.0146	25.9195	25.7941	24.94	18.3726	19.0357	23.2271	22.6456	24.8592	23.5171	22.1457	26.3384	25.5857	-4.09353	0.139219	-1.97716	0.0657862	0.903111	0.279554	0.423894	WP_054876764.1	50S ribosomal protein L5 [Oxobacter pfennigii]
69829	20.0358	18.1892	19.3031	18.169	24.036	18.3088	19.4302	19.2575	21.0969	21.268	18.4457	20.8008	22.1544	23.5098	19.8408	22.3654	19.6872	23.0454	-0.116621	3.37714	1.63026	0.0660506	0.903357	0.280181	0.424484	HMPREF0996_01076	class II Aldolase and Adducin domain-containing protein [Lachnospiraceae bacterium 5_1_63FAA]
20183	23.0455	18.9807	20.4971	19.3449	22.8621	19.659	17.0496	20.208	24.0303	22.7671	22.2096	21.6288	21.9739	23.771	18.6375	19.2266	21.4506	23.5263	-0.123458	3.55605	1.7163	0.0661443	0.903443	0.280181	0.424692	CLOBAR_00256	4Fe-4S binding domain protein [Intestinibacter bartlettii DSM 16795]
6030	21.34	19.3996	19.869	19.9555	19.1797	19.7411	17.9776	18.7381	21.4947	21.281	21.8038	18.7323	21.9303	19.1428	26.703	21.4702	20.1934	19.249	-0.121901	3.47185	1.67497	0.066344	0.903627	0.280181	0.425137	HMPREF0103_1782	TonB-linked outer membrane protein, SusC/RagA family [Bacteroides sp. 2_1_33B]
36780	17.7845	29.5604	23.6227	19.1402	22.5763	24.1018	24.4113	27.2161	18.6359	18.5869	19.5849	25.0562	20.2993	21.1829	26.483	20.8391	20.7463	17.8566	-5.44066	0.19158	-2.62454	0.0663953	0.903674	0.280181	0.425251	SRS047014.25034-T1-C
31493	25.0878	17.8779	20.7057	18.4123	21.7223	24.4957	20.5662	19.121	19.5873	19.2658	18.578	19.2823	20.6168	19.4869	19.3028	19.9593	18.0286	19.0442	-3.49004	0.123221	-1.68341	0.0664431	0.903718	0.280181	0.425357	WP_066560040.1	serpin family protein [Clostridiales bacterium KLE1615]
19908	19.061	22.9905	18.6067	19.6086	19.8814	21.2537	23.2117	16.0804	17.2228	18.055	19.1339	17.3998	20.2735	19.4837	17.4583	16.1598	19.5478	19.2403	-3.50223	0.1237	-1.68927	0.0664501	0.903725	0.280181	0.425373	SRS049959.3136-T1-C
13282	20.4245	17.9757	20.8094	21.7119	24.9148	21.5841	21.0507	21.3218	19.8968	19.729	18.2925	20.1221	21.1255	19.7613	19.683	21.1778	17.9769	19.729	-3.05931	0.109879	-1.47472	0.0667533	0.904002	0.280584	0.426046	SRS019601.51733-T1-C
25530	18.4867	22.4147	23.7216	25.9796	24.5145	21.3483	21.2148	20.4437	18.6191	22.1283	22.4118	18.364	20.8207	18.308	22.6955	19.5853	21.1272	20.6541	-3.72238	0.134262	-1.79406	0.0668311	0.904072	0.280584	0.426218	WP_066562345.1	chaperonin GroEL [Clostridiales bacterium KLE1615]
5817	24.1125	24.1563	21.2668	21.7688	20.317	23.7196	22.3038	22.1115	22.4451	20.7637	17.2588	24.7659	21.9572	23.4204	17.3537	21.1231	19.3011	17.0251	-4.00081	0.144549	-1.92813	0.0668622	0.904101	0.280584	0.426287	WP_055087728.1	hypothetical protein [Intestinibacter bartlettii]
32951	24.0947	20.4873	20.6589	17.5316	20.7674	21.6279	22.1793	21.0279	21.8936	17.649	17.3082	21.6406	21.1154	19.3624	19.3259	20.6719	16.6836	17.711	-3.54982	0.128451	-1.71068	0.0668904	0.904126	0.280584	0.42635	SRS055982.64537-T1-C
13332	19.791	22.5047	22.3134	24.4139	26.2426	19.2229	26.2466	27.9039	20.1579	25.632	27.7753	28.2855	27.3808	25.3627	27.4163	25.6612	23.3235	27.7201	-0.172997	4.7563	2.29165	0.0669858	0.904213	0.280622	0.426561	WP_059042384.1	heavy metal translocating P-type ATPase [Streptomyces acidiscabies]
29346	17.8923	19.7511	19.371	22.6682	21.2304	20.144	19.5922	20.4683	19.4497	21.33	21.3133	21.4543	21.844	21.1215	19.685	22.1846	22.8606	25.0286	-0.114887	3.08985	1.48748	0.0674003	0.904586	0.281995	0.427478	CK5_32700	L-fucose isomerase and related proteins [Ruminococcus obeum A2-162]
5368	19.0126	21.023	19.7864	20.6067	18.6318	21.2995	25.5401	21.1989	19.4321	19.1552	19.6478	19.4402	20.8348	20.3263	18.2318	19.8688	17.2574	19.2828	-3.19917	0.119877	-1.53964	0.0675485	0.904718	0.282004	0.427805	WP_004292103.1	TonB-dependent receptor [Bacteroides eggerthii]
25092	24.8572	15.4659	22.514	18.5284	19.914	21.4045	23.4587	20.702	19.2516	18.3284	18.9491	18.9523	19.049	18.9933	17.5126	20.8657	18.9847	19.6121	-3.75263	0.141237	-1.80569	0.0676336	0.904794	0.282004	0.427993	WP_055262114.1	chaperonin GroEL [Roseburia faecis]
60626	20.4594	20.6283	18.9819	20.5835	21.5487	19.4065	20.7	24.3037	19.7205	19.558	18.387	21.105	19.7645	19.6714	19.4405	19.5261	18.216	19.4773	-2.78564	0.105884	-1.33988	0.0678258	0.904965	0.282004	0.428417	WP_097771071.1	MerR family transcriptional regulator [Faecalibacterium prausnitzii]
61269	22.0252	22.8452	20.8244	24.0378	18.8701	24.3732	20.6409	20.3114	18.2933	18.3534	20.7095	20.005	20.592	23.0462	19.7523	19.0556	22.8342	18.009	-3.48601	0.134033	-1.67599	0.0680515	0.905165	0.282004	0.428914	WP_075597513.1	cobyrinic acid a,c-diamide synthase [Leptolyngbya sp. 'hensonii']
41130	20.245	20.4407	19	21.8895	21.9899	18.3976	20.8092	24.1353	21.4635	18.8176	19.0431	19.5061	20.1993	17.8755	18.5479	19.4006	19.6297	19.822	-2.9808	0.115032	-1.43288	0.0681249	0.90523	0.282004	0.429075	WP_009268006.1	threonine dehydrogenase [[Clostridium] glycyrrhizinilyticum]
51595	19.7663	18.3297	19.9384	20.9454	21.084	19.9323	19.4736	21.125	19.7467	25.4196	21.4506	21.8912	21.0228	21.91	22.1274	21.1439	23.3007	18.0672	-0.123642	3.19096	1.53366	0.0682058	0.905301	0.282004	0.429253	SRS023526.72403-T1-C
13414	20.6367	20.9846	18.8991	21.5136	26.6919	20.8999	18.765	25.7072	19.7826	17.2399	20.2626	19.9547	20.211	19.4183	21.3428	19.7541	21.9536	19.1033	-3.87006	0.150111	-1.85998	0.0682264	0.905319	0.282004	0.429299	WP_072449168.1	CO dehydrogenase/CO-methylating acetyl-CoA synthase complex subunit beta [Blautia sp. Marseille-P3201T]
42492	20.383	20.4344	20.3244	19.5205	19.2631	21.1824	18.9868	19.5382	21.0283	19.3776	23.0855	20.5573	21.7588	21.1742	20.8632	20.8469	21.5102	21.1155	-0.0951141	2.45044	1.17766	0.0682405	0.905331	0.282004	0.42933	WP_053352786.1	elongation factor Tu [Leucobacter musarum]
4324	18.6964	21.9327	18.2058	23.7463	16.7599	22.0006	21.2135	17.5352	21.4371	22.0185	18.98	20.9946	22.0154	26.3522	21.7802	20.0682	23.4005	22.1554	-0.15444	3.97226	1.90891	0.0682739	0.905361	0.282004	0.429403	CK5_30850	pyruvate:ferredoxin (flavodoxin) oxidoreductase, homodimeric [Ruminococcus obeum A2-162]
79134	19.9327	18.646	20.6356	21.0024	21.3038	20.4705	21.9126	20.6802	21.4845	22.1063	22.5127	23.798	22.2848	22.4003	25.0227	18.7392	22.7416	19.5452	-0.121041	3.1021	1.49053	0.0683459	0.905424	0.282004	0.429561	SRS020328.172475-T1-C
83300	22.3681	24.8061	22.7919	18.5466	18.9741	22.2987	23.7409	22.0463	23.3794	24.3809	23.7921	23.1998	23.1202	23.3983	24.0172	22.1579	25.6484	21.9326	-0.127222	3.23937	1.55607	0.0684776	0.905539	0.282004	0.429851	WP_005921825.1	30S ribosomal protein S11 [Faecalibacterium prausnitzii]
93650	19.6457	18.8219	21.8474	21.6408	22.5149	21.1844	21.8127	21.8615	20.2405	20.1853	19.0352	18.6177	20.3219	19.766	19.7728	19.1068	20.8979	21.1997	-2.60669	0.103133	-1.25178	0.0686284	0.90567	0.282004	0.430181	SRS020328.138231-T1-C
32079	20.0708	20.1503	19.1913	23.2068	22.1571	18.6405	20.5066	21.3021	17.0671	17.6502	20.5493	18.8154	20.4959	18.0329	17.9121	20.7417	18.0584	21.9218	-3.18387	0.126474	-1.5287	0.0687107	0.905742	0.282004	0.430362	WP_072522102.1	F0F1 ATP synthase subunit beta [Blautia sp. Marseille-P3087]
80588	20.5424	25.0191	19.2684	19.859	20.5523	18.6792	20.2508	18.8957	21.7244	28.9449	20.6729	24.5132	21.9371	25.9309	18.0922	20.9794	18.9498	25.1458	-0.190805	4.80219	2.30569	0.0687157	0.905746	0.282004	0.430373	SRS015782.199170-T1-C
22782	19.4103	18.4522	18.4162	18.7787	18.5902	19.1184	19.1956	19.2854	17.1476	19.9829	18.0014	19.0752	22.8111	20.4954	18.4205	30.1885	20.6845	28.1538	-0.215342	5.39577	2.59021	0.0688072	0.905826	0.282004	0.430573	WP_024868893.1	arginine--tRNA ligase [Pseudoxanthomonas suwonensis]
72426	23.0388	23.996	21.3932	17.0211	20.5579	23.6682	18.762	21.3255	21.6984	20.2384	17.0327	19.1113	20.5202	18.8346	19.6622	20.6479	19.0446	18.4787	-3.52838	0.141474	-1.69345	0.0689042	0.90591	0.282004	0.430786	SRS015578.27846-T1-C
59851	19.401	19.3739	19.1859	18.978	17.4003	18.631	17.9968	19.8543	18.4512	21.4184	18.5144	19.6808	25.644	17.9505	17.9855	26.8168	18.5295	26.279	-0.19073	4.73946	2.27436	0.0689806	0.905976	0.282004	0.430953	sp|P27105|STOM_HUMAN	Erythrocyte band 7 integral membrane protein OS=Homo sapiens GN=STOM PE=1 SV=3
77390	21.5674	21.8954	20.5409	20.058	21.8586	22.5247	21.468	24.1558	20.8469	18.9122	21.8826	19.6212	21.3198	20.5652	20.2638	20.6148	20.536	20.5759	-2.59398	0.104453	-1.24476	0.0689933	0.905987	0.282004	0.430981	SRS064276.62329-T1-C
33715	24.3734	18.6734	18.5609	18.0237	21.1462	18.8701	20.629	20.1778	24.9473	22.1749	17.6994	21.1225	22.7894	21.3317	22.596	23.6725	18.4235	25.41	-0.164917	4.08478	1.95993	0.0690485	0.906034	0.282004	0.431102	WP_021635269.1	ABC transporter solute-binding protein [Clostridium sp. KLE 1755]
23496	19.7837	24.2297	24.8458	21.1196	21.3561	26.5166	26.8898	19.8176	18.5779	22.0183	21.1792	22.3022	21.5836	22.1383	22.9802	21.1457	20.6531	19.5196	-3.87916	0.159091	-1.86003	0.0693811	0.90632	0.283008	0.431829	SRS015794.61148-T1-C
91677	24.6434	20.8748	20.4115	18.2037	20.4482	18.6591	23.73	19.1704	22.1268	23.6096	24.2107	27.0043	23.3049	22.868	20.0657	21.8509	22.6212	19.0697	-0.166977	3.97802	1.90552	0.0698848	0.906748	0.284511	0.432927	SRS023914.42738-T1-C
34663	17.0694	17.7663	18.4622	19.0294	19.6578	17.5424	17.8064	18.9844	22.2947	17.8565	20.0907	18.59	19.1737	19.6711	19.4396	18.503	20.0753	19.8382	-0.111178	2.63821	1.26352	0.0699721	0.906822	0.284511	0.433117	WP_094303674.1	ABC transporter substrate-binding protein [Azospirillum brasilense]
48563	18.3909	18.6635	19.8476	20.4036	21.8268	19.9342	18.132	26.4481	17.5786	17.8938	14.6603	18.5071	20.0121	23.3792	18.4781	18.0818	17.4315	18.3344	-4.21839	0.178089	-2.02015	0.070012	0.906855	0.284511	0.433204	HMPREF0992_00332	glyceraldehyde-3-phosphate dehydrogenase [Lachnospiraceae bacterium 6_1_63FAA]
42375	18.8583	27.332	20.5368	22.0808	22.1954	22.446	20.9808	24.761	20.4989	18.9899	20.4887	20.56	21.6656	18.5287	25.6197	20.8816	18.9476	17.926	-4.15316	0.176721	-1.98822	0.0701871	0.907003	0.284868	0.433585	WP_074314609.1	elongation factor Tu [Micromonospora cremea]
36965	17.8671	19.352	18.6268	19.0594	20.4132	19.5248	20.3366	19.9256	18.0136	25.1457	20.943	21.1513	21.6363	21.1558	18.8963	21.6591	20.8823	19.4137	-0.135185	3.13825	1.50153	0.0704637	0.907234	0.285634	0.434186	WP_055940933.1	hypothetical protein [Lachnospiraceae bacterium TF01-11]
62286	18.7148	16.9567	18.135	18.442	19.3364	17.874	15.8536	18.4364	22.9224	17.9083	17.2301	17.0123	20.0454	20.516	22.8579	19.198	22.7059	16.7649	-0.161248	3.65625	1.7475	0.0710053	0.907683	0.287472	0.43536	WP_027116880.1	flagellin [Lachnospiraceae bacterium P6B14]
34175	17.4182	17.3564	18.5973	19.8225	19.7597	17.6323	18.4682	18.0601	19.5644	19.7798	19.5258	19.8079	21.5742	19.7958	17.4713	24.4683	18.8977	18.1472	-0.140695	3.16848	1.51389	0.0711655	0.907815	0.287762	0.435706	sp|P70333|HNRH2_MOUSE	Heterogeneous nuclear ribonucleoprotein H2 OS=Mus musculus GN=Hnrnph2 PE=1 SV=1
9966	23.8561	19.9008	19.6898	19.3474	20.2199	17.2307	17.9597	19.7613	19.5091	21.3856	19.1917	18.2935	20.9402	23.1954	22.7497	22.2753	22.2254	25.6325	-0.168328	3.75657	1.79412	0.0713801	0.907991	0.287978	0.43617	WP_012419884.1	ATP-dependent chaperone ClpB [Akkermansia muciniphila]
40087	18.4819	20.8426	18.5274	19.6623	19.9735	20.5494	17.655	18.7747	26.1088	21.2153	20.287	20.3849	18.9748	20.5738	19.8363	20.3201	20.8655	19.8879	-0.144402	3.21854	1.53707	0.0714102	0.908015	0.287978	0.436235	WP_093673065.1	aspartate aminotransferase family protein [Sporolactobacillus nakayamae]
59034	19.1671	19.1019	19.1289	19.1578	20.0774	19.049	15.9947	19.1992	23.9517	20.3016	21.9952	20.3942	22.0747	18.9314	18.3514	20.9079	17.9581	19.0516	-0.144563	3.20915	1.53229	0.0715066	0.908094	0.287978	0.436443	WP_014608782.1	fructose-bisphosphate aldolase [Streptococcus thermophilus]
69957	32.8919	31.6515	33.5469	32.0802	28.0938	31.1264	29.6261	29.0414	29.1538	28.7253	29.4291	31.2769	22.472	33.5838	32.8476	24.5193	30.074	22.6528	-5.30736	0.239741	-2.53381	0.0715728	0.908148	0.287978	0.436586	sp|P32765|ASP_THECC	21 kDa seed protein OS=Theobroma cacao GN=ASP PE=2 SV=1
75234	23.7731	24.2529	25.0485	24.0922	27.0784	24.744	23.5719	21.4559	23.2694	22.2696	24.8275	23.2571	20.6087	22.3623	26.0598	20.1285	20.6093	23.0888	-3.36109	0.153047	-1.60402	0.0717663	0.908305	0.2884	0.437003	WP_005348871.1	rubrerythrin family protein [[Eubacterium] hallii]
20717	21.0865	20.1158	17.0036	18.4795	19.5647	23.2236	24.0952	16.1543	18.1118	17.0492	17.062	16.7499	19.1418	18.4578	19.1593	18.8288	20.5668	16.5809	-3.76179	0.172651	-1.79457	0.0719588	0.90846	0.288733	0.437418	WP_008416051.1	ATP-dependent helicase [Halalkalicoccus jeotgali]
22430	19.1255	18.3135	18.4312	18.9867	18.5201	18.9133	17.981	19.1477	20.7943	18.7192	19.9841	19.7099	21.1608	19.6034	19.6257	20.8093	17.9432	19.7619	-0.109731	2.37735	1.13381	0.0720982	0.908573	0.288733	0.437718	WP_002949548.1	urease subunit alpha [Streptococcus thermophilus]
71764	24.2046	20.6785	20.118	20.1716	20.8921	18.1299	20.5785	20.6404	19.7973	21.2361	17.7959	18.1888	18.2789	19.3102	19.3223	20.3844	18.9327	19.6678	-2.90473	0.134211	-1.38526	0.0721235	0.908593	0.288733	0.437772	SRS016495.108705-T1-C
81665	24.9345	18.2011	18.356	19.0966	20.1319	19.4679	17.5858	19.223	23.5075	20.0323	20.925	20.9693	22.1085	17.8197	20.0667	25.2521	21.7843	22.0758	-0.177856	3.83684	1.82949	0.0722039	0.908657	0.288733	0.437945	SRS015578.68064-T1-C
26472	19.0242	21.3669	21.8147	22.085	19.4358	19.123	19.8579	18.942	18.5033	21.4431	21.6714	24.9647	22.8101	21.7114	19.6094	22.8184	20.3839	23.812	-0.153189	3.28641	1.56661	0.072342	0.908768	0.288908	0.438242	sp|P19013|K2C4_HUMAN	Keratin, type II cytoskeletal 4 OS=Homo sapiens GN=KRT4 PE=1 SV=4
37377	23.3074	23.8806	21.3211	22.1636	23.8522	23.2085	22.5969	26.7535	18.961	21.3799	23.9143	21.845	19.5865	21.2031	20.147	20.117	24.0805	25.5378	-3.58416	0.167624	-1.70827	0.0724251	0.908835	0.288908	0.438421	WP_006427876.1	ABC transporter substrate-binding protein [Dorea longicatena]
8674	20.1864	21.9137	22.0581	18.7725	19.3014	23.1376	19.5755	17.8407	22.8087	24.5353	22.3647	26.091	20.5489	23.2919	22.5579	21.8868	18.9703	18.5614	-0.179297	3.80617	1.81344	0.0726068	0.908979	0.288994	0.438811	HMPREF9406_0707	pyruvate, phosphate dikinase [Clostridium sp. HGF2]
46415	21.9048	18.2561	19.5735	20.2573	20.8591	19.4185	20.9498	20.2147	24.0355	21.493	21.1706	17.9459	22.029	22.4988	21.7495	21.7839	20.384	22.8241	-0.140693	2.96511	1.41221	0.0727908	0.909125	0.288994	0.439205	WP_021637315.1	hypothetical protein [Clostridium sp. KLE 1755]
14895	25.9645	20.4053	22.3621	21.8211	21.1364	21.8045	22.5005	21.7578	25.2947	25.0401	20.9406	21.7148	25.0187	24.9737	21.4152	30.316	21.9512	25.1545	-0.195878	4.12175	1.96293	0.0728303	0.909156	0.288994	0.43929	sp|A5A6I6|TRFE_PANTR	Serotransferrin OS=Pan troglodytes GN=TF PE=2 SV=1
35838	22.0966	21.2202	19.7375	18.1448	20.4683	20.4457	20.2922	20.6606	17.9544	19.0056	18.7045	19.0526	20.6367	19.3521	19.0656	20.6508	17.896	19.2517	-2.57511	0.122669	-1.22622	0.0728912	0.909205	0.288994	0.43942	WP_069423741.1	sugar-binding protein [Eisenbergiella tayi]
8794	18.7511	22.6393	24.2024	20.6279	18.2745	22.428	19.6673	25.0377	25.1629	26.2066	22.2063	27.3568	19.3133	24.7931	25.9096	22.0109	22.5707	20.1601	-0.21293	4.44395	2.11551	0.073041	0.909323	0.288994	0.439741	XP_017994194.1	karyopherin kap95 [Malassezia pachydermatis]
6109	18.0979	21.2315	23.9553	24.6615	22.5723	18.0918	21.4069	22.6451	19.7324	19.0387	17.9572	18.8769	21.3072	24.3537	17.6226	20.884	17.6734	19.6282	-3.93959	0.188868	-1.87536	0.0730552	0.909334	0.288994	0.439771	SRS015264.143130-T1-C
40137	17.8151	19.2018	19.0668	19.131	18.0539	19.0961	17.6271	20.2284	22.6066	20.2512	20.6704	20.0288	19.3585	20.1767	20.3172	19.7328	20.0532	17.2985	-0.128554	2.67228	1.27186	0.0731444	0.909404	0.288994	0.439962	WP_011227629.1	serine protease [Streptococcus thermophilus]
13229	19.5313	21.3728	19.2686	21.7851	24.0529	23.2338	21.3592	21.4769	18.098	22.7316	20.0542	20.3319	19.068	18.8845	21.6353	20.2722	20.9251	18.3365	-3.10204	0.149347	-1.47635	0.073165	0.90942	0.288994	0.440006	SRS015133.20970-T1-C
50836	21.6472	23.8299	22.4156	22.2181	21.5698	22.3568	22.9402	20.8535	18.7438	19.3394	20.5428	18.944	21.178	20.8206	21.0866	21.3631	22.5328	23.9754	-2.89209	0.139672	-1.37621	0.0732457	0.909483	0.288994	0.440179	SRS016954.52520-T1-C
74758	24.7322	21.8225	19.8433	20.9041	20.3921	22.9167	21.1497	20.261	19.8983	20.1178	17.7971	17.6609	21.3349	17.4049	20.9164	25.5149	18.3872	17.6203	-3.86266	0.187777	-1.83744	0.073418	0.909618	0.289323	0.440547	sp|A2YDY2|RL11_ORYSI	60S ribosomal protein L11 OS=Oryza sativa subsp. indica GN=RPL11 PE=2 SV=2
47046	19.1426	18.7484	18.1161	19.1658	18.2727	19.131	19.2148	19.2817	20.5196	20.7222	17.343	17.8098	20.3723	20.7083	24.7539	19.0716	23.6329	19.7986	-0.163311	3.34147	1.58908	0.0735588	0.909728	0.289527	0.440848	WP_072851238.1	acyl-CoA dehydrogenase [Anaerotignum lactatifermentans]
34790	16.5045	18.8327	17.9041	18.3958	13.5322	18.6839	20.1512	20.063	19.6752	19.443	19.8367	19.0595	20.2975	18.9134	19.0652	19.8307	20.7215	17.9509	-0.151836	3.09369	1.47093	0.07367	0.909814	0.289614	0.441085	WP_005952338.1	NADP-specific glutamate dehydrogenase [Blautia hydrogenotrophica]
65906	17.768	20.4251	18.0083	18.449	19.9083	19.604	21.119	19.343	19.2282	20.8878	21.1896	25.3057	20.4227	19.0418	18.9846	21.3871	20.7064	20.9994	-0.155786	3.13029	1.48725	0.0740429	0.910103	0.289965	0.44188	sp|Q90XG0|TPISB_DANRE	Triosephosphate isomerase B OS=Danio rerio GN=tpi1b PE=2 SV=1
42262	24.3156	27.598	24.9129	26.082	22.6584	23.0437	25.6959	22.1086	26.0375	21.7009	26.5593	20.4569	18.4702	21.438	20.8618	21.0585	24.7845	24.605	-4.11525	0.206025	-1.95461	0.0742041	0.910227	0.289965	0.442223	WP_022463261.1	elongation factor Tu [Fusicatenibacter saccharivorans]
10946	22.4384	18.304	19.9143	20.9169	21.9716	21.1596	22.6663	22.065	23.8645	21.7106	20.9309	20.5411	25.8676	23.6622	20.6933	29.6181	21.4449	22.7996	-0.20488	4.07241	1.93377	0.0743376	0.910329	0.289965	0.442507	WP_035138264.1	glycogen/starch/alpha-glucan phosphorylase [Collinsella sp. 4_8_47FAA]
51801	23.7204	21.4926	22.0223	22.0818	22.9844	19.3209	22.2316	24.8203	23.0777	21.6458	21.7027	21.1773	19.0917	17.5191	20.8572	20.7368	21.4627	21.2167	-3.12855	0.157528	-1.48551	0.0743609	0.910347	0.289965	0.442557	SRS012273.90715-T1-C
91137	20.8306	19.7854	21.603	18.7697	20.5373	20.2252	18.8455	20.1957	19.6558	22.0113	19.0452	21.1783	21.5833	21.3659	21.2102	21.8672	23.1554	22.515	-0.133652	2.65307	1.25971	0.0743742	0.910357	0.289965	0.442585	SRS014459.143163-T1-C
12323	19.1035	17.0984	19.6196	19.3045	20.1982	19.1223	18.7758	19.3475	17.6912	26.1514	18.5709	20.0202	22.3929	18.2002	20.9057	23.3686	19.7465	21.168	-0.185904	3.68659	1.75035	0.0744017	0.910378	0.289965	0.442643	SRS011586.213966-T1-C
58559	19.924	21.448	22.0309	22.7315	29.0391	21.7052	19.3548	22.7806	18.2861	17.9565	20.521	20.2097	19.9337	19.7443	17.5443	19.6664	26.3651	21.8713	-4.56584	0.231977	-2.16693	0.074609	0.910536	0.289965	0.443083	WP_065955191.1	sodium:proton antiporter [Alishewanella sp. HH-ZS]
5696	17.7428	19.5246	20.3938	19.293	19.6152	18.454	19.5083	21.5297	20.9688	20.8672	19.3677	18.1742	19.5987	19.5825	26.2362	25.4826	22.4626	20.374	-0.193173	3.80071	1.80377	0.0746191	0.910544	0.289965	0.443105	sp|Q5U300|UBA1_RAT	Ubiquitin-like modifier-activating enzyme 1 OS=Rattus norvegicus GN=Uba1 PE=1 SV=1
56587	20.1618	18.3962	18.3415	20.4958	21.201	22.2973	20.5419	21.7553	19.3338	18.2454	19.4495	19.4632	20.2047	17.9444	17.4419	20.1498	19.2921	19.6186	-2.70689	0.137867	-1.28451	0.0746771	0.910588	0.289965	0.443228	RBR_08270	DNA-directed RNA polymerase subunit alpha [Ruminococcus bromii L2-63]
5425	20.5951	21.916	28.2228	20.6993	21.6115	24.8029	26.3394	18.3272	19.5638	20.198	19.8371	20.347	19.0603	19.4517	20.6613	24.7701	17.6287	24.5204	-4.65817	0.237292	-2.21044	0.074682	0.910592	0.289965	0.443239	SRS049995.41508-T1-C
39533	17.4932	22.6955	21.0089	21.1032	20.7847	20.868	20.494	19.0356	19.5904	19.1559	19.3048	17.8176	18.0366	20.7707	19.0174	19.7478	18.5194	19.3884	-2.74088	0.139909	-1.30049	0.074739	0.910635	0.289965	0.443359	SRS053335.153883-T1-C
26408	23.6296	20.0014	18.632	20.4089	21.1462	20.4922	20.7286	20.6997	19.6595	19.3491	19.791	20.0804	20.1215	20.5935	19.3578	19.9634	18.2967	16.9161	-2.75168	0.142802	-1.30444	0.0752047	0.910986	0.290557	0.444346	HMPREF0326_00023	hypothetical protein [Desulfovibrio sp. 3_1_syn3]
22070	26.0297	20.1204	19.4266	23.8911	20.486	20.0455	24.5714	20.1158	19.1951	19.1327	24.7057	19.5601	20.5899	20.8065	18.3915	17.7263	21.3803	17.8419	-4.01451	0.208889	-1.90281	0.0752799	0.911043	0.290557	0.444505	SRS047044.52019-T1-C
44943	17.8621	19.7412	20.5628	20.9344	21.2784	22.0639	19.5453	21.5044	18.2195	19.0403	20.8049	19.4727	19.9187	18.8949	18.6887	19.5085	19.4865	17.9065	-2.62137	0.13647	-1.24245	0.0752946	0.911054	0.290557	0.444537	SRS023526.258810-T1-C
50553	25.9943	21.9365	24.7422	22.4586	21.9495	22.6943	23.0049	17.9173	23.0925	19.2678	18.5157	20.5376	20.9587	20.9585	23.2616	19.8635	23.7004	16.9317	-3.96444	0.207699	-1.87837	0.0754758	0.911189	0.290557	0.44492	SRS015578.69255-T1-C
55218	17.6208	18.057	22.0476	25.2778	24.0537	22.6814	17.2661	20.5291	22.5049	22.454	23.6872	22.5504	23.2763	23.188	21.4717	22.824	21.1383	24.4299	-0.200575	3.82211	1.81077	0.0755236	0.911225	0.290557	0.445021	WP_045078351.1	ketol-acid reductoisomerase [Peptoniphilus sp. ING2-D1G]
58153	17.8734	23.3031	24.5252	17.2146	21.1191	20.5157	21.9513	23.2121	20.1076	23.5256	17.2481	17.2855	19.5551	18.3544	19.6454	20.0228	19.3243	18.8255	-3.85231	0.202601	-1.82485	0.0755866	0.911272	0.290557	0.445154	SRS011302.184082-T1-C
81014	20.6793	18.7165	21.9807	23.8455	23.867	19.7275	22.7546	18.1155	22.9349	22.733	22.8242	22.5363	22.8999	24.8188	20.5925	22.0519	23.4449	22.648	-0.170838	3.24605	1.5376	0.0756073	0.911287	0.290557	0.445197	SRS049900.86755-T1-C
91511	21.9929	20.7276	24.4938	24.603	25.4604	24.5391	23.139	21.9551	19.5309	17.7458	25.768	23.0651	18.702	21.5566	24.1151	20.2933	22.1283	22.5222	-3.84477	0.202478	-1.82115	0.0756258	0.911301	0.290557	0.445236	WP_025435575.1	LysM peptidoglycan-binding domain-containing protein [Peptoclostridium acidaminophilum]
19685	24.1147	20.7634	18.0253	24.9579	21.5915	20.957	20.1869	18.5659	18.9585	18.9654	19.0538	16.6616	20.1357	20.2711	16.7624	18.8358	20.0693	23.5612	-3.8385	0.202809	-1.81785	0.0757205	0.911372	0.290557	0.445436	SRS050422.278133-T1-C
232	18.0303	19.1398	19.3025	17.9118	20.9965	19.2994	19.1435	18.8855	17.7376	20.8729	18.023	26.5355	22.4331	20.4044	21.0378	22.4222	18.9722	19.804	-0.194655	3.66588	1.73561	0.0758657	0.911479	0.290557	0.445743	sp|P24733|MYS_ARGIR	Myosin heavy chain, striated muscle OS=Argopecten irradians PE=1 SV=1
50998	17.2555	18.777	18.159	23.5965	21.3229	19.8494	20.2269	20.3346	19.0242	18.4415	18.7408	17.0914	19.8899	18.1572	18.538	19.7425	17.829	17.7661	-2.99546	0.159099	-1.41818	0.0758737	0.911485	0.290557	0.44576	WP_062807804.1	ABC transporter substrate-binding protein [Blautia sp. Marseille-P2398]
70777	19.7062	17.4628	18.7326	19.8393	21.4547	19.308	12.0105	19.5582	24.7991	17.8056	20.8284	19.7157	21.2464	20.3111	20.2876	20.1791	19.8889	19.1206	-0.21502	4.03345	1.90922	0.0759816	0.911565	0.290629	0.445987	WP_048925617.1	methyltransferase [Clostridium sp. 1_1_41A1FAA]
89723	17.5123	19.087	20.6091	19.5256	20.0193	18.1211	16.7112	19.3363	20.0925	18.0838	20.4587	20.181	22.3105	18.0208	18.8384	20.8098	22.5542	21.6266	-0.16215	3.02696	1.43241	0.0761247	0.911671	0.290683	0.446289	SRS011239.128250-T1-C
65974	17.6008	18.2594	19.064	17.8069	19.9765	18.6246	21.6639	19.8687	21.4117	20.336	25.687	18.7013	22.3021	19.606	19.3423	22.5375	16.8064	21.799	-0.198376	3.68806	1.74484	0.0762464	0.91176	0.290683	0.446545	WP_032089405.1	triose-phosphate isomerase [bacterium LF-3]
66278	24.2005	22.6193	25.5631	26.3978	27.2995	31.6289	25.236	19.2618	21.625	19.4021	24.3787	21.3767	18.5786	27.5228	23.5961	20.3921	26.3677	24.5281	-5.28243	0.2843	-2.49907	0.0762636	0.911773	0.290683	0.446581	sp|P02873|LEA1_PHAVU	Alpha-amylase inhibitor 1 OS=Phaseolus vulgaris GN=LLP PE=1 SV=1
34377	21.1559	25.6111	24.9716	21.9412	18.9823	23.5129	25.2538	26.9539	17.8661	20.07	20.9632	22.3723	20.6756	18.9022	26.9667	20.0007	25.866	19.5798	-4.69821	0.255023	-2.22159	0.0765187	0.91196	0.291314	0.447118	WP_087989126.1	NADP-specific glutamate dehydrogenase [Anaerotignum lactatifermentans]
90269	25.255	23.8433	20.1436	19.3058	19.842	20.253	21.4396	23.2793	21.823	18.9444	18.9831	19.2447	22.0347	17.9999	21.4588	22.7299	18.4896	17.8786	-3.62063	0.197563	-1.71153	0.0766767	0.912075	0.291575	0.44745	SRS015578.206835-T1-C
58177	22.6365	18.3339	18.5883	19.1247	19.2404	19.3468	18.0457	19.3143	20.0052	17.7757	20.6165	20.9919	25.2344	20.9557	22.9704	25.2555	19.2053	18.3801	-0.212285	3.83275	1.81023	0.077133	0.912405	0.292738	0.448407	sp|Q5R8S8|AT1B1_PONAB	Sodium/potassium-transporting ATPase subunit beta-1 OS=Pongo abelii GN=ATP1B1 PE=2 SV=1
21422	19.0144	21.6518	18.268	18.3022	19.7916	19.3311	19.0622	11.9607	20.3071	17.8643	21.7686	20.1888	21.8501	19.4743	19.724	22.8675	17.2668	21.8411	-0.222159	4.0072	1.89252	0.0771625	0.912427	0.292738	0.448469	RTO_10570	L-fucose isomerase [Ruminococcus torques L2-14]
49713	19.2038	23.449	17.5309	19.8014	18.6649	18.4041	21.3026	20.318	21.2615	22.0878	21.1181	21.8665	21.9404	19.376	21.1491	21.8612	20.2963	21.1311	-0.16291	2.91184	1.37447	0.0774453	0.91263	0.293469	0.449061	SRS056519.69708-T1-C
38201	23.4129	23.0622	20.4801	18.1949	20.3644	19.2321	16.9263	20.4889	22.4637	21.7578	28.4366	18.9991	22.4122	21.5121	21.9995	21.3548	22.9526	20.0914	-0.229256	4.08478	1.92776	0.0775442	0.912701	0.293473	0.449268	WP_008706371.1	MULTISPECIES: sugar ABC transporter substrate-binding protein [Clostridiales]
16859	17.3302	19.183	19.3918	24.0775	19.6524	18.7125	20.4794	20.7932	19.0782	18.4479	18.7728	18.9457	20.585	17.6018	18.5232	18.3335	17.5271	17.5134	-3.00859	0.169301	-1.41965	0.0776268	0.91276	0.293473	0.449441	WP_016228711.1	formate C-acetyltransferase [Lachnospiraceae bacterium 10-1]
92413	20.8473	21.6056	22.1943	26.5861	22.6754	20.878	19.8667	20.7794	20.3678	20.4404	20.4215	19.356	21.0981	20.6508	20.5576	21.2036	22.0536	18.5812	-3.08665	0.174547	-1.45605	0.0777814	0.91287	0.293717	0.449764	SRS050422.216864-T1-C
83953	21.2551	23.0172	24.1723	23.3704	22.4569	17.7492	20.4031	23.6074	20.961	25.3089	26.7009	25.3011	23.6837	23.4783	20.8493	22.7634	24.4581	23.4766	-0.203914	3.59232	1.6942	0.0779016	0.912955	0.293794	0.450015	WP_071150226.1	MULTISPECIES: type VI secretion system needle protein Hcp [Bacteroides]
75754	18.548	23.4012	20.3875	22.0527	18.6063	19.7326	20.0453	20.1691	17.3591	19.0205	19.6459	19.3288	19.3003	18.4087	20.1747	19.8172	19.4949	17.9838	-2.78754	0.158633	-1.31445	0.0779823	0.913012	0.293794	0.450183	WP_055227727.1	50S ribosomal protein L6 [Fusicatenibacter saccharivorans]
66419	22.0479	20.4246	27.4432	20.5641	20.1347	23.4991	20.4453	22.1023	19.3222	21.3542	19.7295	29.6609	34.583	31.3692	19.4075	36.2839	21.6455	25.2068	-0.458796	8.0061	3.77365	0.0782056	0.91317	0.294054	0.450649	SRS017307.17753-T1-C
29561	20.1783	21.559	23.553	24.4871	24.4738	24.2197	24.1575	20.7308	20.9352	28.8814	24.3322	25.2918	22.3464	24.3825	22.7898	34.536	22.3541	28.4896	-0.306835	5.33482	2.51399	0.0783233	0.913253	0.294054	0.450894	sp|P02675|FIBB_HUMAN	Fibrinogen beta chain OS=Homo sapiens GN=FGB PE=1 SV=2
71695	19.5946	21.613	22.5095	21.0614	19.9348	20.4279	20.3278	20.8302	23.8178	22.0874	25.1891	22.5914	20.8753	23.3153	21.9071	21.5984	18.8793	21.5215	-0.170378	2.95214	1.39088	0.0784345	0.913331	0.294054	0.451126	CLOBAR_00095	50S ribosomal protein L4 [Intestinibacter bartlettii DSM 16795]
11023	26.0944	21.6644	18.9416	18.9283	24.2384	22.8242	20.8028	20.8463	19.0772	19.8704	20.8667	21.6862	19.062	19.0459	19.9229	21.9628	19.1593	21.0624	-3.44085	0.198895	-1.62098	0.0784855	0.913367	0.294054	0.451232	sp|P04712|SUS1_MAIZE	Sucrose synthase 1 OS=Zea mays GN=SH-1 PE=2 SV=1
9072	19.6273	25.9944	24.9507	20.6425	18.9542	27.1903	19.8287	27.0376	17.8302	26.9475	20.2351	19.4034	20.2807	21.3236	19.1508	20.5615	21.4406	20.0535	-4.89567	0.284584	-2.30554	0.0786688	0.913495	0.294054	0.451613	SRS050925.140220-T1-C
53298	18.924	19.7393	25.3867	19.2537	24.4114	24.1837	18.7093	19.7806	22.0999	19.9643	24.394	25.3738	26.0836	25.8479	22.8966	23.0651	20.7014	22.2536	-0.243544	4.18248	1.96947	0.078725	0.913535	0.294054	0.45173	WP_022034946.1	type I glyceraldehyde-3-phosphate dehydrogenase [Eubacterium ramulus]
75369	24.2453	17.2777	19.4589	19.3068	20.3158	20.3759	16.8549	19.2858	24.8059	18.3394	21.8086	21.2994	22.1562	21.3748	24.8819	20.2168	20.9711	18.7665	-0.225432	3.86933	1.82195	0.078743	0.913547	0.294054	0.451767	WP_007285298.1	MULTISPECIES: 50S ribosomal protein L5 [Clostridiales]
27395	21.1129	22.0079	24.3172	22.6072	22.6044	22.1962	20.6558	23.8721	26.0241	21.9189	23.1107	19.8952	21.2543	19.4778	17.5935	20.0736	19.937	17.3637	-3.73215	0.218492	-1.75683	0.078902	0.913658	0.294054	0.452098	COPCOM_00829	L-arabinose isomerase [Coprococcus comes ATCC 27758]
73197	20.2712	20.2306	19.9575	21.1072	25.1757	19.1926	19.1986	21.6639	19.915	19.6656	23.7379	31.1388	24.0112	23.3781	23.7089	21.5429	23.0975	20.1486	-0.272346	4.64192	2.18479	0.0789741	0.913708	0.294054	0.452248	SRS011586.161729-T1-C
12324	22.7773	27.7033	27.5699	27.7878	24.2529	25.5264	24.904	26.2809	25.8763	22.4715	25.4337	22.8931	27.0079	21.1838	24.7586	20.3874	25.3515	25.8068	-3.68261	0.216078	-1.73326	0.0789765	0.91371	0.294054	0.452253	SRS012273.84039-T1-C
30652	22.0552	18.1239	17.9357	17.8	18.5426	19.3022	21.186	18.1806	24.472	21.0907	20.86	18.069	18.7955	21.302	24.162	18.5923	18.6756	22.6981	-0.216281	3.67815	1.73093	0.0790478	0.913759	0.294054	0.452401	WP_004614995.1	MULTISPECIES: PTS glucose transporter subunit IIBC [Tyzzerella]
86865	17.5046	19.2629	18.9579	19.6472	20.327	19.2901	17.7267	20.8328	18.3913	20.4466	19.2793	20.8195	25.4078	20.833	20.6685	24.2564	18.9473	19.1821	-0.204181	3.46323	1.62953	0.0791355	0.91382	0.294054	0.452583	sp|P01602|KV105_HUMAN	Immunoglobulin kappa variable 1-5 OS=Homo sapiens GN=IGKV1-5 PE=1 SV=2
17886	19.6299	19.6238	19.7129	21.0911	18.727	18.5711	18.981	19.0609	19.1499	20.7166	20.7852	20.038	20.9167	21.1895	20.9906	20.591	24.7524	18.5228	-0.169943	2.85106	1.34056	0.0795036	0.914073	0.294843	0.453346	SRS014459.4668-T1-C
30276	17.5455	20.0369	19.7067	19.3941	19.9814	18.4019	17.2054	19.5914	17.5271	22.6521	18.5904	20.7374	22.8639	19.4031	19.6054	28.394	18.0593	22.0535	-0.254515	4.2659	2.00569	0.0795351	0.914095	0.294843	0.453411	sp|P52209|6PGD_HUMAN	6-phosphogluconate dehydrogenase, decarboxylating OS=Homo sapiens GN=PGD PE=1 SV=3
64924	18.0511	20.8756	22.0489	26.1151	23.8741	23.4638	18.0871	28.3888	20.6343	18.9488	20.032	22.0001	20.8103	22.4789	19.5195	23.1293	18.9682	18.5387	-4.48218	0.268087	-2.10705	0.0796196	0.914153	0.294843	0.453586	SRS014235.76643-T1-C
72560	21.5856	20.8564	18.8142	22.0875	19.8283	19.5363	21.893	18.1622	21.4662	24.7723	19.3539	23.6158	21.9755	20.587	19.841	22.261	23.0438	21.2369	-0.18816	3.12793	1.46988	0.0798145	0.914286	0.295229	0.453989	NP_013862.1	ribosomal 60S subunit protein L13B [Saccharomyces cerevisiae S288C]
3211	24.5736	22.1075	21.3858	20.6978	18.8502	21.4933	20.5111	22.2563	19.178	17.9461	20.3124	20.0335	22.3234	24.074	20.4417	19.0172	17.7275	17.295	-3.51126	0.212094	-1.64959	0.0799561	0.914383	0.295417	0.454282	WP_055277880.1	DNA-directed RNA polymerase subunit beta [Clostridium disporicum]
78488	18.7593	17.8104	18.2536	17.3582	19.2161	18.047	16.8502	18.7319	24.9156	18.5913	17.8212	19.1707	20.9293	19.4551	19.6546	20.4827	17.3883	18.1258	-0.197359	3.24759	1.52512	0.0801649	0.914524	0.295853	0.454713	CLOBAR_01831	acetyltransferase, GNAT family [Intestinibacter bartlettii DSM 16795]
41122	19.2411	17.8234	21.6778	19.3291	20.1472	17.9971	19.823	18.042	21.3515	20.7145	23.0959	20.4688	18.8567	20.5548	25.7699	22.5925	17.1613	19.0671	-0.221042	3.6275	1.70323	0.0802585	0.914588	0.295863	0.454906	SRS013687.94470-T1-C
70201	16.8569	18.438	18.6258	19.1826	19.8157	17.1953	18.0952	19.6547	18.6322	21.553	19.6594	19.8556	21.1209	18.2974	19.7496	21.4131	17.6182	19.7173	-0.167602	2.72484	1.27862	0.080586	0.914809	0.296244	0.455581	WP_004034776.1	30S ribosomal protein S3 [Clostridium sp. ASF356]
51104	19.1597	19.9829	18.342	21.042	20.5773	19.3608	21.082	19.1803	21.6235	21.2415	24.4453	21.7656	22.2354	21.7502	23.8882	19.0859	20.0438	17.4822	-0.200605	3.23124	1.51532	0.0809144	0.915028	0.296244	0.456258	WP_032090035.1	BMP family ABC transporter substrate-binding protein [bacterium LF-3]
51965	22.4315	19.2747	18.5051	16.0713	16.8103	19.101	16.1459	16.1309	25.2505	24.5951	17.6113	17.4203	17.8548	17.3943	20.4375	21.02	20.6962	18.8817	-0.27244	4.38712	2.05734	0.0809243	0.915035	0.296244	0.456278	SRS020233.350254-T1-C
31057	19.5344	18.2843	19.3347	19.9259	20.8176	17.9602	20.259	19.2612	23.727	21.0313	18.4531	22.2408	21.2864	20.87	21.0485	19.2446	20.702	18.9432	-0.17676	2.84183	1.33253	0.0809812	0.915073	0.296244	0.456395	WP_021650578.1	hypothetical protein [Blautia sp. KLE 1732]
60487	16.0906	19.3919	20.9802	18.6691	19.5726	17.1247	15.6537	19.0023	22.4431	16.0901	17.5947	20.6324	20.474	18.9596	19.6059	20.3524	21.8476	21.446	-0.217238	3.48506	1.63391	0.0810584	0.915124	0.296244	0.456553	WP_006861144.1	bifunctional 5,10-methylene-tetrahydrofolate dehydrogenase/5,10-methylene-tetrahydrofolate cyclohydrolase [Marvinbryantia formatexigens]
26144	19.1934	19.4818	19.7585	21.28	18.4579	20.8311	19.709	17.7665	21.0847	18.9901	23.5337	22.1406	21.8828	21.3267	22.9081	19.2356	20.8328	17.9731	-0.190405	3.05247	1.43103	0.0810833	0.915141	0.296244	0.456605	WP_087157446.1	phosphoenolpyruvate carboxykinase (ATP) [Lachnoclostridium sp. An181]
21736	18.1329	21.2094	21.4765	18.3122	20.0824	23.6043	20.8055	23.5103	26.2467	18.2975	23.9214	25.2822	31.7185	25.0073	20.6931	20.6795	17.7061	25.0944	-0.342344	5.48827	2.57296	0.0810833	0.915141	0.296244	0.456605	WP_021774833.1	L-fucose isomerase [Oribacterium sp. oral taxon 078]
26747	18.2529	17.8323	18.5363	19.7397	22.5399	18.4147	17.9304	19.1711	18.6265	18.8222	19.3277	19.7822	21.7589	22.4742	24.0295	21.4581	20.4654	18.9425	-0.201825	3.23494	1.51656	0.0810901	0.915145	0.296244	0.456619	SRS049900.14668-T1-C
30250	18.8092	24.1981	25.5581	23.032	21.1322	24.1427	24.3096	19.4942	20.5014	19.6698	21.9112	24.1297	18.4703	22.0441	20.5477	20.256	22.4853	18.1332	-3.77688	0.237616	-1.76963	0.081391	0.915345	0.29701	0.457237	FAEPRAA2165_02436	Tat pathway signal sequence domain protein [Faecalibacterium prausnitzii A2-165]
58776	18.2448	19.262	18.6658	19.4277	20.0729	19.2657	18.1904	19.6463	20.4609	21.1889	20.1908	18.0789	21.1008	22.5785	18.0345	20.8405	20.2319	20.5581	-0.166393	2.62526	1.22944	0.0816604	0.915523	0.29766	0.457789	SRS018427.146033-T1-C
71583	23.4782	20.3732	19.8434	18.0375	19.7352	19.9479	17.56	19.8534	17.8255	18.337	18.6096	18.5445	20.108	17.0777	17.6994	20.9374	17.3384	18.0612	-2.9897	0.190247	-1.39972	0.0818061	0.915618	0.297857	0.458088	WP_033516402.1	30S ribosomal protein S4 [Bifidobacterium cuniculi]
46431	18.6507	17.7403	18.7494	19.4637	18.3224	19.1801	20.3301	19.2955	21.1713	24.6863	19.0674	18.6575	20.5804	18.9511	20.4914	19.0714	19.8014	20.8825	-0.187973	2.92707	1.36955	0.0821435	0.915839	0.298752	0.458778	WP_055197632.1	mannitol-1-phosphate 5-dehydrogenase [Anaerostipes hadrus]
836	27.8649	20.8653	25.2286	20.4748	21.6888	21.7031	19.6112	22.2727	17.0725	20.3452	21.6302	21.3702	21.5444	23.2764	20.2244	18.3217	20.33	22.1656	-3.92618	0.254946	-1.83562	0.082558	0.916108	0.299924	0.459625	SRS015133.90782-T1-C
39417	22.7858	23.0678	21.3232	19.2793	23.8366	20.6776	19.1658	21.7584	20.8821	19.1339	18.2302	19.6425	20.7188	20.2476	20.1382	20.6057	21.6699	20.3118	-2.84275	0.185294	-1.32873	0.082701	0.9162	0.300108	0.459917	WP_071120839.1	ABC transporter substrate-binding protein [Romboutsia timonensis]
76123	26.0342	17.4043	18.8704	20.2195	20.9636	20.1358	20.6276	20.105	20.2271	19.0501	18.2282	18.985	20.1167	19.3946	19.0994	18.9902	18.1305	17.8794	-3.28477	0.214907	-1.53493	0.0828427	0.916291	0.300145	0.460206	sp|O24385|CPI7_SOLTU	Cysteine protease inhibitor 7 (Fragment) OS=Solanum tuberosum PE=2 SV=1
30029	21.5823	19.7227	19.2219	22.01	21.391	20.5793	20.8904	20.7821	19.7307	19.0256	21.7706	20.1766	20.2783	19.0462	18.9938	20.1065	18.478	18.4761	-2.49167	0.163244	-1.16421	0.0828954	0.916325	0.300145	0.460313	SRS050422.6163-T1-C
45909	25.7163	25.6003	18.4984	19.1942	22.2277	27.3878	23.7164	25.508	25.4091	20.8356	19.9345	23.6693	20.9473	21.0185	21.2768	23.6863	17.09	19.429	-4.60556	0.302583	-2.15149	0.083002	0.916393	0.300197	0.46053	WP_071119818.1	hypothetical protein [Romboutsia timonensis]
68970	24.6295	23.6387	21.3271	20.6744	21.748	18.9477	18.5335	22.1746	21.8868	19.1713	20.3539	19.9481	21.0079	20.1239	19.5032	20.2	19.7716	18.2004	-3.0885	0.203539	-1.44248	0.0831199	0.916469	0.30029	0.46077	WP_042402291.1	MULTISPECIES: 50S ribosomal protein L1 [Clostridium]
22123	20.4841	19.7305	18.9209	22.1681	24.6638	21.2319	20.58	21.4748	19.5899	18.3359	17.1586	17.545	20.6841	20.9137	22.9487	20.4569	19.7683	18.9006	-3.26987	0.216727	-1.52657	0.08334	0.916609	0.300484	0.461218	WP_087517871.1	sulfoacetaldehyde acetyltransferase [Pseudomonas sp. M30-35]
40070	18.6912	20.3276	21.5308	16.5035	19.071	18.2323	22.3242	22.5617	15.5565	17.1362	16.0949	18.166	17.4945	18.6795	18.2074	20.0724	19.5003	21.5897	-3.54625	0.235157	-1.65555	0.0833584	0.916621	0.300484	0.461255	BIFADO_01328	acetate kinase [Bifidobacterium adolescentis L2-32]
126	18.4141	19.2619	19.5899	19.4243	21.1981	18.7353	20.1023	24.3443	18.5154	17.7963	18.934	18.2683	18.6216	18.6254	18.065	22.3145	17.1484	18.405	-3.13974	0.210955	-1.46439	0.0838707	0.916945	0.301715	0.462296	SRS050422.173784-T1-C
43362	27.4325	25.0226	25.0809	24.4983	21.351	26.3278	29.5224	24.2711	26.1013	27.8862	29.724	28.6304	26.6011	28.3649	26.7227	24.7568	26.2181	25.8315	-0.237116	3.52781	1.64535	0.0838851	0.916954	0.301715	0.462325	WP_066164529.1	elongation factor Tu [Gordonia hydrophobica]
59765	19.4228	16.3304	18.9136	20.1685	20.6724	17.0713	23.5059	19.914	18.6896	18.1081	18.4778	16.6888	18.1874	17.8245	18.2149	18.9339	18.5462	17.048	-3.0625	0.206621	-1.42794	0.0840344	0.917048	0.301918	0.462628	SRS011271.98013-T1-C
81843	22.0285	25.82	21.3363	21.443	21.5695	20.0473	20.7005	22.1325	17.5478	19.6421	18.045	20.2343	21.4892	26.0901	20.3623	20.1274	20.2272	17.211	-3.83459	0.260454	-1.78707	0.0843006	0.917215	0.30233	0.463167	SRS014459.4218-T1-C
34935	22.3316	19.4933	18.4872	22.0667	22.4252	19.9244	17.0908	23.6123	17.7275	17.0842	18.2866	17.0731	19.0085	19.0151	20.5148	19.4314	22.7723	19.3709	-3.54228	0.241284	-1.6505	0.0844141	0.917286	0.30233	0.463396	HMPREF1312_0930	peptidase C1-like protein [Bifidobacterium longum subsp. longum 44B]
62982	19.0417	18.4982	18.0084	20.5945	19.9179	19.0143	17.6325	17.836	20.4544	19.9065	19.2791	19.8566	21.1724	19.9781	19.8898	20.9591	18.5542	19.4042	-0.164888	2.41989	1.1275	0.0844276	0.917294	0.30233	0.463424	SRS015782.273375-T1-C
76379	21.8121	24.1346	21.1442	25.3299	21.9707	20.7311	23.4959	24.1383	20.4424	21.1716	18.3839	22.4128	21.1172	20.7973	17.1832	21.76	24.27	24.2369	-3.57968	0.245553	-1.66706	0.0846969	0.917461	0.30296	0.463968	SRS017521.114311-T1-C
56676	17.8795	19.6927	20.6222	19.7721	18.6936	19.6381	18.1505	19.5534	20.6847	20.2567	20.3624	20.265	21.2183	20.2822	20.1758	21.2454	18.5602	20.4296	-0.162137	2.35766	1.09776	0.0847993	0.917525	0.302994	0.464175	WP_014621758.1	peptide-methionine (R)-S-oxide reductase [Streptococcus thermophilus]
36399	21.1035	21.8802	22.3177	20.0825	20.0307	25.0587	21.5964	21.3361	19.5837	22.9082	17.521	20.3938	21.2648	19.2581	21.0535	22.0931	19.4783	18.717	-3.11436	0.217218	-1.44857	0.0853759	0.91788	0.30472	0.465338	SRS051882.58655-T1-C
44717	17.6335	20.8326	18.6046	23.0644	21.711	24.4414	20.0848	21.2108	19.366	18.9251	17.8939	19.1711	23.8639	19.4792	17.8939	20.3153	16.5571	19.066	-3.64519	0.255726	-1.69473	0.0856168	0.918027	0.30505	0.465823	SRS048164.41994-T1-C
42306	25.3234	21.264	19.3328	25.7003	25.4829	18.6617	21.8145	20.1799	24.311	20.9807	20.3971	20.2822	19.5807	20.0796	19.571	20.8844	17.7941	20.1539	-3.90774	0.274782	-1.81648	0.0857134	0.918085	0.30505	0.466017	CLOBAR_00092	translation elongation factor Tu [Intestinibacter bartlettii DSM 16795]
86440	19.088	19.094	18.1595	22.4995	20.4695	18.9403	18.2617	18.0832	17.7193	20.9765	18.3176	25.9054	22.1947	21.206	18.2499	23.2716	21.4581	21.22	-0.262203	3.71713	1.72746	0.0858448	0.918165	0.30505	0.466282	SRS011529.133961-T1-C
47077	26.7085	24.2546	24.717	24.6405	23.639	25.5034	25.7109	24.4699	27.6153	28.3962	24.9317	27.4357	23.8767	25.2826	28.6854	31.4748	21.5692	28.1341	-0.271125	3.84052	1.7847	0.0858785	0.918186	0.30505	0.466349	sp|P30740|ILEU_HUMAN	Leukocyte elastase inhibitor OS=Homo sapiens GN=SERPINB1 PE=1 SV=1
51597	19.3657	17.0768	19.762	18.5944	20.0985	19.148	19.2631	19.3847	21.7228	24.4717	20.6091	17.8617	20.4597	18.5743	20.4456	18.1867	20.1046	23.6322	-0.231288	3.27165	1.52018	0.0859371	0.918221	0.30505	0.466467	NP_014555.1	alcohol dehydrogenase ADH1 [Saccharomyces cerevisiae S288C]
28611	17.8257	20.469	18.0496	20.063	23.1767	23.3014	17.6357	20.6427	21.9316	23.1438	23.7899	25.167	18.6158	23.868	19.3591	21.3119	20.1448	21.7011	-0.26882	3.78445	1.75781	0.0861381	0.918343	0.305222	0.466871	SRS019601.23994-T1-C
14823	20.1791	18.1502	19.3494	17.6019	20.2284	19.7019	22.1862	20.1259	18.52	18.7237	15.6161	18.2096	19.2336	18.602	17.5666	20.6312	18.5619	18.2136	-2.80448	0.199376	-1.30255	0.0861731	0.918364	0.305222	0.466941	WP_055067908.1	chemotaxis protein CheA [Roseburia faecis]
76088	21.7936	21.8038	19.4421	20.925	21.4626	22.0744	22.0971	21.5316	20.1354	22.6053	16.8179	21.7348	21.0129	18.6696	20.4791	21.2774	19.7129	17.6569	-2.97483	0.2127	-1.38107	0.0864159	0.91851	0.305545	0.467428	SRS018351.147546-T1-C
39243	23.6559	23.7839	22.8653	21.5229	23.5787	23.2978	24.2932	22.5212	22.5715	22.7532	18.3445	21.7304	21.3933	18.1776	22.3217	23.0242	25.3158	21.3825	-3.20754	0.230729	-1.48841	0.0866742	0.918664	0.305545	0.467945	WP_071119374.1	peptidoglycan-binding protein [Romboutsia timonensis]
91687	23.4561	19.6375	21.1506	21.803	21.7833	21.1783	21.3767	21.2204	22.5478	20.3767	18.8021	19.2304	21.0498	20.4433	20.2812	20.7406	20.0171	19.1633	-2.55493	0.183887	-1.18552	0.0866982	0.918679	0.305545	0.467994	WP_042393862.1	MULTISPECIES: 30S ribosomal protein S15 [Clostridium]
84915	18.5245	19.3778	19.5777	19.7722	19.6701	18.2726	19.4643	19.7732	20.995	21.1271	18.7295	18.6262	20.2771	19.0865	20.6261	20.5814	24.9974	21.4865	-0.20966	2.9081	1.34922	0.0867709	0.918722	0.305545	0.468139	SRS015133.130536-T1-C
41786	25.1805	23.2111	20.8455	22.214	20.6437	23.4749	23.0156	23.8192	23.6056	18.852	21.6346	20.3356	25.2401	19.0091	22.2027	23.1382	18.6797	18.4129	-3.64214	0.263074	-1.68953	0.0868518	0.91877	0.305545	0.468301	WP_042396886.1	MULTISPECIES: acetate kinase [Clostridium]
36815	20.4627	18.4083	19.0031	19.2417	22.1824	20.9421	22.5057	20.8214	21.6933	21.0284	22.1863	21.6948	22.2305	19.2993	24.066	21.8732	21.4449	21.8891	-0.202127	2.79147	1.29467	0.0869582	0.918834	0.305545	0.468514	SRS016954.30759-T1-C
81685	21.2911	22.68	20.5434	21.0317	21.7721	21.7821	23.7425	22.0789	17.876	22.6836	23.0647	21.0741	21.4952	20.9242	18.8569	20.6181	20.411	17.6581	-3.01728	0.219244	-1.39902	0.0871102	0.918924	0.305545	0.468818	SRS018351.144055-T1-C
33424	20.5543	21.4414	19.005	23.1102	21.5538	20.8233	19.9004	21.0603	19.9273	18.1397	22.6187	18.8451	20.7293	19.947	18.3724	19.6769	19.7073	18.5894	-2.75169	0.200169	-1.27576	0.0871587	0.918952	0.305545	0.468915	SRS015264.84500-T1-C
83330	18.619	20.264	20.9489	18.5009	20.1219	17.8026	21.2845	17.9446	24.074	23.2945	18.8451	19.2753	21.3592	20.8511	23.523	18.9392	19.1785	20.2599	-0.239612	3.28798	1.52419	0.0872372	0.918999	0.305545	0.469071	SRS018427.70173-T1-C
13941	22.0988	17.897	20.7274	17.702	19.6326	18.3784	17.8305	17.9692	20.4522	18.3586	21.119	20.9823	23.0294	28.3864	20.5663	21.2093	17.1614	18.7682	-0.310412	4.25807	1.97383	0.087252	0.919008	0.305545	0.469101	WP_062380642.1	elongation factor G [Lysinimicrobium pelophilum]
88564	20.3418	21.2337	20.8134	21.815	23.8485	23.1583	17.9918	18.178	25.6813	27.7641	18.4938	29.0998	30.4543	26.7972	20.3658	19.8423	21.309	17.1941	-0.438425	5.99364	2.77761	0.087401	0.919096	0.305545	0.469398	WP_039610775.1	hypothetical protein [Pseudoalteromonas luteoviolacea]
36938	22.6838	23.8613	19.3556	17.0584	19.6528	21.5187	22.9827	23.3333	22.7835	17.5232	19.2889	17.2252	20.6774	19.4925	20.0037	20.7949	18.9492	19.8909	-3.54566	0.259842	-1.64291	0.0874826	0.919144	0.305545	0.469561	WP_081019720.1	glycine reductase complex selenoprotein B [Dorea longicatena]
31831	19.8259	18.4501	19.8858	20.4538	22.0932	19.2445	19.9596	20.3319	19.3547	18.3619	19.4462	19.0555	20.1684	18.6522	19.0882	18.8116	18.3724	18.0889	-2.35418	0.173024	-1.09058	0.0876098	0.919218	0.305545	0.469815	WP_035137702.1	glycoside hydrolase family 1 protein [Collinsella sp. 4_8_47FAA]
32135	26.6071	24.3237	24.2807	20.9654	22.2653	23.6598	24.1488	24.5169	26.5601	27.0365	24.3274	25.5251	22.8388	24.0085	26.4534	27.513	22.6337	26.5295	-0.237538	3.23085	1.49666	0.0876251	0.919227	0.305545	0.469845	sp|Q5R5A3|ANT3_PONAB	Antithrombin-III OS=Pongo abelii GN=SERPINC1 PE=2 SV=1
81884	23.4022	23.9912	24.7254	23.2623	16.7029	25.249	23.4115	25.8768	25.709	26.0083	23.5616	26.5571	28.6435	25.3974	24.3104	26.3831	23.49	21.8427	-0.295966	4.02126	1.86265	0.0876721	0.919255	0.305545	0.469939	sp|P14555|PA2GA_HUMAN	Phospholipase A2, membrane associated OS=Homo sapiens GN=PLA2G2A PE=1 SV=2
60940	22.0355	17.9818	18.356	18.915	20.7476	18.1807	18.4337	20.0838	20.0721	21.98	20.7047	20.1636	19.7915	22.3993	22.6744	20.4023	20.8563	17.8551	-0.216002	2.91234	1.34817	0.0880133	0.919454	0.306161	0.470619	1000411484.C9686.G6
3326	21.4398	19.0088	23.0375	18.5892	19.0255	22.2079	21.5706	20.8313	22.5932	26.6113	22.7613	22.3141	22.5391	22.1821	21.8325	20.9238	20.2831	20.1635	-0.241519	3.25466	1.50657	0.0880371	0.919468	0.306161	0.470666	WP_082414115.1	hypothetical protein [[Eubacterium] eligens]
28024	18.6433	21.0669	22.5551	19.9777	19.6163	21.3205	20.2125	22.1134	23.4934	26.8298	25.1235	21.4966	19.793	19.9269	21.0525	20.0547	20.6815	25.9958	-0.282563	3.7957	1.75657	0.0881791	0.919551	0.306328	0.470948	SRS022071.247796-T1-C
9471	23.031	25.0919	23.9952	22.2275	25.8757	22.5681	22.8579	26.914	25.1799	23.3407	22.0061	19.1786	22.356	26.4847	22.4431	19.8371	22.8351	20.2878	-3.6209	0.270395	-1.67525	0.0883198	0.919632	0.306489	0.471228	XP_566978.1	ATP-binding cassette (ABC) transporter [Cryptococcus neoformans var. neoformans JEC21]
46037	21.3039	24.1111	19.0705	21.3667	26.1368	19.2926	18.7868	23.375	22.5519	27.4133	24.6467	25.7186	24.2239	19.3863	26.34	24.0471	20.6215	21.8197	-0.323189	4.31616	1.99649	0.0884419	0.919703	0.306586	0.471471	sp|P01014|OVALY_CHICK	Ovalbumin-related protein Y OS=Gallus gallus GN=SERPINB14B PE=1 SV=1
60863	23.8698	19.941	18.0242	19.2438	20.0781	19.7078	17.7376	19.2036	18.7496	17.4433	18.8724	18.2026	19.7613	18.2027	18.5811	18.9918	18.5457	16.632	-2.87072	0.215792	-1.32747	0.0886178	0.919804	0.306654	0.47182	SRS020869.48769-T1-C
58108	18.2492	20.1329	23.5999	22.6716	25.3079	23.9386	19.8669	18.7948	17.6536	20.6211	18.2253	16.0508	19.6613	20.1436	19.6473	19.3754	23.0797	22.7132	-4.00934	0.303147	-1.8531	0.0888842	0.919958	0.306654	0.472348	WP_093549190.1	murein L,D-transpeptidase [Streptomyces sp. DvalAA-43]
42105	19.8171	19.7203	19.5193	19.791	20.1544	20.3328	17.912	18.6052	21.3091	23.3525	19.0925	18.2988	19.9317	20.1467	18.6495	22.0955	21.6013	25.495	-0.249803	3.28131	1.51575	0.0891987	0.920137	0.306654	0.472971	SRS019601.77039-T1-C
75103	19.227	22.3785	22.2614	24.3152	21.9147	22.0526	23.9577	18.0576	21.8825	21.9581	18.7401	18.5983	21.0414	20.2557	20.3496	21.0455	19.8346	19.3619	-3.16922	0.241604	-1.46381	0.0892627	0.920174	0.306654	0.473098	WP_066557660.1	NADH peroxidase [Clostridiales bacterium KLE1615]
19596	17.3048	19.8958	26.7855	22.5147	23.9494	21.2018	18.829	19.8327	24.9279	28.2829	20.2288	29.6853	29.4182	27.0185	20.6001	25.1448	18.3149	17.719	-0.469591	6.15923	2.84482	0.089267	0.920176	0.306654	0.473107	WP_094050993.1	type I-C CRISPR-associated protein Cas8c/Csd1 [Cohnella sp. CIP 111063]
76990	18.2262	19.9184	17.0363	17.9601	17.5894	24.4833	19.6982	19.0879	21.5338	23.2946	20.0013	22.6319	21.9877	20.8959	20.8715	19.1584	16.682	22.6162	-0.283605	3.7183	1.71735	0.0892858	0.920187	0.306654	0.473144	WP_096816187.1	N-acetyltransferase [Lactococcus lactis]
37353	19.7501	21.6765	18.9639	25.9936	19.1003	27.0174	19.2619	18.8475	28.5281	30.3054	18.5392	18.9782	25.1283	27.0992	29.7827	22.1765	17.366	25.3669	-0.495862	6.49716	3.00065	0.0893144	0.920203	0.306654	0.4732	WP_008871523.1	phosphoenolpyruvate mutase [Desulfonatronospira thiodismutans]
63321	20.7024	22.8639	20.0303	17.965	19.6986	18.6032	18.867	18.7118	24.2243	21.2762	21.3593	23.3198	22.5792	21.0038	17.0524	23.5753	19.0751	19.5834	-0.268842	3.51807	1.62462	0.0893737	0.920237	0.306654	0.473318	SRS015578.245893-T1-C
39718	20.246	20.6294	18.146	20.3187	19.2268	20.2583	19.8107	25.9623	19.1934	24.9532	21.1495	21.9463	24.1376	21.7839	21.5603	28.2157	18.1713	25.3099	-0.342793	4.47742	2.06732	0.0894604	0.920286	0.306654	0.473489	sp|Q9HDC9|APMAP_HUMAN	Adipocyte plasma membrane-associated protein OS=Homo sapiens GN=APMAP PE=1 SV=2
5972	24.8141	29.835	21.0292	22.5526	22.3985	29.3008	23.8509	20.3818	20.6342	22.6765	25.9909	22.4456	23.107	22.4882	18.7941	19.5919	23.6707	22.1229	-4.58801	0.351694	-2.11816	0.0895181	0.920319	0.306654	0.473603	WP_066002415.1	hypothetical protein [Ensifer shofinae]
80676	18.28	21.1491	19.916	20.6406	19.9938	19.6238	20.7021	25.323	19.6283	19.0615	19.5639	19.3785	20.6286	18.3586	19.3516	20.4057	18.3743	18.6671	-2.95006	0.226617	-1.36172	0.0896169	0.920375	0.306654	0.473798	BLAHAN_07108	Hsp20/alpha crystallin family protein [Blautia hansenii DSM 20583]
76773	17.6773	18.9928	18.7471	17.2645	19.4575	18.8723	18.2298	19.3299	20.8379	22.7615	20.4014	19.9975	22.0384	17.3245	17.4364	18.1013	20.178	20.1625	-0.226024	2.93111	1.35254	0.0897962	0.920476	0.306654	0.474153	SRS015133.6174-T1-C
49829	19.9777	19.9824	22.0175	20.2781	22.1735	18.2258	19.4794	24.4844	23.4888	23.2329	21.0837	21.7646	18.2509	22.0284	25.1394	22.2686	21.7377	26.1765	-0.282819	3.66243	1.6898	0.089863	0.920514	0.306654	0.474285	sp|P12234|MPCP_BOVIN	Phosphate carrier protein, mitochondrial OS=Bos taurus GN=SLC25A3 PE=1 SV=1
71834	23.0284	25.2418	24.3489	24.536	23.1183	19.9932	23.2085	23.448	23.81	19.4049	24.5179	20.568	21.8055	22.0795	21.3944	19.1007	22.8771	23.3007	-3.20716	0.248151	-1.47951	0.0899557	0.920566	0.306654	0.474467	WP_055220759.1	50S ribosomal protein L4 [Fusicatenibacter saccharivorans]
321	23.3346	23.5608	23.1788	23.2484	23.7643	23.1372	22.0342	23.5738	22.8338	27.0642	23.2952	24.8268	23.4812	24.2414	22.6016	31.5874	22.0867	28.4449	-0.305177	3.93977	1.8173	0.0900086	0.920596	0.306654	0.474572	sp|P01024|CO3_HUMAN	Complement C3 OS=Homo sapiens GN=C3 PE=1 SV=2
39696	20.9985	20.1552	19.8212	19.5642	18.4825	18.6975	20.2353	20.8842	24.1647	21.4098	22.03	21.261	22.2633	21.1053	18.2484	20.9928	20.5528	19.443	-0.217867	2.80241	1.29227	0.0901809	0.920692	0.306654	0.474911	WP_002891158.1	MULTISPECIES: serine hydroxymethyltransferase [Streptococcus]
58873	19.6244	20.9787	19.9587	20.8158	19.1958	19.7479	15.5679	19.5699	21.4013	20.4914	25.6053	18.2526	21.6464	21.6011	18.8881	20.5149	20.4374	20.9874	-0.261806	3.36224	1.55022	0.0902563	0.920735	0.306654	0.47506	SRS013687.120335-T1-C
88500	20.0224	23.9572	21.132	20.5599	20.4856	20.9191	17.7074	18.7864	19.2173	18.4368	17.884	20.9151	20.5412	18.2607	18.858	20.0975	17.9069	18.8686	-2.9231	0.227795	-1.34765	0.0902947	0.920756	0.306654	0.475136	SRS050422.91918-T1-C
26186	20.7627	20.2635	22.2676	18.2194	22.8201	21.334	18.1008	25.3556	20.6314	19.7016	18.262	19.0853	20.627	19.7695	19.1791	20.561	19.6539	19.2589	-3.18362	0.248629	-1.46749	0.0903968	0.920813	0.306654	0.475337	BLAHAN_04486	histidine ammonia-lyase [Blautia hansenii DSM 20583]
20038	19.499	19.3058	19.0713	19.4779	19.9222	19.3829	17.6189	19.5814	19.2019	18.9884	19.1047	19.3553	20.5917	20.671	20.2403	20.6051	24.0239	22.1159	-0.213073	2.72787	1.2574	0.0904049	0.920818	0.306654	0.475353	WP_073111517.1	molecular chaperone DnaK [Hespellia stercorisuis]
30418	21.8947	22.882	21.9422	18.9916	21.2119	25.0296	21.5206	20.4977	18.0344	22.4658	16.6569	20.1489	21.1359	22.412	20.3003	21.0591	19.9323	20.2091	-3.27823	0.256578	-1.51083	0.0905013	0.920871	0.306654	0.475543	SRS017247.30546-T1-C
47855	21.2856	22.2975	19.7612	19.1694	17.0218	22.9473	17.9672	17.9521	19.3756	24.872	18.1615	24.1406	19.1697	21.4418	22.0759	26.571	22.7151	19.0649	-0.33286	4.24996	1.95855	0.0905341	0.92089	0.306654	0.475607	SRS019161.55422-T1-C
76212	22.161	21.4401	20.6421	18.32	21.4595	19.9438	20.9786	25.1853	19.9497	18.4794	20.1605	19.0272	20.8772	21.5261	19.7885	19.7602	20.1348	19.5206	-2.9168	0.229034	-1.34388	0.0906575	0.920958	0.306753	0.47585	SRS049712.179769-T1-C
19967	21.6447	20.8481	22.2033	19.298	21.3524	23.3405	22.3121	17.6129	22.3014	17.4673	20.3024	19.0952	19.7442	18.8952	18.3775	17.9696	22.772	18.6497	-3.29926	0.261174	-1.51905	0.0910492	0.921175	0.307758	0.47662	WP_049727636.1	molecular chaperone DnaK [Dorea sp. D27]
85194	24.5422	24.9748	23.5364	24.3068	24.6728	24.5421	25.152	25.0512	24.4632	23.1336	25.0734	22.63	22.315	20.036	24.6668	19.2584	24.641	25.4356	-3.11271	0.248731	-1.43199	0.0915085	0.921427	0.30899	0.47752	SRS011271.152745-T1-C
35486	20.514	18.0377	25.5341	23.2912	24.0425	26.3478	24.4047	20.0384	18.5353	17.0148	19.1055	19.038	21.0518	20.6542	24.2017	21.5529	24.2398	22.3944	-4.34331	0.348385	-1.99746	0.0916956	0.921529	0.309301	0.477887	WP_077320697.1	ABC transporter substrate-binding protein [Bifidobacterium breve]
45999	22.0137	22.5565	21.8254	18.8033	20.8195	23.0087	17.7331	20.926	18.3828	18.927	19.6468	18.3303	20.6706	19.8547	20.615	20.4645	19.9102	19.7975	-2.83033	0.228665	-1.30083	0.0920529	0.921724	0.309798	0.478586	BIFDEN_02138	branched-chain-amino-acid transaminase [Bifidobacterium dentium ATCC 27678]
48753	17.5544	19.4647	20.0625	18.8774	23.1931	19.6163	17.9667	20.3896	18.6497	20.7409	19.1089	20.9673	21.6924	23.3956	20.9833	21.4117	22.2136	21.0615	-0.243703	3.00756	1.38193	0.0922008	0.921804	0.309798	0.478875	SRS050422.43427-T1-C
48390	16.9146	20.04	18.3657	19.0795	20.8075	20.9989	24.8414	21.1586	19.2431	18.9257	18.9018	18.8658	20.1967	17.5106	18.8838	20.189	17.4026	17.9173	-3.20411	0.25985	-1.47213	0.0922433	0.921827	0.309798	0.478958	WP_078783209.1	sn-glycerol-3-phosphate ABC transporter ATP-binding protein UgpC [Gemmiger formicilis]
184	16.284	18.6987	16.936	19.5306	19.9289	20.5725	18.2811	19.5052	18.6743	20.2787	20.2271	18.6328	20.6189	20.7588	25.5143	17.1505	21.3184	19.8334	-0.279972	3.44715	1.58359	0.0923173	0.921866	0.309798	0.479102	CLONEX_01925	hypothetical protein [Tyzzerella nexilis DSM 1787]
55732	19.1465	24.3138	19.5265	18.1441	20.3732	21.1821	17.3454	20.0971	17.9499	25.3921	19.9117	20.3342	24.8293	18.8271	19.9963	31.0944	19.0232	31.0118	-0.499587	6.1414	2.82091	0.0923971	0.921909	0.309798	0.479258	sp|P01859|IGHG2_HUMAN	Immunoglobulin heavy constant gamma 2 OS=Homo sapiens GN=IGHG2 PE=1 SV=2
68567	21.1237	17.7361	19.9828	21.9305	22.1506	25.1195	23.8297	21.3942	20.9941	24.7132	20.202	19.6055	18.9222	20.1192	20.3567	18.8336	17.6516	18.5203	-3.62882	0.29565	-1.66659	0.0924748	0.921951	0.309798	0.47941	SRS053335.73156-T1-C
86849	16.7818	19.7248	17.5463	18.8147	17.5927	18.772	18.2354	18.7577	19.4533	18.3315	20.0357	19.5922	19.9665	20.0584	16.7418	19.356	23.1859	18.9825	-0.229649	2.81406	1.29221	0.0925584	0.921996	0.309798	0.479573	SRS051882.113901-T1-C
13112	23.0023	24.5422	22.783	25.4624	25.614	23.7101	23.8519	26.2028	21.1437	18.097	20.0978	21.4059	19.2443	16.9306	26.7005	30.2541	21.2297	25.4077	-5.10709	0.417157	-2.34497	0.0926044	0.922021	0.309798	0.479662	SRS016095.53732-T1-C
17808	18.365	19.2125	19.0006	17.8702	20.9552	19.2335	18.3076	20.0975	22.5987	18.4645	23.4431	20.5651	21.7743	20.5308	20.4118	20.2788	18.5133	18.1976	-0.243553	2.93864	1.34754	0.0933487	0.922418	0.311967	0.481111	WP_011225479.1	transketolase [Streptococcus thermophilus]
65625	19.8849	22.1783	24.9821	25.7116	26.8795	24.5078	22.2769	23.4338	20.1922	21.2157	24.5438	19.4163	21.8788	25.7667	22.8407	18.11	23.7027	21.7585	-3.90439	0.325759	-1.78932	0.0936942	0.9226	0.312801	0.481783	WP_058258515.1	triose-phosphate isomerase [Herbinix luporum]
652	21.9241	25.6758	21.615	18.8989	20.4476	21.5613	18.6499	20.3438	18.4463	19.4818	19.6212	18.5131	20.5322	19.0365	18.7723	20.8525	20.0935	21.6904	-3.13397	0.262869	-1.43555	0.0939713	0.922746	0.313405	0.48232	WP_073122856.1	DNA-directed RNA polymerase subunit beta' [Reichenbachiella agariperforans]
72671	29.3272	24.7136	25.1187	23.6167	22.6946	24.8367	25.1406	26.2236	26.9599	29.2949	23.8715	27.2077	26.6369	26.8758	28.0077	30.5031	22.2365	27.8799	-0.319138	3.796	1.73843	0.0940931	0.922809	0.31349	0.482556	sp|P80188|NGAL_HUMAN	Neutrophil gelatinase-associated lipocalin OS=Homo sapiens GN=LCN2 PE=1 SV=2
27981	22.8328	22.1927	22.531	17.7517	20.4442	17.7069	20.2628	20.7587	21.6038	20.6611	22.0797	21.6817	22.3208	21.7235	21.4487	21.963	21.8599	23.3531	-0.242423	2.86131	1.30944	0.0945018	0.923022	0.314495	0.483347	WP_009303732.1	hypothetical protein [Desulfovibrio sp. 6_1_46AFAA]
211	22.2617	19.4001	19.9193	20.9982	22.594	24.9765	21.2231	22.5377	20.081	24.7443	21.4804	25.4996	21.994	28.3271	21.9223	22.2266	25.7644	22.6439	-0.32193	3.78098	1.72953	0.0947655	0.923159	0.314495	0.483857	WP_013389449.1	hypothetical protein [Bifidobacterium bifidum]
61699	19.6534	19.1004	18.992	18.9834	18.5096	22.4292	17.7044	19.8857	20.6497	18.3579	20.4193	19.8418	21.287	19.5338	22.7839	19.989	22.0399	22.0241	-0.23967	2.81044	1.28538	0.0948497	0.923202	0.314495	0.484019	SRS015217.21071-T1-C
73478	22.7185	21.5676	20.143	19.5332	20.8466	18.2856	21.6219	21.1183	21.5029	18.5232	18.5296	19.1972	20.9584	19.35	19.2701	20.8145	16.8732	19.4005	-2.81492	0.240161	-1.28738	0.0948741	0.923215	0.314495	0.484066	SRS064276.244194-T1-C
39511	19.8831	19.4982	19.0784	20.3419	23.0773	17.7569	20.966	20.7798	21.4979	21.4698	19.7411	21.1266	21.7121	21.2943	21.2434	21.5942	22.3098	21.5754	-0.221101	2.58857	1.18373	0.0949352	0.923247	0.314495	0.484184	WP_009202883.1	L-sorbose 1-phosphate reductase [Anaerostipes hadrus]
42727	22.6497	21.7622	21.3393	20.0547	19.357	20.0763	21.3147	20.834	23.4173	24.3695	22.4886	26.2153	19.4661	22.678	22.4769	22.2651	19.0455	21.4846	-0.274266	3.20865	1.46719	0.0949744	0.923267	0.314495	0.48426	WP_093751704.1	elongation factor Tu [Tepidimicrobium xylanilyticum]
86812	20.4689	18.7519	19.3591	23.6259	18.5285	19.9646	21.1675	19.9962	17.857	18.5723	19.2728	19.0741	19.0776	19.3016	17.5774	19.9316	19.63	19.8368	-2.66797	0.228551	-1.21971	0.0950927	0.923328	0.314566	0.484488	WP_066563479.1	50S ribosomal protein L20 [Clostridiales bacterium KLE1615]
94721	18.3211	18.2055	20.6671	17.8092	19.9961	19.3659	19.2382	19.6046	20.652	20.406	20.7445	20.4078	20.2864	17.5854	20.4656	18.9706	23.3472	21.0219	-0.234466	2.71001	1.23777	0.0956309	0.923603	0.316025	0.485525	SRS019397.67138-T1-C
59097	21.1143	22.3805	24.1348	25.1212	24.6717	23.554	22.2357	20.7932	19.973	23.7513	23.7646	16.6823	18.9881	23.0682	21.4103	20.3221	23.8827	21.654	-3.61657	0.314543	-1.65101	0.095918	0.923749	0.316416	0.486077	SRS021948.158749-T1-C
290	22.3072	25.5428	21.9507	18.3224	18.643	18.6797	22.8272	16.8884	18.6524	19.6419	19.5222	17.673	18.9116	18.3803	20.6253	20.2519	19.1343	16.9638	-3.65718	0.318222	-1.66948	0.0959436	0.923762	0.316416	0.486127	SRS049995.116248-T1-C
32264	23	19.9014	18.7138	22.4308	18.5145	18.3476	17.2606	19.4336	17.246	25.3993	18.4251	21.5963	25.7365	21.7312	17.914	24.9693	21.8803	21.9419	-0.381115	4.3485	1.98369	0.0963425	0.923963	0.31741	0.486893	SRS055982.44184-T1-C
25439	17.5326	20.0531	23.4782	22.5061	23.6478	21.7399	18.648	21.2019	19.8168	19.7444	19.2538	20.4024	20.3151	19.2031	19.3416	19.1369	21.4495	18.4649	-3.04429	0.268049	-1.38812	0.0966009	0.924093	0.317861	0.487388	WP_023056037.1	chaperonin GroEL [Peptoniphilus sp. BV3C26]
66999	17.9634	17.8449	21.7138	20.195	19.0229	18.4155	19.9002	22.9454	23.1458	21.2228	18.1047	20.7003	23.1412	20.9209	21.008	22.1483	20.1247	21.0794	-0.272569	3.09154	1.40949	0.0966747	0.92413	0.317861	0.48753	SRS016495.10188-T1-C
34477	23.4091	21.2662	20.6315	17.982	20.1833	21.3191	20.6477	20.7942	24.258	22.1309	19.6503	16.7253	19.9624	18.1247	19.4198	17.1834	16.4178	17.1078	-3.68925	0.327066	-1.68109	0.0969849	0.924285	0.318559	0.488123	SRS024435.262843-T1-C
10206	19.4706	17.8855	18.8286	18.0313	25.235	19.5045	19.7276	20.7262	21.5704	25.9937	19.3062	19.0111	20.9996	18.755	27.4202	20.1707	22.5985	23.3883	-0.391886	4.38227	1.99519	0.0974767	0.924529	0.319852	0.489064	WP_025543528.1	S-layer homology domain-containing protein [Oscillospiraceae bacterium VE202-24]
78916	15.7001	19.4711	21.2592	20.7243	19.1309	17.8348	17.3458	19.7065	21.273	20.5298	26.792	21.0785	17.181	22.3978	18.9936	19.0949	20.2478	19.014	-0.348728	3.87602	1.76365	0.0978253	0.9247	0.320673	0.489729	SRS014235.278438-T1-C
33320	22.3579	20.1885	22.3928	24.9459	19.5764	19.3005	20.3474	24.9894	18.9595	22.6114	20.0754	18.9704	20.5886	20.4092	19.55	21.1641	20.3445	20.53	-3.17022	0.286147	-1.44204	0.0980111	0.924791	0.320958	0.490083	HMPREF0987_02153	hypothetical protein [Lachnospiraceae bacterium 9_1_43BFAA]
34008	21.9078	17.884	19.9858	19.4486	24.7295	19.8573	20.1384	19.1903	18.1678	22.6947	20.03	22.7734	23.6334	20.1867	21.8214	28.4503	20.2652	25.3945	-0.387567	4.2856	1.94902	0.0981223	0.924846	0.321	0.490295	sp|Q9Y6N5|SQOR_HUMAN	Sulfide:quinone oxidoreductase, mitochondrial OS=Homo sapiens GN=SQOR PE=1 SV=1
12425	28.5164	20.9066	25.1616	21.765	23.4655	22.4577	18.7165	21.2379	19.8876	20.4085	21.1551	21.8992	21.4033	21.8702	20.6019	22.6426	20.8961	20.7137	-3.58619	0.324998	-1.6306	0.0982443	0.924905	0.321076	0.490527	SRS015782.295805-T1-C
39707	19.1304	18.9281	20.7443	19.6171	19.7501	17.9142	18.4717	19.3904	18.7201	24.4639	18.2183	20.4794	20.3798	20.3765	17.9538	21.9348	21.5049	22.3146	-0.278629	3.06126	1.39132	0.0984963	0.925028	0.321577	0.491006	sp|P00560|PGK_YEAST	Phosphoglycerate kinase OS=Saccharomyces cerevisiae (strain ATCC 204508 / S288c) GN=PGK1 PE=1 SV=2
58147	17.1583	21.3264	18.3969	23.5258	20.2182	27.2956	23.4525	18.7254	18.0045	17.6449	17.922	19.1696	20.5218	19.4698	18.2632	21.0504	19.1849	22.5842	-4.13968	0.377925	-1.88088	0.0986735	0.925114	0.321729	0.491343	SRS019161.101593-T1-C
51103	31.3975	30.772	29.7482	30.0227	29.3852	30.8891	32.1177	31.1112	31.1477	31.7536	31.7019	32.6473	33.8288	29.7097	32.589	34.4365	30.2604	30.9896	-0.246654	2.69868	1.22601	0.0987407	0.925146	0.321729	0.491471	sp|P20758|IGHA1_GORGO	Ig alpha-1 chain C region OS=Gorilla gorilla gorilla GN=IGHA1 PE=1 SV=1
8664	21.402	17.9602	18.1313	23.0216	24.2033	18.5268	19.3576	20.5934	19.3488	17.8421	18.3527	19.2902	20.0121	18.5447	20.3972	18.1836	18.9316	19.0091	-3.10098	0.284312	-1.40833	0.0989253	0.925235	0.321979	0.491821	WP_055275794.1	pyruvate, phosphate dikinase [Clostridium disporicum]
53402	26.4922	23.5166	22.6409	24.2826	27.9298	21.9417	27.0085	27.6039	28.0899	19.8125	27.8827	24.1829	26.1073	20.6806	22.2735	21.8532	20.0333	19.7157	-4.65599	0.428325	-2.11383	0.0991248	0.925331	0.321979	0.4922	WP_002951941.1	type I glyceraldehyde-3-phosphate dehydrogenase [Streptococcus thermophilus]
7102	24.4972	18.9596	20.7543	22.2624	25.5931	17.8441	19.1679	25.286	19.1385	18.4251	18.3592	21.5805	21.2698	19.6951	21.916	21.0084	19.8123	19.5204	-3.79536	0.349274	-1.72304	0.0991456	0.925341	0.321979	0.492239	WP_005644523.1	hypothetical protein [Parabacteroides merdae]
85535	19.9488	19.7535	19.5656	18.6877	20.9675	20.4937	22.364	24.7227	24.518	16.7723	21.3022	17.934	20.5529	19.0049	16.696	19.502	16.4754	17.9937	-3.82988	0.354258	-1.73781	0.09945	0.925487	0.321979	0.492816	SRS017521.41922-T1-C
28626	20.4024	20.3199	19.8565	18.1988	20.4375	21.2924	18.7485	20.2495	17.448	18.4005	18.7563	17.7552	19.9905	19.1809	18.2689	19.9974	19.4398	19.2961	-2.39084	0.221232	-1.08481	0.0994722	0.925498	0.321979	0.492858	WP_087316818.1	glycerol kinase [Eubacterium sp. An11]
15002	22.1082	22.0716	19.363	21.1019	19.8212	26.7797	17.9759	21.6786	17.5086	21.1567	19.3967	19.6832	21.7268	19.3681	20.0593	19.2126	21.2311	18.4385	-3.49217	0.323509	-1.58433	0.0995404	0.92553	0.321979	0.492987	SRS016495.14918-T1-C
267	21.9334	21.8823	23.7255	27.2723	25.4072	23.1469	21.7148	26.4429	20.9533	18.1106	22.0566	20.5001	21.8148	26.6738	21.5066	21.0562	24.945	24.0686	-3.90683	0.362667	-1.77208	0.0996634	0.925589	0.321979	0.49322	WP_027210228.1	helicase [Burkholderia sp. WSM2232]
37084	19.4856	22.7789	20.9628	19.7894	17.4391	21.1482	21.0563	25.5568	19.6575	19.4463	19.2343	19.5759	20.9652	16.8051	19.5184	23.1763	18.5253	16.9768	-3.61389	0.335857	-1.63902	0.099732	0.925622	0.321979	0.49335	HMPREF9538_02726	LamB maltoporin, phage lambda receptor protein [Klebsiella sp. MS 92-3]
5073	23.3522	19.2383	19.7789	20.0131	20.7026	16.9535	21.2046	20.2609	19.4549	18.7319	19.4893	19.0433	20.184	19.089	18.3669	18.544	17.9525	18.7392	-2.70957	0.252582	-1.22849	0.0999156	0.925709	0.321979	0.493697	WP_007056239.1	carbamoyl-phosphate synthase large chain [Bifidobacterium longum]
5598	18.2372	17.8465	21.1673	20.8109	26.5681	18.9869	24.0884	21.8851	17.5563	17.505	23.084	21.4061	21.3426	18.9507	19.3432	19.0123	17.4413	17.9245	-4.06454	0.380126	-1.84221	0.100112	0.925802	0.321979	0.494069	SRS013521.8215-T1-C
93563	18.9185	18.5598	23.2925	22.6553	21.6171	20.2008	18.7089	20.3471	17.395	18.4125	18.4658	18.5181	19.7406	21.1145	17.7077	18.9736	22.5111	18.3028	-3.14081	0.294125	-1.42334	0.100193	0.92584	0.321979	0.49422	SRS015578.156647-T1-C
49023	18.615	24.2863	21.8904	18.4556	21.1951	26.1857	19.4294	22.2639	20.8024	24.0207	22.0718	18.6993	18.6653	19.7718	17.7926	18.8423	18.8649	18.2053	-3.89845	0.365361	-1.76654	0.10024	0.925863	0.321979	0.49431	SRS015190.20188-T1-C
32749	17.9023	19.4108	21.1577	21.3423	21.8188	21.5471	20.708	23.1548	21.6076	21.1896	21.5116	23.1127	23.3151	22.7069	16.827	27.4671	22.1907	28.3285	-0.4029	4.29382	1.94546	0.100314	0.925897	0.321979	0.494448	sp|Q4R4J2|COR1A_MACFA	Coronin-1A OS=Macaca fascicularis GN=CORO1A PE=2 SV=3
45102	27.0963	26.8066	26.6854	26.474	26.1528	26.7153	27.2699	27.4397	26.9047	26.6846	26.9022	25.2068	21.4791	23.4624	28.0859	23.3601	26.1131	26.4907	-3.00401	0.281908	-1.36105	0.100321	0.925901	0.321979	0.494462	WP_005343416.1	acetyl-CoA C-acetyltransferase [[Eubacterium] hallii]
91655	19.3362	19.072	18.4071	18.9936	18.0928	18.9471	18.215	19.141	19.7218	20.1626	16.062	18.4435	22.0997	20.4149	20.2015	20.747	23.7002	19.6905	-0.279485	2.97701	1.34876	0.100345	0.925912	0.321979	0.494508	SRS049995.80197-T1-C
67934	20.8378	20.1683	18.5201	17.333	24.4669	20.2618	21.8699	21.445	19.7119	19.1597	19.8399	19.3349	19.8575	19.6514	17.9479	18.2483	19.5367	19.5319	-2.93772	0.276044	-1.33084	0.1004	0.925938	0.321979	0.494611	SRS015794.58530-T1-C
76260	20.8836	23.205	23.5642	18.9715	20.7527	22.479	27.1542	22.4244	20.0476	19.1826	20.3444	21.862	20.7109	21.8176	20.6326	22.9295	21.4746	20.5607	-3.25354	0.307361	-1.47309	0.100728	0.926092	0.322325	0.495229	SRS078176.12345-T1-C
41665	19.8749	22.3014	21.499	18.2881	20.3959	19.3229	19.4763	20.6931	19.7904	21.6407	21.2973	18.8897	21.4127	21.8564	24.4502	21.0814	25.7158	20.6083	-0.301792	3.18747	1.44284	0.100865	0.926156	0.322325	0.495487	SRS015217.211657-T1-C
66006	20.7802	23.868	18.0322	20.476	20.578	24.188	17.626	23.7928	24.152	21.6121	19.3391	18.24	20.4139	17.4908	17.029	20.3375	17.3615	17.5601	-4.00796	0.379858	-1.81405	0.100927	0.926185	0.322325	0.495604	SRS015578.38344-T1-C
10630	20.508	18.2583	18.4279	18.9793	19.2881	18.9565	17.5142	18.1907	20.2361	17.9079	24.2543	19.0483	21.6316	20.1482	18.5033	21.9672	18.6655	18.9654	-0.286697	3.0215	1.3674	0.100998	0.926218	0.322325	0.495738	SRS023914.78461-T1-C
36649	23.0538	19.8503	19.927	19.8094	19.9218	18.9383	19.775	16.0642	21.1083	20.9301	20.3569	20.9701	22.4095	23.9875	20.9326	21.6237	18.634	19.7304	-0.293935	3.09559	1.40083	0.101042	0.926239	0.322325	0.495821	SRS015578.110572-T1-C
71237	20.6808	20.6594	21.0546	17.0459	20.6065	19.3092	20.1026	22.9511	16.3823	17.2229	19.1889	19.2584	20.527	19.3901	21.4155	19.895	18.6552	17.2894	-3.04722	0.289623	-1.3788	0.101102	0.926266	0.322325	0.495934	SRS019397.14452-T1-C
13359	21.4695	21.9335	18.181	19.7855	20.6438	20.1778	17.8174	21.8374	24.4869	19.4802	20.43	19.5555	26.1185	18.4141	21.7833	26.4501	22.7867	20.6466	-0.376852	3.94572	1.78443	0.101405	0.926407	0.322974	0.496503	sp|Q92542|NICA_HUMAN	Nicastrin OS=Homo sapiens GN=NCSTN PE=1 SV=2
25549	21.7814	23.7652	22.4751	21.0693	18.6729	25.035	18.2442	19.2549	22.0375	23.8748	22.6341	22.8679	23.1138	25.421	22.9606	21.8577	23.6298	19.9362	-0.328505	3.42065	1.54607	0.101749	0.926566	0.32368	0.497149	SRS022071.238202-T1-C
77783	19.4217	25.7029	26.7568	22.1459	30.3688	21.8396	22.3803	27.246	24.9448	26.0918	23.8779	24.4854	38.392	28.4088	23.9609	28.4533	26.0002	27.6919	-0.584711	6.08065	2.74797	0.10183	0.926603	0.32368	0.4973	sp|P05451|REG1A_HUMAN	Lithostathine-1-alpha OS=Homo sapiens GN=REG1A PE=1 SV=3
50662	18.51	19.8935	17.9808	24.125	19.3895	19.139	19.4913	22.4424	18.1018	18.7345	18.5081	18.7626	19.9282	19.8291	19.3562	18.0665	19.0456	17.753	-2.90602	0.280283	-1.31287	0.102019	0.92669	0.32368	0.497655	SRS023914.195311-T1-C
36648	19.5836	22.8477	21.2371	19.0083	25.1699	21.2977	20.4931	22.1965	21.465	19.6282	21.4353	21.2926	19.656	17.855	20.0519	19.2756	19.2379	21.304	-3.00857	0.290355	-1.35911	0.102059	0.926708	0.32368	0.49773	WP_082136420.1	glycine reductase complex selenoprotein B [Drancourtella massiliensis]
57567	21.1421	20.9745	22.1093	19.1245	19.3457	20.7843	21.3594	22.2339	20.7217	19.8021	18.8684	19.058	20.6474	19.0897	19.2113	20.7172	19.8421	20.1394	-2.37928	0.230296	-1.07449	0.102244	0.926793	0.32368	0.498077	SRS019582.142355-T1-C
10788	24.0776	17.5061	17.2451	19.3722	20.3493	19.4554	20.143	19.7133	17.065	20.164	18.6252	18.5086	19.66	17.0226	16.4214	19.3761	17.4516	18.9686	-3.11461	0.301735	-1.40644	0.1023	0.926819	0.32368	0.498182	WP_044086681.1	phosphoketolase [Bifidobacterium bombi]
48175	21.9458	19.5108	17.7292	19.4401	19.6227	20.3884	19.3616	16.8574	20.5375	18.8996	21.2699	21.3097	30.1588	18.6091	18.3096	22.7219	21.69	20.0183	-0.428266	4.41916	1.99545	0.102322	0.926829	0.32368	0.498223	SRS011271.66567-T1-C
46179	18.5543	20.1576	21.2205	21.2492	19.6148	20.7734	20.8452	24.7214	17.3937	17.6566	17.6781	19.358	18.4857	24.715	20.4895	17.9386	20.176	19.1928	-3.5083	0.340979	-1.58366	0.102507	0.926913	0.323949	0.498568	WP_026649808.1	hypothetical protein [Blautia wexlerae]
17609	19.7257	19.1085	18.2782	19.226	18.1042	20.1668	19.5203	19.4765	20.2452	22.1808	18.7612	19.6119	22.5732	20.4137	20.8111	27.1562	19.0908	17.3404	-0.34937	3.58476	1.61769	0.102683	0.926993	0.32419	0.498897	sp|Q9UM07|PADI4_HUMAN	Protein-arginine deiminase type-4 OS=Homo sapiens GN=PADI4 PE=1 SV=2
62340	19.4968	20.6932	18.7276	20.8091	19.0329	20.7333	24.2152	21.7595	17.1082	19.1785	19.7689	21.3614	20.8424	19.8914	19.4808	19.1835	18.1119	18.8451	-2.89663	0.284139	-1.30624	0.1031	0.927181	0.324579	0.499675	SRS015794.63230-T1-C
10360	18.2797	19.2884	19.2843	19.2742	21.3212	18.5061	17.0767	21.4418	21.7083	20.3625	26.9216	18.7495	22.7788	24.5021	18.0426	18.0396	18.8651	21.1046	-0.391444	3.98831	1.79843	0.103136	0.927198	0.324579	0.499742	SRS015133.87737-T1-C
46177	21.1436	17.7276	18.7329	18.7928	18.58	17.9998	17.6789	19.8311	20.0161	20.4473	19.8938	19.9166	20.8892	20.1082	18.6862	20.4942	19.8282	18.6126	-0.235058	2.39191	1.07842	0.103218	0.927235	0.324579	0.499895	EUBHAL_00073	acyl-CoA dehydrogenase, C-terminal domain protein [Eubacterium [Eubacterium] hallii DSM 3353]
58622	21.9314	25.9044	22.9155	23.7426	22.1852	20.4913	19.0334	22.1095	17.1521	17.3816	22.1536	23.3718	21.9488	21.0411	21.7151	20.9507	20.9169	20.4808	-3.49995	0.344087	-1.57793	0.103244	0.927246	0.324579	0.499944	SRS049995.210183-T1-C
34610	20.0091	19.8297	20.1516	20.1224	20.4712	20.8141	17.6224	22.4208	20.6833	21.4138	20.0679	23.5354	19.9026	27.1877	19.3738	19.3396	25.8739	21.4331	-0.371931	3.77383	1.70095	0.103404	0.927319	0.324579	0.500243	WP_043170387.1	xylose isomerase [Bifidobacterium pullorum]
44561	18.1001	21.2312	21.0034	18.9409	18.3481	19.8696	21.8587	18.738	22.3778	24.0743	18.5154	21.3828	19.9159	19.0539	20.059	20.1588	22.2341	24.4427	-0.319568	3.23994	1.46019	0.103456	0.927342	0.324579	0.50034	WP_021740764.1	acetyl-CoA C-acetyltransferase [Eubacterium ramulus]
33740	23.7188	24.4054	19.8043	19.0099	20.4381	20.7856	16.8072	20.8596	19.1755	17.0295	18.5035	20.5417	20.8227	19.3962	19.2138	20.5216	17.9137	19.2938	-3.30073	0.325885	-1.48742	0.103521	0.927371	0.324579	0.50046	SRS012273.91286-T1-C
38051	19.7167	19.1025	18.9258	17.7141	19.5864	18.4611	18.0613	19.1678	18.5898	20.5031	19.5946	19.4978	21.464	17.3324	20.5126	26.3719	22.9505	17.6369	-0.351798	3.55864	1.60342	0.103604	0.927408	0.324579	0.500615	sp|P05783|K1C18_HUMAN	Keratin, type I cytoskeletal 18 OS=Homo sapiens GN=KRT18 PE=1 SV=2
66415	17.6734	21.7468	21.6736	18.7665	20.8461	27.569	21.004	18.9992	19.7386	19.3317	19.8181	19.5037	20.5663	19.7236	18.6601	19.453	18.8965	18.7564	-3.53121	0.351144	-1.59003	0.103989	0.92758	0.324917	0.501331	WP_004277816.1	1-(5-phosphoribosyl)-5-[(5-phosphoribosylamino)methylideneamino]imidazole-4-carboxamide isomerase [Campylobacter upsaliensis]
3308	19.9664	17.6717	24.8149	24.0882	20.4918	20.5239	18.3876	18.4098	19.7945	21.7783	20.2773	26.0773	20.2638	24.7123	19.3778	29.9202	22.4195	22.3564	-0.476873	4.78378	2.15345	0.104152	0.927652	0.324917	0.501633	sp|P08603|CFAH_HUMAN	Complement factor H OS=Homo sapiens GN=CFH PE=1 SV=4
67820	20.8437	18.1432	17.5927	18.5703	18.5398	20.4601	21.1345	17.8174	20.0464	19.8179	20.1038	19.6817	22.0172	20.0109	20.4591	23.8624	18.0435	20.411	-0.289656	2.90505	1.3077	0.104167	0.927659	0.324917	0.501661	SRS015264.199285-T1-C
22433	22.9005	23.8334	26.3471	23.3831	26.9137	24.7106	22.429	22.568	18.4037	19.9059	24.2588	22.554	19.7171	25.984	25.6123	19.6381	25.4823	21.8618	-3.98542	0.397702	-1.79386	0.104221	0.927682	0.324917	0.501761	SRS015217.32489-T1-C
65503	17.8566	20.536	18.386	21.7257	25.9327	20.742	21.178	25.293	20.2624	19.7783	20.1422	19.8007	20.3972	17.6451	19.1818	19.5374	20.3451	21.544	-3.53926	0.353626	-1.59282	0.104304	0.92772	0.324917	0.501916	WP_087273911.1	MULTISPECIES: triose-phosphate isomerase [Blautia]
63560	25.3705	21.1314	25.181	19.8932	20.9383	20.3633	19.6772	17.8417	23.2752	22.4853	21.0378	21.744	21.9479	22.9937	24.5075	19.8122	27.1928	26.0242	-0.400218	4.00519	1.80248	0.104311	0.927722	0.324917	0.501928	SRS014235.130189-T1-C
81833	19.277	18.9543	18.3509	18.8583	18.4195	18.0218	18.7321	19.1889	19.7485	17.4222	20.7111	20.3063	20.1458	20.2712	20.4222	18.8789	25.8425	17.7975	-0.319776	3.17829	1.42926	0.104767	0.927924	0.325076	0.502775	WP_006518561.1	hypothetical protein [Leptolyngbya sp. PCC 7375]
93237	23.793	22.7684	19.4565	19.9901	20.1594	21.2636	17.5018	20.6281	20.8506	20.743	17.9822	18.0893	20.4603	19.4156	19.444	20.3343	17.9313	18.2614	-2.98909	0.30124	-1.34393	0.104879	0.927972	0.325076	0.502981	SRS054956.60335-T1-C
52453	17.9693	19.5827	18.8325	20.284	28.1167	19.7917	20.2444	20.0082	18.0753	17.692	18.7511	19.049	20.2672	19.3096	18.9581	19.9328	19.1733	18.3956	-3.65497	0.368359	-1.6433	0.104881	0.927973	0.325076	0.502985	WP_035635034.1	ketol-acid reductoisomerase [Lachnospiraceae bacterium ND2006]
9540	18.3555	23.794	21.5429	21.0342	19.7847	22.0092	20.2596	22.5539	22.0406	21.5719	18.9635	22.1053	23.1733	23.2793	24.9798	23.5378	21.1577	25.5158	-0.328904	3.26039	1.46574	0.104944	0.928001	0.325076	0.503103	WP_013976523.1	pyrogallol hydroxytransferase large subunit [Clostridium sp. SY8519]
74933	24.1272	24.8132	24.3307	23.4684	18.173	28.786	26.7295	20.0701	21.1517	21.0993	22.1912	27.3423	23.3557	21.862	21.917	21.8752	18.7583	17.417	-4.70566	0.475036	-2.11531	0.104992	0.928022	0.325076	0.503191	SRS015782.267704-T1-C
5911	18.463	17.9385	18.3084	18.1609	19.5074	17.7486	18.68	18.6971	18.4712	19.6851	20.2603	19.9816	19.7068	19.0031	19.0037	18.2287	24.6554	18.2303	-0.288707	2.85796	1.28463	0.105037	0.928042	0.325076	0.503275	SRS022071.226244-T1-C
56365	19.4975	22.3345	26.4998	25.2209	19.1983	20.3064	24.7613	21.8616	20.6399	21.1091	24.3164	19.4608	20.8215	18.8385	17.7356	21.1351	24.0217	18.3964	-4.03319	0.408117	-1.81254	0.105151	0.928092	0.325076	0.503486	WP_078783106.1	2-dehydro-3-deoxyphosphogluconate aldolase [Gemmiger formicilis]
18435	25.4662	18.9047	21.7934	23.0682	22.3754	21.4177	21.9635	21.5546	20.9625	20.5769	23.1071	19.1029	21.738	20.8924	21.6709	20.415	20.4781	18.3311	-2.98373	0.302788	-1.34047	0.105345	0.928176	0.325076	0.503844	SRS049959.2677-T1-C
5335	21.0257	21.4849	19.3172	18.6095	17.8919	22.6241	20.7672	19.7893	20.9369	18.2776	18.7235	23.2298	22.4088	22.8792	25.4128	21.1123	21.8093	22.0787	-0.338438	3.33477	1.49816	0.10535	0.928178	0.325076	0.503853	SRS024132.69525-T1-C
46356	22.3894	22.6317	22.1777	23.0226	21.7015	22.2338	21.9529	18.692	17.785	23.2954	18.2443	20.6696	20.5275	18.32	22.9896	18.4809	21.1631	22.4836	-3.23876	0.330165	-1.4543	0.105653	0.92831	0.325076	0.504413	SRS050422.143269-T1-C
2546	19.82	19.7763	18.8412	18.8513	19.301	18.2803	18.2135	23.2958	18.2934	20.1228	24.015	23.3459	21.1017	21.2536	17.8227	20.9861	21.3883	21.6816	-0.330188	3.23755	1.45368	0.105683	0.928323	0.325076	0.504469	WP_087156886.1	hypothetical protein [Lachnoclostridium sp. An181]
19840	20.3921	19.7452	21.0299	22.2936	22.3213	21.7595	19.2673	17.4023	19.7504	19.4307	19.6091	19.0299	18.2863	19.4932	19.0727	19.8717	19.5593	19.586	-2.57793	0.262982	-1.15747	0.105701	0.928331	0.325076	0.504501	WP_089942880.1	molecular chaperone DnaK [Lachnospiraceae bacterium NK3A20]
8757	24.0619	24.7686	22.7152	24.1635	25.7546	25.1829	24.3928	22.6333	24.1442	24.4061	24.404	21.5604	18.8138	18.5172	23.1617	19.1616	25.1161	26.0187	-3.73915	0.381661	-1.67874	0.10574	0.928348	0.325076	0.504573	WP_005344362.1	pyruvate, phosphate dikinase [[Eubacterium] hallii]
19934	21.2192	21.1942	21.2549	19.797	20.8275	20.8	17.2788	21.0617	23.8515	22.3592	19.7674	21.3724	18.9027	20.1678	20.6493	31.4713	21.6002	24.4629	-0.462292	4.52497	2.03134	0.105802	0.928375	0.325076	0.504688	sp|Q61233|PLSL_MOUSE	Plastin-2 OS=Mus musculus GN=Lcp1 PE=1 SV=4
29793	20.6597	21.5608	20.2972	16.9639	24.9403	20.3666	16.8826	25.1662	19.4183	19.6992	19.311	18.205	20.131	17.561	18.4082	20.3445	19.392	19.6953	-3.64938	0.373153	-1.63812	0.10586	0.928399	0.325076	0.504794	SRS024331.8262-T1-C
51112	16.1702	19.9753	22.5969	15.9511	22.7673	19.341	15.5364	19.9438	20.5819	20.5774	19.1467	18.7904	20.9189	20.6069	20.3813	21.0895	22.2402	21.9386	-0.3634	3.54734	1.59197	0.105988	0.928455	0.325135	0.505031	SRS016335.277421-T1-C
59651	25.6339	23.828	25.8264	26.3831	26.9848	25.3847	24.7312	24.4608	24.9725	25.1633	25.8506	18.965	23.0474	27.3545	25.1567	19.9448	25.5169	21.5549	-3.68046	0.377536	-1.65146	0.106079	0.928494	0.325135	0.505198	WP_055196373.1	fructose-1,6-bisphosphate aldolase, class II [Anaerostipes hadrus]
88592	23.4346	23.1143	21.3789	18.9796	22.0589	20.7135	22.8502	24.3503	21.6925	24.3986	25.4759	27.9021	20.4389	23.5324	29.7968	25.1518	21.6227	20.1476	-0.438722	4.25048	1.90588	0.106507	0.928678	0.325728	0.505986	sp|P02659|APOV1_CHICK	Apovitellenin-1 OS=Gallus gallus PE=1 SV=1
55811	24.5845	22.1306	23.7525	25.9698	23.1042	23.7198	22.4954	17.8815	21.2876	21.0982	21.1414	21.4841	21.573	24.4773	20.4151	19.461	23.9826	18.8518	-3.51855	0.363427	-1.57756	0.106555	0.928698	0.325728	0.506075	WP_008394110.1	MULTISPECIES: electron transfer flavoprotein subunit alpha/FixB family protein [Clostridiales]
78881	22.5928	19.7721	23.0799	19.9503	16.0537	21.713	16.2706	17.0907	16.7201	17.4792	19.9008	17.2126	16.3656	19.5393	19.7355	18.0046	15.885	18.461	-3.64737	0.377332	-1.63502	0.106665	0.928745	0.325728	0.506278	sp|P46516|HSP21_HELAN	17.9 kDa class II heat shock protein OS=Helianthus annuus GN=HSP17.9 PE=2 SV=1
93757	20.9984	18.192	19.0299	19.2466	18.6655	17.8113	19.918	18.0177	17.4122	20.014	19.5958	17.6858	21.5784	22.0057	19.8536	23.7919	20.1321	21.3374	-0.312918	3.02442	1.35575	0.106672	0.928748	0.325728	0.506291	WP_055241169.1	MULTISPECIES: acid-soluble spore protein [Turicibacter]
10849	17.8264	19.4727	18.128	23.0465	20.0478	19.6334	17.021	17.7236	20.2103	19.0367	20.8501	20.1433	21.2512	24.4523	17.2	20.2666	22.4191	20.3607	-0.349277	3.36248	1.5066	0.106949	0.928866	0.326211	0.506799	WP_072522376.1	glycogen/starch/alpha-glucan phosphorylase [Blautia sp. Marseille-P3087]
54620	18.355	19.023	23.1924	20.1194	19.3615	18.2921	17.9181	18.3394	27.3593	18.2177	22.1964	20.8212	20.4571	18.6415	24.5574	20.0199	20.6205	18.3492	-0.417865	4.01564	1.79889	0.107073	0.928919	0.326211	0.507027	SRS013687.238941-T1-C
91631	22.6703	23.2914	23.7209	27.18	23.3326	22.7999	25.5783	19.5286	21.3102	21.4081	25.5908	22.1029	21.2142	20.9119	17.779	19.8037	26.8428	19.9692	-4.06199	0.423042	-1.81948	0.107131	0.928943	0.326211	0.507134	SRS014923.124934-T1-C
65172	20.5973	20.5933	25.127	20.9346	20.2644	20.7743	17.9769	13.2104	18.5937	18.1287	18.7206	18.3599	19.6738	18.1077	16.8889	19.227	18.1084	16.1771	-3.87677	0.404371	-1.7362	0.107239	0.928989	0.326233	0.507331	SRS015133.219397-T1-C
72062	20.7926	22.1727	21.9259	20.2494	21.9248	24.5877	25.6264	21.3513	20.7984	26.5118	20.4131	20.8042	21.1305	18.8001	20.4248	21.8601	18.0307	17.9488	-3.70032	0.387128	-1.6566	0.107451	0.929078	0.326572	0.507719	WP_067248880.1	hypothetical protein [Microbacterium resistens]
47808	18.9243	17.265	20.5695	20.1548	20.6593	21.6066	17.8799	19.6106	17.2622	19.0437	18.4863	25.6669	23.3294	18.8645	19.9212	29.7195	22.1173	22.6643	-0.498001	4.74556	2.12378	0.107667	0.929169	0.326785	0.508115	sp|P53499|ACT_CHOCR	Actin OS=Chondrus crispus GN=AC PE=2 SV=1
19991	22.8309	23.9972	22.4143	18.6044	20.3922	26.893	21.6039	17.6517	19.7242	17.4102	19.7952	18.1755	20.9835	20.0211	19.6779	22.8052	21.6591	20.7147	-3.80312	0.399551	-1.70178	0.107747	0.929203	0.326785	0.508261	SRS050925.67730-T1-C
51286	17.8335	18.2967	19.532	20.5528	25.0493	18.0037	18.2429	20.5145	17.7061	24.9153	21.3592	19.1146	21.4419	25.5198	21.7135	19.0526	24.2244	20.816	-0.430907	4.09724	1.83317	0.107822	0.929234	0.326785	0.508399	BBNG_00506	glyceraldehyde-3-phosphate dehydrogenase, type I [Bifidobacterium bifidum NCIMB 41171]
63262	20.9465	19.7474	21.2717	22.0513	25.3991	20.8716	21.9515	19.8974	20.3555	20.3294	17.5892	19.5087	20.7253	20.3228	20.1974	20.9383	21.859	20.6715	-2.83309	0.298388	-1.26735	0.107925	0.929278	0.326793	0.508588	SRS015217.193192-T1-C
16485	23.1775	24.4347	26.1074	27.1806	24.6749	25.9278	24.673	24.3031	22.3731	22.6154	23.9033	25.7278	23.2776	26.0764	22.1454	20.1818	25.6403	24.9385	-3.06757	0.323793	-1.37189	0.108081	0.929343	0.326906	0.508873	WP_087370049.1	MULTISPECIES: elongation factor G [Pseudoflavonifractor]
5559	20.9057	21.2907	20.3476	23.1879	20.3268	21.2056	21.2937	21.0888	17.1472	19.4142	23.4076	20.3965	21.6491	21.2568	19.7584	20.3909	17.5876	17.5444	-3.02093	0.319733	-1.3506	0.108274	0.929424	0.326906	0.509226	WP_092561526.1	carbamoyl-phosphate synthase large subunit [[Clostridium] populeti]
12400	20.2787	24.2963	24.3484	22.7027	23.3588	23.6263	20.4444	18.5866	22.5304	24.1106	19.0194	26.2156	23.9767	21.1806	23.1006	28.1337	25.8413	25.8941	-0.425237	4.01536	1.79506	0.108317	0.929441	0.326906	0.509305	WP_013217997.1	polyribonucleotide nucleotidyltransferase [Dehalogenimonas lykanthroporepellens]
42765	21.3851	20.5918	21.2174	21.1038	21.4812	20.9664	23.9939	20.1048	20.2405	20.1444	19.2201	19.6369	20.8927	20.2783	18.512	21.0607	20.939	21.6714	-2.45174	0.25984	-1.09595	0.108371	0.929464	0.326906	0.509403	WP_090554606.1	elongation factor Tu [Natronincola ferrireducens]
81227	25.1968	18.9459	19.3007	20.0583	23.3266	22.041	19.9789	18.9034	18.8147	19.4306	16.6046	19.4309	19.2517	17.624	17.7184	19.3133	24.0537	21.0628	-3.66631	0.389338	-1.63848	0.108514	0.929523	0.326906	0.509665	SRS021484.84350-T1-C
77497	20.3296	19.4189	21.3671	26.0022	23.4124	18.3929	22.0919	22.7523	18.5174	18.4296	23.9737	19.6857	20.4475	18.3153	20.0537	19.3047	23.3205	18.6625	-3.69282	0.393118	-1.64985	0.108691	0.929597	0.326906	0.509988	WP_083599338.1	DUF3576 domain-containing protein [Pseudopelagicola gijangensis]
36077	19.5803	20.6414	20.6476	20.8672	22.4527	20.551	18.7382	22.1237	19.8906	19.5745	19.8267	19.63	20.2758	19.7486	18.8632	20.5508	18.6436	19.545	-2.34	0.249237	-1.04538	0.10873	0.929613	0.326906	0.510058	WP_004222785.1	NADP-specific glutamate dehydrogenase [Blautia hansenii]
13295	19.5379	19.396	18.2645	17.5358	18.0319	18.9296	22.5352	18.9251	19.6216	21.6656	21.4102	17.6424	20.3293	20.8392	19.9738	18.984	23.7485	20.5968	-0.320338	2.99362	1.33664	0.109066	0.929751	0.326906	0.510671	SRS017191.62170-T1-C
28708	23.2676	24.4396	26.3871	25.3668	22.931	24.6392	23.8375	18.26	21.7318	18.3803	25.1673	18.4156	21.1165	21.9846	19.6266	19.4483	25.4888	25.8163	-4.3081	0.461131	-1.92348	0.109088	0.92976	0.326906	0.51071	WP_067809764.1	aldehyde dehydrogenase [Nocardia beijingensis]
80600	17.2592	22.0996	22.8409	21.7479	18.5975	18.4223	21.2665	21.9187	19.8452	23.0967	17.6525	22.0196	22.0104	25.7878	22.9999	20.0826	24.2843	24.4487	-0.408743	3.81617	1.70371	0.109135	0.92978	0.326906	0.510797	CK5_14340	Molecular chaperone (small heat shock protein) [Ruminococcus obeum A2-162]
12282	20.7529	17.0321	16.1978	16.4812	19.9351	16.651	19.2098	18.91	20.9497	18.2811	19.6784	18.9326	20.7795	19.4027	16.6104	20.9552	17.7574	22.0917	-0.336292	3.13154	1.39763	0.109326	0.929858	0.326906	0.511144	WP_054742891.1	formate C-acetyltransferase [Cellulosilyticum ruminicola]
49480	17.0566	17.3607	20.6918	18.6197	18.2184	17.775	16.4695	17.3695	17.9877	19.5024	18.7828	17.3537	21.3692	17.2077	22.9461	24.3412	17.1133	18.6825	-0.381156	3.54814	1.58349	0.10935	0.929868	0.326906	0.511188	WP_021648223.1	aspartate-semialdehyde dehydrogenase [Bifidobacterium bifidum]
36213	17.6194	18.992	18.8464	18.1015	19.1645	18.6027	18.912	19.3951	19.8233	18.2662	19.9755	18.593	20.7107	23.3146	19.6142	20.284	18.6502	19.1814	-0.274301	2.54852	1.13711	0.109492	0.929926	0.326906	0.511445	WP_087267220.1	MULTISPECIES: NADP-specific glutamate dehydrogenase [Blautia]
57572	21.636	17.8849	20.9172	21.4522	23.6928	20.8797	21.25	23.5163	21.6295	20.0278	20.3381	17.3319	20.3028	20.754	20.4949	18.3138	21.4587	20.2679	-2.94058	0.317203	-1.31169	0.109655	0.929992	0.326906	0.511741	RUMGNA_01624	fructose-1,6-bisphosphate aldolase, class II [Ruminococcus gnavus ATCC 29149]
53478	18.6422	21.6025	22.0322	24.6991	20.2389	21.8956	24.3258	19.9347	22.3799	23.3352	19.1734	22.4621	23.6467	27.2539	25.7178	23.1126	22.9566	22.6406	-0.386089	3.57912	1.59652	0.109656	0.929993	0.326906	0.511743	SRS050422.66686-T1-C
67130	27.1846	25.8813	26.7899	26.1794	26.0905	25.4733	27.0287	21.3098	23.3	26.2769	18.2639	25.6565	23.2449	17.7163	25.6433	26.2655	24.941	26.61	-4.37244	0.471742	-1.95035	0.109668	0.929998	0.326906	0.511765	WP_093545987.1	MULTISPECIES: HAD family hydrolase [Streptomyces]
73552	19.2927	18.0407	18.2259	19.1181	20.4619	20.1071	19.6141	21.0433	23.7544	18.3517	20.6098	20.5461	21.7409	17.8541	17.412	26.4174	23.6163	21.3512	-0.405739	3.76059	1.67743	0.109669	0.929998	0.326906	0.511768	SRS017521.268289-T1-C
10675	15.7813	17.4166	17.6529	17.9342	16.8467	17.6596	16.1732	16.3476	20.2308	16.8107	17.513	18.007	19.0357	17.1786	18.2655	19.0211	18.1264	16.3858	-0.263452	2.42535	1.08095	0.110169	0.930202	0.327938	0.512675	WP_078096835.1	leucine--tRNA ligase [Agathobaculum desmolans]
85675	17.9148	18.8562	18.7796	17.6544	19.5815	18.8125	17.2239	19.8092	20.0767	22.0375	17.6359	19.6101	21.7448	19.5747	18.5777	20.244	18.1518	19.7528	-0.283309	2.60647	1.16158	0.110217	0.930221	0.327938	0.512762	SRS064276.195998-T1-C
23121	24.7916	18.0398	23.8354	23.629	25.5866	22.3919	24.4932	19.3179	25.0884	24.4862	25.3706	23.0272	23.6985	22.2893	25.3384	23.1026	25.2346	25.2605	-0.374202	3.43211	1.52895	0.110447	0.930314	0.328041	0.513177	WP_087353122.1	formate--tetrahydrofolate ligase [Olsenella sp. An188]
11790	22.198	19.9369	19.669	17.8859	19.9917	17.9362	22.7404	18.653	24.1167	18.5571	22.8979	21.6531	23.0453	21.0412	21.2386	24.6882	19.1167	18.2041	-0.386611	3.54559	1.57949	0.110453	0.930316	0.328041	0.51319	WP_092073058.1	formate C-acetyltransferase [Blautia sp. SF-50]
28500	23.1805	21.6893	18.1935	19.5962	19.2013	18.5688	20.1834	20.3288	18.9704	18.7297	19.1857	18.1424	20.1053	18.2315	19.0041	19.9123	19.0979	18.2773	-2.58739	0.283255	-1.15207	0.110751	0.930436	0.328551	0.513729	WP_071118948.1	F0F1 ATP synthase subunit alpha [Romboutsia timonensis]
27958	21.2511	20.3164	19.8866	19.4058	20.3668	19.7443	19.0096	22.5267	23.3151	20.6205	20.1518	20.291	25.7281	19.584	21.2711	30.8784	19.2169	21.7384	-0.484185	4.41642	1.96612	0.11086	0.93048	0.328551	0.513925	sp|P79303|UGPA_PIG	UTP--glucose-1-phosphate uridylyltransferase OS=Sus scrofa GN=UGP2 PE=2 SV=3
22903	17.7179	26.021	25.9407	25.3478	24.2332	22.0671	17.6646	20.4952	23.6392	23.533	24.9256	26.1613	25.7273	26.9803	26.4254	23.1997	22.7359	20.5133	-0.481596	4.37792	1.94816	0.111116	0.930582	0.328551	0.514387	WP_027392035.1	ABC transporter ATP-binding protein [Aquimarina latercula]
76671	16.2589	20.137	23.1691	18.0066	17.3926	19.6799	18.6529	20.5317	19.4657	21.7847	19.1515	29.9316	22.9301	17.4156	24.1328	22.4464	19.6059	17.2488	-0.539689	4.90513	2.18272	0.111129	0.930587	0.328551	0.514412	SRS011586.152853-T1-C
31480	18.0533	24.3355	22.565	24.044	24.1538	18.1737	19.6519	22.1452	20.1078	18.4007	22.5406	20.1669	20.737	20.3589	18.2264	18.3213	20.219	21.7059	-3.5099	0.386181	-1.56186	0.11113	0.930588	0.328551	0.514413	WP_022462334.1	hypothetical protein [Fusicatenibacter saccharivorans]
61147	25.4171	25.7826	21.5621	26.9585	26.8199	23.7523	25.8	25.5538	23.6796	22.7949	25.9182	22.8906	24.2721	20.4471	25.2775	27.2099	23.5147	20.9483	-3.39529	0.374306	-1.51049	0.111279	0.930647	0.328692	0.514682	SRS016267.108638-T1-C
60478	18.3793	16.4575	17.815	16.4763	18.8339	18.0513	18.1537	18.5096	16.2639	19.063	16.5757	19.0657	20.2165	19.3826	16.7834	21.5396	20.1324	24.2699	-0.372952	3.36229	1.49467	0.111746	0.930833	0.329717	0.515524	SRS050422.261558-T1-C
81519	22.0672	25.7995	18.2571	22.1322	19.1982	21.0206	25.3009	24.2617	25.3606	24.3071	18.6735	25.532	23.9216	23.6102	23.5503	25.3586	24.2018	25.2287	-0.429634	3.86915	1.71976	0.111828	0.930865	0.329717	0.515672	SRS017433.94166-T1-C
52757	18.5331	20.9496	19.6102	17.5992	18.7241	22.7183	22.7554	20.7138	18.3506	20.3023	19.9589	19.2352	19.1718	18.8338	18.3825	18.6222	18.9166	17.9942	-2.75477	0.30742	-1.22367	0.112211	0.931016	0.330546	0.516361	RTO_17440	glyceraldehyde-3-phosphate dehydrogenase, type I [Ruminococcus torques L2-14]
30872	24.8062	22.3197	19.9829	18.2596	18.3457	18.5199	19.1371	20.1111	19.4682	19.025	18.2387	19.0316	19.7086	19.0151	18.3581	20.1518	17.3592	18.0316	-3.03268	0.339679	-1.3465	0.112494	0.931127	0.330611	0.516871	SRS049995.111268-T1-C
38149	20.4609	20.7331	19.5545	20.7801	21.0184	21.4489	19.0567	20.9155	18.7056	18.4867	21.2027	20.2575	23.458	26.4275	27.4612	22.8392	20.2996	22.8056	-0.428879	3.82565	1.69839	0.112563	0.931154	0.330611	0.516995	SRS023176.25457-T1-C
76361	21.1726	20.6944	22.2526	17.5601	25.0743	20.7935	20.3456	18.597	18.792	18.8523	19.2919	18.274	20.9471	19.4688	21.1708	20.7769	17.286	19.1998	-3.16616	0.355542	-1.40531	0.112694	0.931205	0.330611	0.517229	WP_003019395.1	MULTISPECIES: ribosome-associated translation inhibitor RaiA [Blautia]
69436	21.6025	20.9955	19.6899	19.199	21.2467	19.1573	26.5976	21.7534	18.9447	20.1986	19.9613	20.1752	20.8011	18.008	19.8775	20.895	20.03	20.1611	-3.09831	0.34835	-1.37498	0.112789	0.931242	0.330611	0.5174	SRS013521.16735-T1-C
27477	17.6138	20.4157	20.1325	17.8781	19.169	20.5052	25.1462	20.9308	19.2194	18.3262	19.0872	18.8239	20.402	18.0961	18.002	20.3761	16.9913	19.0194	-3.13139	0.352287	-1.38955	0.112837	0.931261	0.330611	0.517486	SRS014683.88887-T1-C
52953	17.7673	21.7713	16.6063	19.5757	22.6166	16.6212	18.9729	17.8501	23.1306	20.4555	20.5847	20.2515	21.5099	19.6625	20.4433	20.8775	18.4629	18.5668	-0.36061	3.20433	1.42186	0.112862	0.931271	0.330611	0.517532	WP_075669882.1	ketol-acid reductoisomerase [Anaerostipes sp. 992a]
27728	20.2953	19.9432	21.2934	21.8725	21.6556	20.977	18.6579	20.0602	18.7109	21.3024	20.105	18.4309	20.7174	17.6266	19.395	21.0055	17.5721	19.5138	-2.60718	0.294345	-1.15642	0.113112	0.931368	0.330611	0.517979	WP_006830308.1	glutamine-hydrolyzing GMP synthase [Planococcus antarcticus]
238	22.0343	21.0056	23.6971	21.4962	24.2936	22.513	22.4661	22.7469	20.8165	23.7518	24.3878	25.6559	20.698	28.6303	20.5715	25.1181	26.4798	25.212	-0.407729	3.60884	1.60056	0.113169	0.93139	0.330611	0.518081	WP_021648282.1	f5/8 type C domain protein [Bifidobacterium bifidum]
57753	18.8773	19.5269	20.5321	18.4923	19.8035	19.3255	16.6739	18.362	20.1935	25.5295	16.9695	20.5879	20.1761	19.7054	20.7515	18.852	24.2407	18.1871	-0.400371	3.54062	1.57012	0.113237	0.931416	0.330611	0.518204	SRS013951.41002-T1-C
79408	22.77	23.1498	23.3578	23.1402	23.6453	26.4949	22.407	18.8711	24.3478	21.337	23.0878	21.3509	23.1313	21.9387	20.7282	21.6226	17.8243	19.3291	-3.40451	0.385034	-1.50974	0.113249	0.931421	0.330611	0.518224	sp|Q5LY20|RS7_STRT1	30S ribosomal protein S7 OS=Streptococcus thermophilus (strain CNRZ 1066) GN=rpsG PE=3 SV=1
34792	21.0581	22.2124	24.6034	22.6042	22.4486	19.3933	24.0398	22.224	20.9523	20.579	21.2878	20.5297	21.564	25.0985	18.1913	18.727	20.3759	21.885	-3.16739	0.359505	-1.40394	0.113531	0.93153	0.331088	0.51873	WP_043165193.1	xylose isomerase [Bifidobacterium callitrichos]
53718	17.9282	18.1343	18.6744	19.3684	18.8715	19.9695	18.2347	20.5203	19.93	19.1109	18.0673	24.3997	25.4628	21.0954	19.7876	18.8307	19.9473	18.1465	-0.388461	3.41885	1.51519	0.113615	0.931562	0.331088	0.51888	SRS015663.267830-T1-C
25766	27.8308	25.4922	26.3988	24.8616	29.6213	24.5426	29.0506	29.7044	30.8084	21.8785	29.9494	22.7233	30.4584	22.0669	23.1408	21.226	25.0684	22.5665	-4.96386	0.565644	-2.19911	0.113844	0.93165	0.331459	0.51929	WP_070576206.1	chaperonin GroEL [Streptococcus sp. HMSC064H09]
84826	18.9706	16.1672	18.1428	18.9722	20.5054	19.0278	15.3996	18.9598	25.2078	20.1885	18.5975	19.4299	20.2325	16.5628	20.0717	19.8621	19.9185	17.8798	-0.393471	3.44733	1.52693	0.113973	0.9317	0.331538	0.51952	SRS015854.128561-T1-C
91435	19.4404	18.9999	19.0927	18.8201	17.6212	17.2519	18.2332	19.4729	20.6294	23.6114	20.436	20.1213	21.2415	17.2683	20.3157	21.2441	17.3174	17.3687	-0.346095	3.02374	1.33882	0.114197	0.931785	0.331892	0.51992	SRS011405.83274-T1-C
59918	16.4142	17.9213	17.4428	23.9777	19.5593	19.6757	18.1201	16.638	19.9241	18.6077	19.6131	18.4038	21.0182	20.2314	19.8616	22.3009	21.2277	20.3304	-0.371043	3.23758	1.43327	0.114299	0.931824	0.331892	0.520102	SRS043701.136995-T1-C
2540	20.957	20.1057	21.4539	24.8612	25.1428	19.9171	21.8607	23.4752	23.149	24.111	24.277	21.4117	23.5377	24.9732	22.8367	22.98	23.063	24.9268	-0.339515	2.94934	1.30491	0.114655	0.93196	0.33263	0.520737	WP_083628105.1	DNA-directed RNA polymerase subunit beta' [Eubacterium sp. 68-3-10]
85452	21.9784	19.8489	23.4837	25.0261	23.0011	22.1225	22.3236	21.8449	20.5685	18.3207	21.3676	21.7848	22.0524	24.5272	19.3524	20.9183	21.5084	21.1017	-2.94991	0.343027	-1.30344	0.115473	0.932268	0.33465	0.522192	SRS024331.167330-T1-C
71016	19.3323	19.9534	20.0032	20.9099	22.0717	19.1102	20.3679	28.0786	24.0177	26.4731	20.1543	17.6328	29.0566	28.2876	29.5814	19.3125	19.2487	24.1316	-0.675691	5.79813	2.56122	0.11565	0.932335	0.33465	0.522506	sp|P27919|AVEN_AVESA	Avenin OS=Avena sativa PE=1 SV=1
174	19.2489	17.2289	19.2338	17.027	18.8622	18.9419	18.3572	18.8886	17.8439	19.6144	19.6639	19.9383	21.5182	19.4116	22.6859	21.2421	16.6962	18.5685	-0.328996	2.81847	1.24473	0.115785	0.932385	0.33465	0.522746	SRS057717.22610-T1-C
83773	21.6915	20.9293	22.7596	22.0673	21.899	21.0253	23.5267	23.2086	19.3804	20.5748	22.1837	19.3016	20.9367	20.2311	23.7615	17.6231	21.4299	23.145	-2.90199	0.338783	-1.2816	0.115794	0.932389	0.33465	0.522762	WP_096241126.1	30S ribosomal protein S8 [[Eubacterium] hallii]
69588	18.8961	23.9958	22.1593	22.5517	21.915	22.4936	19.3782	24.4446	26.9585	26.9893	22.924	21.768	23.2065	26.3893	23.3386	24.0991	18.3523	22.8159	-0.451507	3.86124	1.70487	0.115929	0.932439	0.33465	0.523001	sp|Q9Y2Y8|PRG3_HUMAN	Proteoglycan 3 OS=Homo sapiens GN=PRG3 PE=1 SV=2
40741	17.1489	17.1914	16.6812	18.5822	17.4018	19.8449	18.5389	18.5411	19.2267	18.7175	18.8645	19.4789	21.9813	17.1945	18.8186	27.4401	17.0978	18.2068	-0.45348	3.87624	1.71138	0.115968	0.932454	0.33465	0.523071	sp|P60842|IF4A1_HUMAN	Eukaryotic initiation factor 4A-I OS=Homo sapiens GN=EIF4A1 PE=1 SV=1
47076	23.7167	20.6836	18.9762	18.7497	20.0893	21.2582	18.5022	20.255	21.5578	23.0552	22.0603	20.4478	22.0058	21.4523	21.4978	21.4167	21.1892	19.8534	-0.312813	2.66236	1.17477	0.116324	0.932586	0.33485	0.5237	SRS015133.25763-T1-C
46227	16.5596	18.9965	19.3671	19.0519	23.5005	19.2717	17.5748	20.2222	18.5847	20.5929	19.9715	23.5743	22.2419	20.7917	20.681	22.0122	18.4323	20.3585	-0.3745	3.18666	1.40608	0.116342	0.932593	0.33485	0.523733	WP_087202711.1	MULTISPECIES: FAD-binding oxidoreductase [Drancourtella]
13218	26.6816	25.3393	26.2951	24.4559	23.6788	21.6037	23.6789	21.8949	22.4901	23.7676	22.2108	17.7147	21.8713	25.2845	21.4675	20.9954	25.7084	24.586	-3.6124	0.424554	-1.59392	0.116347	0.932594	0.33485	0.523741	SRS050925.61454-T1-C
73125	23.0874	16.3696	19.9874	21.3267	18.1246	21.9589	20.4928	19.4255	19.6277	18.2228	19.4776	18.8957	19.5641	17.055	18.8925	17.6762	19.4755	19.1461	-2.93236	0.345775	-1.29329	0.116621	0.932696	0.335272	0.524227	SRS018351.114165-T1-C
36955	22.7407	22.1757	20.1116	18.793	19.4134	18.6874	18.0549	19.0391	19.119	18.6354	18.9917	18.4819	20.2229	17.9816	18.7936	19.953	17.3587	17.3206	-2.70105	0.318797	-1.19113	0.116699	0.932724	0.335272	0.524364	WP_071119175.1	phosphopyruvate hydratase [Romboutsia timonensis]
22365	20.6853	20.7813	20.1782	20.5217	20.4161	24.5837	17.7203	17.1113	22.0628	21.8461	21.9837	18.8327	19.5679	20.4755	24.5641	21.56	22.4308	24.378	-0.408613	3.44946	1.52042	0.117002	0.932836	0.335569	0.5249	WP_097785900.1	peptide ABC transporter substrate-binding protein [Faecalibacterium prausnitzii]
74112	18.8838	20.3969	20.0193	19.4304	20.3692	19.0443	22.1583	19.0131	17.5539	23.1129	21.2312	19.5123	22.7047	18.4856	20.1238	28.8307	21.7289	23.6059	-0.477497	4.02665	1.77458	0.117092	0.932869	0.335569	0.525059	sp|P59998-3|ARPC4_HUMAN	Isoform 3 of Actin-related protein 2/3 complex subunit 4 OS=Homo sapiens GN=ARPC4
27236	17.6822	22.6685	19.6002	19.0003	17.5712	17.2067	18.8949	21.3716	20.316	19.5882	20.0712	20.5623	22.7942	20.2998	20.3578	26.3459	17.5339	20.4606	-0.426201	3.59325	1.58352	0.117112	0.932876	0.335569	0.525093	sp|O95498|VNN2_HUMAN	Vascular non-inflammatory molecule 2 OS=Homo sapiens GN=VNN2 PE=1 SV=3
64684	19.0831	18.5363	18.1616	20.1967	17.4867	17.7626	20.0044	19.5565	17.3547	18.8771	25.5005	18.4692	22.4231	20.4247	19.962	24.477	17.888	19.1687	-0.433945	3.64599	1.60602	0.1174	0.932982	0.335889	0.525602	WP_055150612.1	short-chain dehydrogenase [Blautia wexlerae]
61987	27.8514	26.7107	20.9779	22.1992	23.0025	26.7567	22.7441	24.351	24.9066	21.3146	18.3974	25.0096	23.4555	21.3838	24.3989	23.6504	19.6628	23.9831	-3.87844	0.462593	-1.70792	0.11758	0.933047	0.335889	0.525918	SRS012273.8491-T1-C
55878	17.1438	18.42	18.0453	18.0608	19.4012	18.5391	17.4385	19.03	19.3382	18.9176	18.965	17.8124	21.3607	19.3516	17.3014	25.4327	18.636	19.4705	-0.37895	3.17652	1.39878	0.117597	0.933053	0.335889	0.525948	sp|P08574|CY1_HUMAN	Cytochrome c1, heme protein, mitochondrial OS=Homo sapiens GN=CYC1 PE=1 SV=3
21237	18.3694	18.5979	18.2573	19.8751	20.3765	19.7288	19.959	19.9202	21.0014	20.307	20.3963	19.8898	21.1935	21.2884	19.6107	18.8642	18.7567	24.308	-0.318782	2.67091	1.17607	0.117636	0.933068	0.335889	0.526018	WP_016275565.1	RagB/SusD family nutrient uptake outer membrane protein [Bacteroides sartorii]
94982	30.193	28.6398	30.6028	29.3074	26.0766	28.4922	25.4242	25.0619	25.5767	20.2121	25.8688	28.6929	26.1235	30.5533	29.3854	23.5134	26.522	24.7212	-4.22046	0.504852	-1.8578	0.117825	0.933136	0.336135	0.526351	SRS065504.226831-T1-C
58671	19.504	19.0178	16.4532	22.4597	22.5424	19.5733	19.9278	18.19	20.7074	21.259	16.4692	20.6742	21.7558	22.418	21.7012	22.3606	21.2568	23.0628	-0.397897	3.31387	1.45799	0.118145	0.933252	0.33675	0.526913	SRS017191.140262-T1-C
58154	19.4441	21.5697	21.7653	22.4543	25.8156	24.1931	20.2076	21.1381	21.1844	20.531	21.9702	20.3761	21.5098	20.7638	20.4476	19.3913	19.028	22.5249	-2.95703	0.355515	-1.30076	0.118256	0.933292	0.336773	0.527108	WP_070256303.1	methionyl-tRNA formyltransferase [Campylobacter lari]
5728	17.95	19.5704	22.4077	21.7985	23.406	24.1707	18.0948	23.001	18.9222	19.3786	23.6508	18.655	21.0408	20.0739	19.6222	19.122	18.021	19.5312	-3.4067	0.410456	-1.49812	0.118439	0.933358	0.337	0.527431	SRS012273.85963-T1-C
46840	21.5225	22.758	21.0168	20.0135	21.2376	18.2386	23.6852	21.6661	18.2831	19.9922	22.0206	20.2908	18.7116	20.2738	20.0533	21.828	20.291	18.6576	-2.79213	0.337962	-1.22708	0.118835	0.9335	0.337829	0.528125	SRS050422.15039-T1-C
13514	21.3232	23.9786	21.7857	23.1469	24.4079	21.5158	17.4741	21.6458	21.1653	27.3381	22.15	26.3097	25.5702	24.1298	19.6209	29.3465	17.946	26.3865	-0.575457	4.74855	2.08655	0.118938	0.933537	0.337829	0.528306	sp|P14780|MMP9_HUMAN	Matrix metalloproteinase-9 OS=Homo sapiens GN=MMP9 PE=1 SV=3
62465	27.5271	27.4371	27.9543	27.3893	26.7125	27.6288	27.6231	27.18	27.6708	27.757	28.5078	26.3164	21.0489	22.1283	29.2692	20.7706	26.4306	27.3731	-3.87953	0.471041	-1.70424	0.119103	0.933596	0.338002	0.528595	EUBHAL_00525	BMC domain protein [Eubacterium [Eubacterium] hallii DSM 3353]
87047	21.1249	20.5717	21.0049	21.2363	21.8077	20.5439	21.1814	22.9985	22.6216	23.1173	21.5478	20.0523	19.7619	22.5756	27.7558	21.3048	26.4787	22.7611	-0.412199	3.39026	1.48903	0.119222	0.933638	0.338044	0.528802	WP_073596958.1	hypothetical protein [Phormidium ambiguum]
50568	17.6575	18.9464	18.6051	19.3063	19.0967	18.9206	18.3127	19.3381	19.7844	19.6467	19.0122	19.6175	20.3473	19.9397	18.982	20.4892	19.6168	19.3445	-0.251494	2.06174	0.905122	0.119506	0.93374	0.338555	0.5293	WP_096321580.1	alcohol dehydrogenase [Escherichia coli]
23382	21.8216	25.5799	25.4189	22.2143	21.3966	22.6308	19.3704	17.6753	18.6317	21.589	17.8099	20.847	22.0834	20.0025	20.484	24.0943	17.021	20.6708	-3.85122	0.471008	-1.69011	0.119734	0.93382	0.338907	0.529699	WP_049777945.1	hypothetical protein [[Eubacterium] eligens]
34647	24.6601	24.1513	23.0345	22.1992	22.0649	24.1985	23.7553	19.3961	21.0538	25.0468	22.4652	22.3187	21.8839	24.0806	17.8085	18.7692	20.5796	20.3126	-3.42006	0.41889	-1.50059	0.119862	0.933866	0.338975	0.529923	CK1_12650	acetyl-CoA decarbonylase/synthase gamma subunit [Ruminococcus sp. SR1/5]
54358	18.6039	18.5397	19.301	19.0531	26.1397	21.6847	18.2035	26.9886	22.3392	22.9012	25.8018	22.7803	24.9137	23.7846	22.8191	28.1142	19.8446	18.4492	-0.590095	4.81112	2.11051	0.119986	0.933909	0.339029	0.530138	sp|Q5XJ10|G3P_DANRE	Glyceraldehyde-3-phosphate dehydrogenase OS=Danio rerio GN=gapdh PE=2 SV=2
82834	25.9419	24.6308	17.839	22.4689	23.9277	25.0615	25.3962	20.9005	22.7375	24.4038	19.6616	24.5505	22.4874	19.9446	17.1388	23.022	18.3671	22.1756	-4.15579	0.511981	-1.8219	0.120376	0.934046	0.3395	0.530819	SRS015578.110068-T1-C
5914	18.9733	19.2301	18.2099	20.3554	24.0516	19.5868	18.8103	18.3941	19.0876	18.0287	19.1543	18.5937	19.8361	18.9048	17.4251	17.9971	17.3907	18.6459	-2.72619	0.336105	-1.19505	0.12044	0.934069	0.3395	0.530932	SRS014287.54196-T1-C
45157	17.6191	23.1944	21.3766	17.8646	19.8631	24.5112	19.406	23.2886	19.3668	18.9325	17.9795	19.2151	19.6935	18.0635	17.4669	19.9877	22.6793	20.3577	-3.45947	0.427081	-1.51619	0.120559	0.934111	0.3395	0.531139	WP_018962709.1	ABC transporter ATP-binding protein [Coprothermobacter platensis]
21174	22.0912	22.0381	19.0165	21.018	21.3721	21.1638	22.1211	21.4836	20.5555	19.7781	23.8077	18.5971	21.3186	20.2636	20.0532	20.0503	18.5161	17.7497	-2.78267	0.344561	-1.21905	0.120826	0.934204	0.3395	0.531603	SRS016095.96163-T1-C
54128	19.0026	20.1955	20.8984	22.128	23.3101	26.9115	17.7548	21.3256	19.8918	19.7114	18.3976	19.6538	21.2908	21.8258	18.2246	21.1797	17.7252	20.8978	-3.56348	0.441575	-1.56095	0.120892	0.934227	0.3395	0.531719	WP_085204151.1	gfo/Idh/MocA family oxidoreductase [Mycobacterium interjectum]
34907	21.7396	21.3707	21.5112	21.6953	24.1321	21.3736	20.0897	20.9094	23.6419	18.2738	22.1316	20.1601	22.1105	20.4751	18.6324	19.4142	18.3091	20.1497	-2.90628	0.360554	-1.27286	0.120996	0.934263	0.3395	0.531899	WP_011681641.1	type I glutamate--ammonia ligase [Streptococcus thermophilus]
62310	25.4262	25.9535	25.9217	21.8718	19.7644	26.3523	25.5523	18.177	23.4829	22.3032	21.3497	21.5827	22.0318	24.2958	19.1569	21.0375	23.6574	20.1586	-3.93147	0.487964	-1.72175	0.121037	0.934277	0.3395	0.53197	WP_024994347.1	DUF3822 domain-containing protein [Bacteroides paurosaccharolyticus]
39955	22.566	28.7088	21.2553	18.5321	20.7242	17.7166	21.0921	22.3778	17.9499	18.005	18.6307	18.6887	21.7588	17.9986	19.2565	27.3125	18.1167	17.4542	-4.80595	0.597062	-2.10444	0.121121	0.934306	0.3395	0.532116	WP_099020603.1	acetyl-CoA C-acyltransferase [Mycobacterium sp. CECT 8779]
6759	28.2411	27.04	27.6967	26.8984	23.8248	27.6355	25.3828	27.7948	27.4516	27.7238	28.9323	29.8758	26.8457	28.033	30.283	27.0288	27.6903	26.2487	-0.339815	2.7339	1.19704	0.121166	0.934322	0.3395	0.532195	sp|A8K7I4|CLCA1_HUMAN	Calcium-activated chloride channel regulator 1 OS=Homo sapiens GN=CLCA1 PE=1 SV=3
53423	23.749	27.1407	25.7912	25.8627	19.0326	24.4773	25.7782	24.2667	25.5553	20.0111	25.9508	21.8317	19.4938	22.4711	24.3409	19.4906	24.3742	24.2649	-3.96008	0.492387	-1.73385	0.121195	0.934332	0.3395	0.532246	RTO_27580	hypothetical protein [Ruminococcus torques L2-14]
68686	18.632	26.6237	19.5263	20.1281	18.4541	21.0008	17.6372	20.9942	17.3516	18.725	18.841	18.9046	18.3937	19.1648	18.3206	17.8639	18.759	22.144	-3.49177	0.436337	-1.52772	0.121645	0.934487	0.340465	0.533026	SRS014979.239662-T1-C
53936	25.9604	24.2313	25.6611	26.369	25.7435	24.6092	26.17	26.374	26.7165	24.8009	25.7831	23.8029	20.3035	23.7216	25.0642	22.3437	25.579	25.718	-2.87239	0.359457	-1.25647	0.121775	0.934532	0.340537	0.533252	EUBHAL_01956	electron transfer flavoprotein subunit alpha [Eubacterium [Eubacterium] hallii DSM 3353]
57221	27.0636	23.4205	22.8322	21.9852	22.8506	21.7904	25.1425	21.9842	19.4024	25.1546	22.8811	26.6671	28.4292	24.5017	26.9035	28.7847	23.8542	24.2942	-0.488683	3.89595	1.70363	0.121985	0.934605	0.340833	0.533617	sp|P22748|CAH4_HUMAN	Carbonic anhydrase 4 OS=Homo sapiens GN=CA4 PE=1 SV=2
85282	24.2034	24.3579	19.1508	21.0755	19.9678	23.8713	21.5107	20.1753	23.3432	21.4604	19.2481	22.6215	20.6271	19.1966	20.8846	18.4498	20.1626	17.2749	-3.34651	0.42211	-1.4622	0.122492	0.934778	0.341954	0.534495	WP_092725433.1	RidA family protein [Romboutsia lituseburensis]
20422	20.7487	18.4429	20.3764	22.2633	23.6606	19.9614	16.967	24.3395	18.6419	22.7079	20.0299	25.1636	24.3321	22.4865	25.8668	25.0089	17.4426	26.1653	-0.560652	4.43979	1.93957	0.122597	0.934813	0.341954	0.534675	WP_005360140.1	molecular chaperone DnaK [Eubacterium ventriosum]
20989	23.5168	25.2793	24.2834	19.3833	23.4528	27.2988	20.6797	21.7519	18.5499	27.8206	19.7385	19.7878	21.1632	19.192	21.7172	21.3727	24.035	20.4214	-4.18116	0.529291	-1.82594	0.122822	0.93489	0.342065	0.535065	sp|A2Y8X2|SSG1_ORYSI	Granule-bound starch synthase 1, chloroplastic/amyloplastic OS=Oryza sativa subsp. indica GN=WAXY PE=1 SV=2
67511	20.0061	20.9807	20.7197	18.6756	21.3607	22.1761	20.6481	21.696	17.5575	19.184	20.2029	19.208	20.9565	21.9757	18.364	20.4462	19.4348	19.4063	-2.54047	0.321875	-1.1093	0.122901	0.934917	0.342065	0.535201	SRS018351.130003-T1-C
70410	26.6175	27.5778	27.4591	28.6754	28.2282	27.0487	28.3778	28.5626	26.6011	27.3923	28.3176	27.822	21.1175	27.7031	26.2032	23.464	27.9651	27.6891	-3.18558	0.403833	-1.39088	0.122952	0.934934	0.342065	0.535289	WP_090017409.1	30S ribosomal protein S3 [Lachnospiraceae bacterium XBB1006]
27503	21.2766	21.594	24.366	20.6762	21.7561	18.0298	21.8289	22.4195	19.6818	19.5569	18.6418	18.28	23.3458	24.7506	17.5719	21.0172	18.1639	18.3904	-3.55864	0.451936	-1.55335	0.123117	0.93499	0.34213	0.535574	BIFPSEUDO_02486	putative xylulokinase [Bifidobacterium pseudocatenulatum DSM 20438 = JCM 1200 = LMG 10505]
54387	17.1751	23.0769	20.208	20.1413	16.2213	23.0581	19.6958	23.0886	26.0814	26.2589	19.0552	20.1588	21.4031	23.0636	21.1577	19.5692	25.0354	20.0625	-0.539419	4.24227	1.85143	0.123231	0.935028	0.34213	0.535771	sp|P00356|G3P_CHICK	Glyceraldehyde-3-phosphate dehydrogenase OS=Gallus gallus GN=GAPDH PE=2 SV=3
72522	19.7247	19.2479	19.3345	18.7139	21.1788	18.2254	19.3935	18.7254	18.1775	20.404	18.689	19.599	20.715	22.4013	19.4003	20.6468	24.2112	21.1435	-0.355926	2.79738	1.22072	0.123291	0.935049	0.34213	0.535874	SRS016056.92694-T1-C
74558	19.8682	18.9218	19.674	19.3472	20.4184	19.9025	19.2919	19.9536	20.7251	20.7926	20.9148	22.7584	19.5277	18.8257	20.7415	20.8189	20.9778	20.3863	-0.28468	2.23401	0.974666	0.123432	0.935096	0.34223	0.536118	WP_071119840.1	NADH peroxidase [Romboutsia timonensis]
42291	18.4053	15.8187	20.5974	18.9099	21.2715	26.4223	21.8311	20.1703	22.433	20.1807	22.6495	22.4452	21.3393	23.3106	19.8155	21.6512	22.4197	24.17	-0.473996	3.70035	1.61318	0.123915	0.935258	0.343279	0.536951	HMPREF0189_01848	Gram-negative porin [Burkholderiales bacterium 1_1_47]
76582	22.1508	18.2204	23.1241	18.4914	22.9165	24.2774	25.8521	25.966	26.5665	24.725	21.4372	25.7595	28.7004	24.1621	18.8465	29.7503	21.9724	25.3221	-0.617735	4.81651	2.09939	0.124031	0.935297	0.343307	0.53715	sp|P02792|FRIL_HUMAN	Ferritin light chain OS=Homo sapiens GN=FTL PE=1 SV=2
50673	22.1975	18.2668	19.9985	20.0714	20.9765	19.1143	19.396	21.463	20.9561	17.0411	18.634	17.4631	20.1052	19.1522	18.8503	19.8334	19.1796	19.4568	-2.5671	0.330449	-1.11832	0.124374	0.935411	0.343965	0.53774	SRS016095.223154-T1-C
73285	21.5463	22.0034	20.1473	18.9933	21.268	18.7867	17.6034	19.1384	21.2243	18.9329	21.2089	20.7435	21.36	21.1707	20.8731	20.6837	23.2513	21.3609	-0.339241	2.6294	1.14508	0.124588	0.935483	0.344265	0.538108	SRS015578.245037-T1-C
51979	19.4811	18.5006	18.855	17.9609	19.7956	17.7028	19.8811	19.5452	19.6315	20.7493	19.8958	20.1678	21.5608	19.9976	19.9105	21.4783	17.0901	19.7694	-0.316525	2.43616	1.05982	0.125254	0.935702	0.345805	0.539249	WP_021738991.1	ketol-acid reductoisomerase [Eubacterium ramulus]
85748	21.1669	21.1833	22.4601	24.9134	22.9966	21.9451	20.4233	23.6045	21.1396	20.8825	20.0606	18.2112	20.4235	21.0968	20.6662	18.9141	24.5957	23.8475	-3.1112	0.405399	-1.3529	0.125528	0.935792	0.345805	0.539719	SRS077730.12878-T1-C
90907	19.7592	20.4986	21.164	21.7373	20.1568	18.1238	17.9917	16.2568	20.2329	17.3843	19.0993	23.4854	21.8197	20.4599	23.3007	21.3233	20.7621	20.6054	-0.415493	3.18807	1.38629	0.125547	0.935798	0.345805	0.53975	HMPREF0179_00642	ethanolamine utilization protein EutM [Bilophila wadsworthia 3_1_6]
57555	17.4456	20.1124	20.8972	18.0477	20.113	20.5154	18.5136	20.016	18.7374	17.287	18.8025	17.3182	19.6509	18.5013	18.4972	19.1619	19.0402	17.0461	-2.42319	0.316489	-1.05335	0.125753	0.935866	0.345805	0.540103	WP_005934429.1	N-acetylneuraminate lyase [Faecalibacterium prausnitzii]
32932	22.0285	26.245	25.3576	27.5047	22.6537	20.2931	22.9217	21.9396	26.2152	23.541	23.1532	18.1041	21.2177	21.6466	22.4189	21.4057	20.7149	21.7058	-3.69393	0.482601	-1.60566	0.125781	0.935875	0.345805	0.540151	SRS019161.127556-T1-C
27381	18.4446	16.0408	25.1118	16.1625	20.0586	19.5235	19.1577	19.2811	23.2755	23.7687	20.7048	20.7552	22.3389	18.9387	20.8791	22.5302	15.9949	20.4506	-0.523454	4.00563	1.74109	0.125805	0.935883	0.345805	0.540192	sp|P04347|GLYG5_SOYBN	Glycinin OS=Glycine max PE=1 SV=1
5885	19.3109	18.0577	19.5951	20.1331	21.4182	19.0768	19.2481	19.9328	20.9593	20.6741	19.789	20.5385	22.212	22.3893	17.4613	22.8552	17.7652	25.701	-0.432738	3.30853	1.43789	0.125889	0.93591	0.345805	0.540337	SRS016018.36153-T1-C
46917	21.5099	22.6875	21.333	23.2881	22.6308	24.5249	23.3833	24.0095	17.1834	18.2772	25.8267	21.4949	18.0181	18.4973	23.7428	20.1484	24.526	24.232	-3.97253	0.520162	-1.72619	0.125996	0.935945	0.345805	0.540518	WP_005344894.1	mannitol-1-phosphate 5-dehydrogenase [[Eubacterium] hallii]
83261	17.4481	18.1066	18.969	20.1762	20.309	19.4702	21.3012	18.5437	19.2677	23.6027	20.8138	18.4895	21.1382	17.9274	23.1635	21.3356	20.5479	19.4891	-0.388683	2.96273	1.28702	0.12618	0.936005	0.346019	0.540833	WP_022641123.1	MULTISPECIES: large-conductance mechanosensitive channel protein MscL [Pseudomonas]
33931	19.4168	24.738	25.0042	24.0625	21.9817	21.3508	19.8825	19.2883	18.1616	17.8569	23.5704	21.1463	20.9822	20.9112	19.4514	19.899	22.6789	19.9724	-3.46034	0.455206	-1.50257	0.126444	0.93609	0.346451	0.541284	WP_055266594.1	acetyl-CoA synthase subunit gamma [Fusicatenibacter saccharivorans]
46460	26.5695	25.2814	22.5454	17.9707	22.3404	24.7602	20.1023	19.1617	26.8284	20.1285	18.6871	19.8283	18.795	19.2828	18.8339	19.6114	19.5072	23.0485	-4.3451	0.572453	-1.88633	0.126589	0.936137	0.346558	0.541532	WP_048925333.1	hypothetical protein [Clostridium sp. 1_1_41A1FAA]
26933	19.6294	20.3554	21.1173	19.4381	18.3314	17.9578	20.7956	19.9584	17.5765	20.861	19.976	20.2765	25.962	18.9943	20.8993	28.7367	19.8279	21.7383	-0.543215	4.11705	1.78692	0.126734	0.936184	0.346596	0.541778	sp|Q5RF10|CATA_PONAB	Catalase OS=Pongo abelii GN=CAT PE=2 SV=3
6634	17.9176	19.146	21.0627	26.0592	20.147	18.2378	23.9478	24.6986	21.6364	25.8175	22.3103	22.5178	22.6193	22.9333	21.1736	22.5872	25.3193	23.4848	-0.49839	3.77412	1.63786	0.126816	0.936211	0.346596	0.541918	SRS016989.123514-T1-C
50457	19.3637	19.8141	20.7107	17.4807	20.1305	19.8984	19.9093	20.1406	21.3441	22.1251	25.5359	22.711	22.053	20.0596	17.2995	20.845	19.7033	18.8972	-0.419639	3.17236	1.37636	0.126982	0.936264	0.346758	0.542201	SRS049712.154180-T1-C
200	24.0977	22.1371	20.1858	18.9912	18.2644	24.9452	20.3582	26.0069	17.435	22.563	22.384	19.4738	19.2288	20.5969	18.0814	20.2547	22.2096	20.2617	-3.74632	0.497463	-1.62443	0.127357	0.936384	0.346859	0.542838	SRS014923.88284-T1-C
74046	20.1736	25.111	21.7595	18.1813	23.5191	21.8058	20.8958	22.4269	20.1943	20.1717	22.373	20.5448	21.1353	20.6866	17.8653	20.2006	21.1338	20.2052	-2.95947	0.393313	-1.28308	0.12744	0.936411	0.346859	0.54298	SRS016203.7800-T1-C
56954	22.5006	22.1551	20.2369	18.3864	25.0057	18.802	19.6653	17.6424	28.3364	19.4047	21.9917	19.2877	22.7414	21.4421	23.1861	22.83	20.1522	23.6802	-0.538425	4.05031	1.75594	0.127465	0.936419	0.346859	0.543023	CLOBAR_01266	CO dehydrogenase/acetyl-CoA synthase delta subunit [Intestinibacter bartlettii DSM 16795]
89349	25.9115	25.2299	23.1998	22.1643	21.2926	24.1969	21.0815	20.007	24.3991	20.2773	22.0398	23.2449	22.2561	21.4955	21.571	19.9479	20.1745	19.8224	-3.14404	0.418857	-1.36259	0.127679	0.936487	0.346859	0.543385	SRS015578.73923-T1-C
34152	19.3622	19.1814	18.818	18.7414	19.0548	18.1028	18.2125	20.1684	20.7787	19.1316	20.162	19.923	20.8625	20.0313	18.3197	20.3893	19.8557	19.4287	-0.287118	2.15321	0.933046	0.127769	0.936516	0.346859	0.543538	WP_071434386.1	NADP-specific glutamate dehydrogenase [Angelakisella massiliensis]
31502	22.2216	24.8795	25.3717	17.9129	21.493	22.6072	21.9173	22.3524	22.4912	22.3152	20.9382	20.2216	21.4844	21.2116	17.653	21.3372	20.8292	21.2899	-3.15559	0.420987	-1.3673	0.127817	0.936531	0.346859	0.54362	SRS049959.100652-T1-C
22426	26.0785	22.2747	24.0796	17.4175	20.3682	22.9968	18.4217	18.0253	19.947	21.5345	18.211	18.0759	18.8481	19.271	17.329	22.169	18.1939	21.6181	-3.89631	0.520217	-1.68805	0.127895	0.936556	0.346859	0.543753	sp|P15590|GLB1_MAIZE	Globulin-1 S allele OS=Zea mays GN=GLB1 PE=1 SV=2
26957	18.713	20.157	20.5311	17.8619	17.924	18.6166	19.3207	17.2118	19.8651	22.3129	18.0512	18.9148	22.3758	19.405	21.8776	26.6313	17.394	17.2781	-0.498945	3.73613	1.61859	0.127918	0.936563	0.346859	0.543791	sp|P07602-3|SAP_HUMAN	Isoform Sap-mu-9 of Prosaposin OS=Homo sapiens GN=PSAP
80869	17.4765	27.0486	26.1759	19.8104	24.2142	29.5312	20.0727	18.3977	18.8157	17.8071	21.0163	19.4325	21.8242	21.5966	18.566	26.6715	20.1936	19.7842	-5.24061	0.70029	-2.27016	0.127978	0.936582	0.346859	0.543894	SRS019968.28814-T1-C
63595	20.1888	21.811	19.4307	19.8456	20.2126	18.8179	18.0821	21.3224	21.242	24.392	18.8498	19.3397	20.8487	21.3873	18.5801	21.3746	25.1732	22.1808	-0.42427	3.17013	1.37293	0.128131	0.936631	0.346984	0.544153	SRS014459.54377-T1-C
23550	19.6182	20.313	19.7801	19.7181	20.1284	20.2953	22.4095	22.5465	23.8365	19.8384	22.264	21.5806	23.028	18.9813	22.6198	23.7962	18.1205	27.4656	-0.481167	3.5851	1.55197	0.128412	0.93672	0.347457	0.54463	WP_094135370.1	chaperonin GroEL [Akkermansia muciniphila]
9504	21.1051	21.2835	21.3778	22.7353	21.9381	19.7253	22.4432	21.5408	17.8942	17.7813	20.4153	22.4795	21.4368	18.5912	19.8523	21.5955	19.7496	23.1004	-2.84206	0.384034	-1.22901	0.12909	0.936932	0.34856	0.545776	WP_020474028.1	ATP-dependent chaperone ClpB [Zavarzinella formosa]
37994	19.7528	18.8277	19.3419	17.6985	20.3346	19.559	19.64	21.7344	21.2619	22.8409	20.6137	20.6192	21.4921	18.0626	17.9198	22.4617	19.5962	24.4425	-0.412604	3.05245	1.31992	0.129124	0.936943	0.34856	0.545834	HMPREF9457_00444	hypothetical protein [Dorea formicigenerans 4_6_53AFAA]
21227	19.9186	19.5958	19.5212	19.7152	18.4599	18.0466	20.9875	19.0502	20.1177	20.5072	17.741	20.4853	24.2301	20.8512	20.7418	21.5622	21.2887	18.5184	-0.372953	2.75797	1.19251	0.129166	0.936956	0.34856	0.545905	SRS054956.46829-T1-C
84413	22.6445	19.2219	18.8103	17.8397	12.4097	19.5496	17.9423	18.559	19.2969	19.7745	19.8591	18.2236	20.1932	18.466	19.7762	20.2415	22.2716	20.4626	-0.464681	3.43348	1.4844	0.129248	0.936982	0.34856	0.546044	WP_042396755.1	MULTISPECIES: Asp23/Gls24 family envelope stress response protein [Clostridium]
71853	18.4796	18.2028	18.6874	20.9044	24.7748	19.8325	20.1595	20.8877	19.3973	19.0734	18.3195	18.954	19.2563	18.5298	18.9733	20.3296	18.0363	19.4508	-2.79741	0.379308	-1.20905	0.129438	0.937041	0.348783	0.546364	DORFOR_01358	50S ribosomal protein L4 [Dorea formicigenerans ATCC 27755]
86739	19.6503	19.8145	21.2115	22.1563	21.003	19.6847	16.4682	19.9717	16.9333	16.5156	19.6222	19.9491	20.7069	19.977	18.6459	20.0337	16.9535	17.9786	-2.92446	0.397583	-1.26344	0.129705	0.937124	0.349212	0.546814	WP_027105903.1	50S ribosomal protein L20 [Lachnospiraceae bacterium V9D3004]
53267	21.1551	18.7619	19.5115	20.0428	18.2524	19.2102	19.5485	17.4674	17.2224	22.0819	18.3567	22.1181	21.035	21.0793	20.9984	20.7898	23.5971	18.1495	-0.410004	3.00816	1.29908	0.129964	0.937204	0.34962	0.54725	SRS014235.85084-T1-C
40896	18.9742	18.4244	19.6896	21.0887	19.0232	17.6537	19.4912	18.6191	18.291	19.102	27.2073	21.4305	25.2129	19.2536	19.7845	21.518	17.0089	19.306	-0.535573	3.91753	1.69098	0.130273	0.9373	0.350164	0.547772	SRS022071.185045-T1-C
36672	24.8588	25.0708	25.9233	23.7744	28.5853	25.4838	26.162	25.744	26.326	18.2811	28.196	26.6664	27.9021	27.7974	17.3114	21.1217	23.1294	17.9207	-5.1802	0.710025	-2.23509	0.130537	0.937381	0.350374	0.548216	WP_003129565.1	phosphopyruvate hydratase [Lactococcus lactis]
34	20.8187	19.6787	18.9874	19.7621	19.8813	19.9555	23.659	18.9384	20.5968	23.1953	17.2012	18.8637	22.6559	21.1352	23.7878	27.1104	21.4749	21.9339	-0.504324	3.67499	1.58534	0.130662	0.93742	0.350374	0.548425	sp|P04114|APOB_HUMAN	Apolipoprotein B-100 OS=Homo sapiens GN=APOB PE=1 SV=2
21339	28.4591	29.677	28.6027	24.945	25.7467	24.4224	24.9629	28.1967	27.3355	27.9333	23.6909	29.5936	22.2659	22.655	27.5794	20.9406	25.2806	24.257	-3.99505	0.548314	-1.72337	0.130674	0.937424	0.350374	0.548447	WP_071592432.1	MULTISPECIES: GTPase HflX [Kamptonema]
73096	22.8921	25.9008	22.9751	25.3845	23.3371	19.3262	24.0419	22.7586	23.7757	18.246	25.5598	25.4859	18.9432	21.4051	16.6958	19.1863	21.313	24.4048	-4.23347	0.582528	-1.82547	0.130938	0.937504	0.350792	0.54889	SRS051882.75956-T1-C
30700	17.8599	20.9345	20.6485	18.5953	19.1796	23.8321	20.7359	20.6417	19.4261	19.0052	17.6685	18.5254	20.2388	16.7227	18.7693	21.0301	17.7388	21.1784	-2.95345	0.407219	-1.27312	0.131147	0.937568	0.350867	0.54924	SRS019397.25966-T1-C
30248	25.7446	23.2939	23.8234	22.1311	25.934	21.7118	22.9142	23.2548	25.3979	19.5031	16.7347	19.0489	19.2788	23.5717	25.4484	22.5262	19.5259	26.6873	-4.2426	0.585161	-1.82872	0.131182	0.937579	0.350867	0.549298	XP_020122618.1	hypothetical protein UA08_02534 [Talaromyces atroroseus]
61615	18.0871	18.51	18.423	17.4943	19.2134	18.553	17.0512	18.406	19.9225	19.0894	22.3791	18.0995	20.5691	19.5272	19.3165	19.8495	17.122	17.3569	-0.354546	2.56638	1.10592	0.13135	0.93763	0.351005	0.549582	SRS011302.47027-T1-C
8753	24.046	19.1158	21.0275	17.4623	23.7101	19.5661	17.3194	10.3298	22.7788	20.841	23.22	18.5413	22.1214	19.7899	20.479	21.0241	20.7775	21.1202	-0.640996	4.63545	1.99723	0.131449	0.93766	0.351005	0.549747	WP_086305198.1	MULTISPECIES: pyruvate, phosphate dikinase [Enterococcus]
12860	19.5455	18.5621	19.8987	19.8287	20.2988	18.7523	18.9897	19.2044	20.6106	20.222	21.3166	19.0254	21.0435	18.8136	21.0665	20.7195	20.3016	20.033	-0.298927	2.15935	0.93021	0.131564	0.937695	0.351023	0.549939	XP_003334279.2	vacuolar protein sorting-associated protein 1 [Puccinia graminis f. sp. tritici CRL 75-36-700-3]
7329	26.196	25.5247	26.337	27.6022	26.786	26.7496	24.3199	24.8841	25.7127	25.6113	27.0543	24.7222	23.725	26.4197	22.6331	19.4337	25.7046	25.8562	-3.16546	0.4401	-1.36268	0.132013	0.937831	0.351672	0.550692	WP_083383514.1	pyruvate, phosphate dikinase [Lachnobacterium bovis]
90064	23.9783	22.6449	18.578	18.127	20.5975	17.8454	19.7345	23.1574	17.3893	17.6311	18.2917	18.0662	19.6907	18.7425	18.0015	20.05	21.9931	21.5239	-3.35683	0.467081	-1.44487	0.132097	0.937856	0.351672	0.550832	HMPREF1312_1421	chaperonin GroS [Bifidobacterium longum subsp. longum 44B]
77841	19.826	19.7232	21.1954	19.9778	20.1911	19.0587	18.068	17.6072	20.2699	20.0832	17.4133	21.1929	19.9364	20.1242	20.5247	21.0774	23.4235	22.2227	-0.378784	2.72054	1.17088	0.132163	0.937876	0.351672	0.550943	SRS049712.87746-T1-C
22523	18.6916	17.9782	17.1079	18.5765	19.1273	17.0063	18.3652	17.301	22.0197	17.891	19.9316	18.9771	18.0116	19.3677	17.9606	17.2255	20.0212	19.5335	-0.349236	2.49863	1.0747	0.13257	0.937998	0.351672	0.551623	WP_007287453.1	MULTISPECIES: phosphoenolpyruvate--protein phosphotransferase [Clostridiales]
12034	20.3797	26.2522	24.4286	26.6542	23.3974	24.4913	24.0055	20.8746	25.4185	19.0483	25.481	21.7692	21.2614	18.5126	19.881	21.0668	23.4457	25.3319	-3.92641	0.548839	-1.68879	0.132578	0.938001	0.351672	0.551636	WP_055217890.1	formate C-acetyltransferase [Fusicatenibacter saccharivorans]
21424	24.1348	22.4273	24.8197	26.0081	24.9627	25.1919	23.7142	19.2468	20.5524	22.5426	26.362	25.3698	22.0205	17.5546	22.6309	18.3859	22.5603	23.2404	-3.93285	0.550403	-1.69123	0.132705	0.938039	0.351672	0.551848	SRS022609.2880-T1-C
33244	20.079	27.6483	28.736	18.3907	24.1431	21.26	22.0145	22.1113	18.5048	20.5465	21.4429	22.0933	23.2001	20.0996	21.1408	20.8856	22.7417	22.3853	-4.05574	0.568125	-1.74381	0.132803	0.938068	0.351672	0.552011	SRS011239.25415-T1-C
56030	28.0777	25.9322	27.0054	25.9606	27.0276	26.1612	25.7913	26.1973	26.3401	27.1942	26.8539	29.1736	31.8318	26.7733	27.9038	29.1521	25.2317	26.8213	-0.394617	2.81145	1.20841	0.133015	0.938131	0.351672	0.552366	sp|P56470|LEG4_HUMAN	Galectin-4 OS=Homo sapiens GN=LGALS4 PE=1 SV=1
45589	27.2088	20.9596	25.4909	21.8973	32.0968	28.2237	20.109	25.6937	25.9847	26.5029	28.6981	29.0865	30.4923	26.2961	25.2096	28.2076	25.2276	26.0496	-0.642403	4.57349	1.96554	0.133092	0.938154	0.351672	0.552493	WP_076978391.1	MULTISPECIES: endolytic transglycosylase MltG [Rhodobacteraceae]
30321	20.3416	21.7978	24.9029	25.8127	25.6859	22.8206	20.4751	21.6737	21.2393	17.4971	26.0631	22.5413	19.8258	24.2911	21.2847	20.6115	17.5286	21.5904	-3.93594	0.55295	-1.6915	0.133111	0.93816	0.351672	0.552525	SRS050752.93344-T1-C
46219	20.1146	19.9343	19.6869	18.7281	18.9565	19.7995	19.6484	19.1568	21.1176	20.4511	24.9181	20.8283	19.3624	19.0201	18.5564	20.128	21.1058	20.991	-0.374516	2.66402	1.14475	0.133183	0.938181	0.351672	0.552646	SRS012273.41455-T1-C
5222	18.3009	17.9658	19.6283	19.7337	18.0086	25.0132	16.7803	19.2018	19.312	20.4815	24.0887	20.9815	19.589	20.9031	18.947	20.4156	21.3977	21.4601	-0.467526	3.32455	1.42851	0.133218	0.938192	0.351672	0.552703	SRS013521.32024-T1-C
55767	24.2681	28.9343	19.8929	25.958	31.7952	21.5329	26.8845	31.9053	23.4964	26.7616	19.4627	22.7352	20.676	27.854	24.5402	19.5007	29.6118	24.7191	-5.72707	0.805818	-2.46063	0.133274	0.938208	0.351672	0.552797	sp|Q75F44|RPN8_ASHGO	26S proteasome regulatory subunit RPN8 OS=Ashbya gossypii (strain ATCC 10895 / CBS 109.51 / FGSC 9923 / NRRL Y-1056) GN=RPN8 PE=3 SV=1
45202	22.2359	21.427	20.7224	19.1156	19.4088	19.5971	24.6403	19.6726	19.8077	18.415	19.9332	19.6726	20.9772	19.6751	19.5235	20.6206	18.6555	19.7554	-2.67424	0.376434	-1.1489	0.133319	0.938222	0.351672	0.552872	RTO_21790	Alcohol dehydrogenase, class IV [Ruminococcus torques L2-14]
28064	26.3059	29.0208	27.7769	29.0308	18.7585	29.3971	24.2073	21.5473	23.6533	18.7862	29.1008	18.3646	26.9112	28.499	19.5881	21.3181	23.9172	22.8433	-5.72181	0.807029	-2.45739	0.133532	0.938285	0.351948	0.553227	WP_052730811.1	DUF4157 domain-containing protein [Methanosarcina horonobensis]
67701	19.3811	17.8938	18.952	17.9056	19.5984	20.0966	18.2775	18.2127	18.0494	24.8303	17.9609	20.4023	19.597	20.2035	18.5935	22.6465	20.1114	18.5523	-0.42932	3.03928	1.30498	0.133693	0.938333	0.352088	0.553495	SRS017103.215178-T1-C
2069	19.1586	17.7333	29.5978	19.186	18.9452	21.4188	21.5673	19.7034	21.6114	17.4435	19.0561	18.986	18.4333	18.4925	19.0204	19.3269	20.3261	18.9926	-4.06622	0.576404	-1.74491	0.13407	0.938444	0.352794	0.554121	BSIG_3235	hypothetical protein [Bacteroides sp. 1_1_6]
41232	20.089	23.9201	24.7045	24.4552	24.4538	24.2977	21.2866	23.9127	20.2989	18.587	25.0714	23.1823	22.6497	22.2228	24.4523	20.7472	22.9692	19.6339	-3.28319	0.46623	-1.40848	0.13426	0.9385	0.35301	0.554438	WP_042615379.1	acetyl-CoA acetyltransferase [Stenotrophomonas maltophilia]
5788	17.997	19.686	19.4067	18.749	18.189	19.5413	19.4918	21.1146	20.7433	24.5201	17.7194	20.4048	20.065	18.0141	21.5441	23.4908	20.1952	19.159	-0.43601	3.06334	1.31366	0.134508	0.938573	0.353377	0.554849	WP_032953107.1	TonB-dependent receptor [Bacteroides vulgatus]
12203	28.2655	24.8893	27.6753	23.6267	27.1569	25.3407	28.4109	25.4134	26.8462	27.6018	29.4819	30.38	28.5317	27.7606	30.6729	31.3147	26.7766	20.9732	-0.562047	3.93529	1.68662	0.134881	0.938681	0.353693	0.555468	sp|Q16819|MEP1A_HUMAN	Meprin A subunit alpha OS=Homo sapiens GN=MEP1A PE=1 SV=2
23830	20.8298	18.3112	19.1007	19.2063	19.1167	20.1179	26.3035	20.0515	18.1341	19.1089	19.4537	19.6271	17.947	17.0957	19.6054	19.9833	19.3897	20.0143	-3.13713	0.44956	-1.34378	0.135248	0.938788	0.353693	0.556074	SRS050752.109079-T1-C
44787	16.7957	21.4735	24.0153	18.8134	21.3049	21.9769	22.9028	21.5686	25.8634	17.6702	23.81	24.949	23.0004	22.5981	25.3212	19.1389	22.1565	23.2768	-0.559648	3.90374	1.67205	0.135292	0.938801	0.353693	0.556148	COLAER_00331	cell division protein FtsZ [Collinsella aerofaciens ATCC 25986]
11386	20.9411	20.1541	21.6243	21.1872	21.2886	22.9641	19.7041	19.8954	22.3983	24.9442	18.1975	20.8078	23.1623	21.625	20.3606	31.1719	20.7124	24.5542	-0.610629	4.25775	1.82356	0.135334	0.938813	0.353693	0.556216	sp|P05107|ITB2_HUMAN	Integrin beta-2 OS=Homo sapiens GN=ITGB2 PE=1 SV=2
20650	23.9821	18.4392	23.7657	19.0726	21.1197	19.4952	20.6834	20.4465	17.081	17.7238	19.4591	20.458	21.273	19.741	21.8087	20.8911	17.6661	19.1994	-3.14159	0.450694	-1.34545	0.135367	0.938823	0.353693	0.556272	sp|Q9SYP2|PFPA1_ARATH	Pyrophosphate--fructose 6-phosphate 1-phosphotransferase subunit alpha 1 OS=Arabidopsis thaliana GN=PFP-ALPHA1 PE=2 SV=1
36278	19.7609	22.9133	18.7114	24.3887	19.9035	23.4354	21.3126	20.2654	20.1754	18.8586	21.6534	22.1699	20.9692	18.4167	20.4216	20.5659	18.7484	18.616	-2.98154	0.427801	-1.27687	0.135385	0.938828	0.353693	0.556302	WP_005427562.1	NADP-specific glutamate dehydrogenase [Blautia obeum]
10994	20.1093	19.0094	17.7471	20.4539	20.7011	19.0672	19.7225	19.4594	21.7764	20.8301	20.6686	18.5771	21.2903	17.6422	24.3362	20.1135	19.035	24.3341	-0.44478	3.09801	1.32662	0.135451	0.938847	0.353693	0.55641	WP_008704031.1	MULTISPECIES: N,N'-diacetylchitobiose phosphorylase [Clostridiales]
80394	23.2004	19.0129	19.0345	24.1222	21.912	20.7275	20.205	20.7544	16.5834	19.3583	23.3987	20.15	21.0972	20.3301	19.9167	19.8236	19.7594	17.0354	-3.21332	0.461642	-1.37584	0.135524	0.938868	0.353693	0.556531	SRS050422.26260-T1-C
26879	21.841	22.188	23.9496	21.6601	18.5053	22.0285	22.415	21.2447	19.8994	22.7489	20.3627	20.5665	21.8387	19.6162	20.492	21.9886	17.6581	20.2628	-2.76941	0.39817	-1.18562	0.135607	0.938892	0.353693	0.556668	WP_066560718.1	ABC transporter substrate-binding protein, partial [Clostridiales bacterium KLE1615]
56550	23.7149	24.6843	22.0158	24.1109	21.4334	23.5731	22.2604	24.8866	21.1433	24.6089	22.9457	22.4045	29.4535	23.4581	25.1004	29.392	23.8142	26.6983	-0.528075	3.66202	1.56697	0.135934	0.938986	0.354011	0.557209	sp|Q10588|BST1_HUMAN	ADP-ribosyl cyclase/cyclic ADP-ribose hydrolase 2 OS=Homo sapiens GN=BST1 PE=1 SV=2
22967	28.5471	26.9106	26.7642	24.274	24.0187	25.5752	25.333	25.5102	26.7583	25.9679	25.922	24.7677	23.5488	22.084	26.5588	21.8518	23.4684	25.0574	-2.96366	0.427429	-1.26812	0.13595	0.938991	0.354011	0.557235	EUBHAL_00524	dehydratase large subunit [Eubacterium [Eubacterium] hallii DSM 3353]
57813	24.6069	26.1949	27.345	28.8071	27.9038	27.8665	25.6538	26.8404	24.4559	24.7664	27.6167	27.7187	24.1878	28.1604	24.011	18.1489	26.9306	26.7487	-3.80484	0.549271	-1.62778	0.136055	0.939021	0.354011	0.557409	SRS016495.49677-T1-C
18784	21.6332	21.8759	22.9611	22.0461	22.4207	18.3208	27.5623	22.556	22.7711	21.1118	22.7063	20.1756	17.7574	19.1736	21.5064	21.4182	19.9723	22.8979	-3.44447	0.498581	-1.47294	0.136351	0.939106	0.354498	0.557897	WP_055266511.1	threonine--tRNA ligase [Fusicatenibacter saccharivorans]
44885	19.1198	19.1944	19.4511	18.7001	20.1992	19.6023	19.5683	19.9342	20.963	18.3726	21.7771	19.0416	20.3265	18.5051	19.5836	21.4701	21.479	26.4615	-0.450349	3.10401	1.32683	0.13661	0.93918	0.354887	0.558324	WP_026196570.1	elongation factor Tu [Fangia hongkongensis]
15441	20.9082	20.614	19.316	19.0575	18.9271	20.5048	22.891	20.6242	19.8871	19.8983	20.0048	18.6306	19.2459	20.0094	18.3324	19.2213	18.8094	19.6507	-2.30918	0.336472	-0.986353	0.137088	0.939316	0.355683	0.559112	SRS013951.102373-T1-C
80395	16.9758	19.2777	19.8159	20.5818	20.4169	19.3542	16.7895	20.1733	19.0738	18.97	19.6539	20.4123	21.9659	21.2697	20.1002	27.1863	17.4977	20.7798	-0.518178	3.55376	1.51779	0.137166	0.939338	0.355683	0.559239	sp|P60661|MYL6_BOVIN	Myosin light polypeptide 6 OS=Bos taurus GN=MYL6 PE=2 SV=2
84447	18.8706	25.636	24.5522	23.8506	22.7673	22.3593	23.5637	22.2317	24.1101	21.4491	25.3332	19.0269	21.2817	21.2438	15.2395	20.4598	22.6196	22.4072	-3.89154	0.567827	-1.66186	0.137244	0.93936	0.355683	0.559367	SRS062427.23744-T1-C
69845	25.7165	20.1652	20.1643	21.3996	22.0185	24.7606	21.6993	21.5782	23.8245	24.4544	23.1655	24.5059	28.2065	22.3121	27.8487	25.051	17.6458	22.1795	-0.596139	4.05935	1.73161	0.137968	0.939565	0.357002	0.560557	sp|CAS2_BOVIN|
82217	22.4582	20.5504	20.108	21.0157	19.5762	17.3262	20.2458	20.2074	20.3357	20.9043	25.0958	18.682	22.1259	21.2481	19.8228	21.9001	20.1983	25.0234	-0.463965	3.15922	1.34763	0.137972	0.939566	0.357002	0.560563	SRS049959.23684-T1-C
5769	26.3665	19.5066	26.0271	19.1516	23.2679	22.2058	22.0176	21.7321	25.892	24.3102	20.3298	28.5116	30.4373	26.7687	21.6981	25.9146	18.8599	23.2274	-0.710298	4.83143	2.06057	0.138092	0.939599	0.357028	0.56076	WP_060685748.1	hypothetical protein [Persicobacter sp. JZB09]
78134	20.7423	24.2401	23.8798	17.7128	23.4465	20.937	22.6625	19.3965	16.8402	18.6142	20.6263	26.1649	20.1609	17.8597	17.7847	20.8868	20.4093	20.3202	-3.89403	0.573093	-1.66047	0.138212	0.939633	0.357055	0.560957	SRS017521.212505-T1-C
57926	20.4755	18.4102	22.7353	21.6195	18.4193	20.6827	22.2116	18.1926	19.5929	19.1692	19.4258	18.3817	19.5181	19.3895	18.17	20.1058	19.1036	19.6376	-2.56899	0.381183	-1.0939	0.139143	0.939892	0.358324	0.562481	WP_026766986.1	sugar phosphate isomerase/epimerase [Selenomonas ruminantium]
5754	18.0538	23.4787	20.3219	21.8902	24.7774	26.6189	19.3618	29.3615	19.9489	18.8515	19.835	20.5902	21.7585	19.8955	20.0442	22.5851	19.9633	26.7763	-4.5991	0.682836	-1.95813	0.139215	0.939912	0.358324	0.562598	WP_006211823.1	type I restriction endonuclease subunit R [Paenibacillus vortex]
82015	20.0822	18.1981	18.9659	19.459	20.9365	20.1994	24.231	20.7288	19.4359	21.0602	15.9682	17.9011	19.9106	18.9401	19.2812	20.011	19.7491	19.0199	-2.87161	0.426862	-1.22237	0.139352	0.93995	0.358324	0.562822	SRS043701.110591-T1-C
28841	18.5701	19.2985	18.6986	20.9148	22.6937	19.487	16.9782	20.1165	20.1666	17.1754	19.289	20.8052	21.7694	25.9662	20.6946	20.6521	22.781	21.0445	-0.50277	3.38223	1.43973	0.139353	0.93995	0.358324	0.562824	WP_055232225.1	glycerol kinase [Anaerostipes hadrus]
90087	18.9782	17.5832	19.7721	17.7488	18.421	17.5564	18.1671	18.7742	19.2718	17.7652	17.4743	20.1648	19.9378	17.7003	19.4586	20.1274	22.4262	20.2137	-0.377495	2.53527	1.07889	0.139544	0.940003	0.358324	0.563136	BBNG_01519	chaperonin GroS [Bifidobacterium bifidum NCIMB 41171]
5225	23.0852	30.0828	26.2749	18.8773	25.5487	24.787	23.7352	27.1574	18.3555	26.8029	22.1962	23.3479	22.9308	19.9689	29.5529	22.4109	24.1693	18.1056	-5.07497	0.756003	-2.15948	0.139598	0.940018	0.358324	0.563224	SRS017821.221135-T1-C
55999	20.0247	19.3798	20.0752	20.5159	18.419	20.0132	20.0289	19.8144	20.7535	20.6892	20.6898	21.693	20.8929	22.1282	20.5972	21.4295	18.1492	20.3839	-0.33503	2.2485	0.956733	0.139625	0.940025	0.358324	0.563268	WP_091354022.1	phosphate-binding protein [Amphritea atlantica]
5123	21.2605	18.2712	22.2512	24.2407	26.9642	22.5622	21.0781	23.9884	18.9819	22.539	20.6121	22.9192	20.6879	21.1827	20.4404	20.8344	20.9555	22.7749	-3.25386	0.485297	-1.38428	0.139736	0.940056	0.358324	0.563449	WP_066861225.1	S-layer homology domain-containing protein [Neglecta timonensis]
45073	23.0435	21.6249	21.7937	19.6268	19.953	24.5872	23.5878	18.6342	25.7108	23.9067	21.2361	23.6183	23.6067	21.7237	22.5829	23.6958	19.4785	24.2271	-0.481249	3.22581	1.37228	0.139769	0.940065	0.358324	0.563502	WP_071441959.1	elongation factor Tu [Traorella massiliensis]
23349	19.9373	19.6493	19.8751	17.5873	20.3284	19.5427	18.4334	19.3367	20.7452	23.3381	20.6819	19.713	20.3578	18.9962	19.4369	20.8983	21.5535	18.3276	-0.374881	2.51205	1.06859	0.139804	0.940075	0.358324	0.56356	SRS024132.326773-T1-C
8715	22.0031	18.6054	18.0676	21.5737	20.9411	18.022	19.8722	20.7761	20.8713	21.8172	17.6218	26.8057	22.3547	17.6051	21.6461	23.5025	21.0783	21.9121	-0.540584	3.61822	1.53882	0.139938	0.940112	0.358386	0.563779	WP_057250566.1	hypothetical protein, partial [Bacteroides vulgatus]
10435	17.1295	19.3513	17.9284	20.321	19.3472	19.1945	25.3628	18.6463	21.4423	25.1103	16.3188	20.812	21.4613	17.997	21.1703	23.3345	21.4388	24.7821	-0.607404	4.06066	1.72663	0.140075	0.940149	0.358417	0.564002	SRS015663.262823-T1-C
27115	22.34	21.4698	23.0219	28.9216	23.6573	22.4183	18.6708	22.0489	17.0661	20.6135	23.511	21.3857	21.8437	18.3903	28.8472	21.6065	15.9732	17.5734	-5.02773	0.75268	-2.13752	0.140171	0.940175	0.358417	0.564158	WP_081937665.1	restriction endonuclease [Streptosporangium roseum]
89509	17.6695	19.7329	19.3036	21.4819	18.7605	18.3509	21.5277	20.0411	21.2417	22.7238	22.0857	21.0778	22.0431	25.8039	17.5173	19.0028	18.6419	20.0684	-0.5016	3.32583	1.41211	0.141036	0.940411	0.360191	0.565566	SRS015782.185474-T1-C
36921	19.2984	18.6341	19.5937	19.3093	19.6246	19.0414	17.7633	18.1459	25.0442	20.2109	19.9867	19.7774	21.2967	19.1035	18.3667	19.4959	18.8722	18.9537	-0.420938	2.78983	1.18445	0.141086	0.940424	0.360191	0.565646	HMPREF1023_00270	CoA-transferase family III [Eggerthella sp. 1_3_56FAA]
13771	18.9305	18.1364	18.0686	24.0318	19.7427	18.2266	22.8421	20.1982	21.2622	22.27	22.6266	21.3678	21.0586	21.9397	17.6613	20.2482	26.6805	20.4862	-0.549211	3.62516	1.53798	0.141566	0.940554	0.360969	0.566426	WP_059066752.1	elongation factor G [Ruminococcus sp. AT10]
1921	19.7674	19.579	19.4291	18.8245	20.014	19.532	18.265	19.2834	20.1136	19.6709	18.6719	19.469	20.7562	20.3603	20.1414	20.7143	21.8933	20.6351	-0.323614	2.13523	0.905809	0.141612	0.940567	0.360969	0.566501	XP_022479602.1	hypothetical protein CORC01_02157 [Colletotrichum orchidophilum]
69812	20.0525	21.2041	24.1159	21.3874	21.7206	27.3707	22.3671	22.1219	21.3575	25.0641	18.868	21.8123	21.6985	17.2182	21.1934	22.6074	19.505	21.0675	-3.54452	0.537853	-1.50333	0.141755	0.940605	0.361051	0.566732	sp|P04706|GLU2_MAIZE	Glutelin-2 OS=Zea mays PE=1 SV=1
22637	20.2406	17.5319	18.0582	19.1814	18.1288	19.9691	19.6355	19.1449	20.8085	19.9572	20.1662	19.8118	18.8079	19.9038	19.7698	19.7041	19.2114	20.9311	-0.331457	2.17319	0.920867	0.142363	0.940768	0.362316	0.567717	WP_099431476.1	glucose-6-phosphate isomerase [Collinsella aerofaciens]
40277	22.5889	19.3219	18.053	19.6565	20.4338	19.7955	19.3516	20.0375	17.5627	23.7912	20.1204	20.3619	23.0588	21.0857	21.2877	27.8013	19.9356	19.5122	-0.558258	3.65211	1.54693	0.142628	0.940838	0.362706	0.568145	sp|Q5RBP6|CH3L1_PONAB	Chitinase-3-like protein 1 OS=Pongo abelii GN=CHI3L1 PE=2 SV=1
6590	20.1482	18.6758	19.0335	20.6217	19.6505	23.0552	21.6878	20.4128	17.452	21.1941	18.596	19.4382	20.2171	17.5305	17.9202	19.2786	22.4146	18.0829	-2.83065	0.43409	-1.19828	0.143015	0.940941	0.363001	0.568771	SRS051031.35882-T1-C
68949	22.0529	18.2071	20.0781	22.932	22.2809	23.461	24.1953	24.6806	23.4385	25.1731	24.0592	23.5568	26.5018	20.0356	24.9653	26.1482	18.7839	25.6288	-0.578871	3.76514	1.59314	0.143322	0.941022	0.363001	0.569265	sp|Q5LXZ6|RL1_STRT1	50S ribosomal protein L1 OS=Streptococcus thermophilus (strain CNRZ 1066) GN=rplA PE=3 SV=2
19213	19.2967	18.2509	19.5747	18.864	19.5163	18.0517	18.5747	19.5904	20.7736	19.4675	21.1428	19.8219	21.0883	17.915	25.4314	18.6235	18.8251	18.9661	-0.451606	2.9328	1.2406	0.14351	0.941072	0.363001	0.569569	SRS065504.11717-T1-C
37279	24.439	19.0163	20.9539	18.6469	20.2952	19.1266	20.2233	19.4852	18.9899	15.1284	19.842	19.0562	20.1897	19.0851	19.1868	19.4996	20.0406	19.4129	-2.90821	0.447856	-1.23018	0.14352	0.941075	0.363001	0.569585	WP_023125660.1	two-component system sensor [Pseudomonas aeruginosa]
26460	17.5868	18.449	19.0271	19.1473	18.685	17.3311	18.8049	19.1051	17.3687	19.2084	20.7127	19.6671	19.8352	19.7965	18.0374	20.1669	19.9755	19.8264	-0.343296	2.22819	0.942445	0.143577	0.94109	0.363001	0.569677	BACCOP_02330	phosphoenolpyruvate carboxykinase (ATP) [Bacteroides coprocola DSM 17136]
38976	17.8224	17.5873	18.6293	19.628	19.6853	17.6447	17.5637	18.1861	19.8948	19.4758	18.6892	18.5135	20.8486	17.8019	17.2743	22.178	17.2817	25.4783	-0.510502	3.31103	1.40026	0.143665	0.941113	0.363001	0.569819	WP_090774679.1	transcription termination factor Rho [Bacillus lonarensis]
33104	23.2115	22.7422	18.1852	20.0507	20.2658	19.9426	20.2166	18.5035	19.8663	20.0507	19.6395	18.8428	19.1353	19.5354	20.0561	19.0984	18.5015	18.4113	-2.54449	0.392392	-1.07605	0.143689	0.941119	0.363001	0.569858	WP_007054070.1	MULTISPECIES: DivIVA domain-containing protein [Bifidobacterium]
62538	27.7082	22.6326	19.7318	19.1743	26.6047	20.4183	22.4858	26.9209	26.4735	19.4174	23.4741	18.5961	18.0786	25.6138	17.5701	20.2943	20.7621	21.469	-4.81172	0.742343	-2.03469	0.143741	0.941133	0.363001	0.569941	RUMGNA_01020	putative L-ribulose-5-phosphate 4-epimerase [Ruminococcus gnavus ATCC 29149]
21682	26.9791	26.0551	25.3625	25.1749	24.4407	24.0089	21.3483	22.9372	24.8334	25.0362	24.6473	26.8554	27.8226	27.0962	24.1802	28.2098	23.8219	25.3454	-0.454803	2.94777	1.24649	0.143748	0.941135	0.363001	0.569952	sp|K1C10_HUMAN|
51073	23.3883	23.0673	20.9184	26.073	25.1234	20.7049	23.2588	24.1262	21.337	19.4826	23.0288	23.4316	21.0534	21.8578	22.453	19.1725	23.8757	24.503	-3.10616	0.480189	-1.31299	0.143988	0.941198	0.363326	0.570339	SRS017521.68929-T1-C
12746	17.7144	17.9635	26.5322	18.3718	19.2256	20.3266	18.9314	19.6803	18.2582	17.4939	18.032	18.3658	19.8902	18.8252	19.0398	18.558	17.4483	18.7646	-3.25651	0.505203	-1.37565	0.144416	0.941309	0.363904	0.571027	WP_076148984.1	RNA-binding transcriptional accessory protein [Lactobacillus murinus]
39526	20.4503	21.3571	19.5773	19.7096	21.7862	21.0926	22.6077	24.9952	19.7793	17.7672	19.6101	18.4057	22.1022	24.8733	19.8154	20.4633	19.1055	18.9048	-3.22987	0.501171	-1.36435	0.144441	0.941316	0.363904	0.571067	SRS077730.7454-T1-C
51095	23.7954	23.0418	25.0557	27.3636	18.1036	19.9986	25.6702	19.3057	17.5682	20.6754	16.9978	21.4067	19.0204	25.7986	20.8692	21.2913	22.8242	22.7878	-4.42638	0.690664	-1.86786	0.145123	0.941493	0.36478	0.572163	SRS024331.69951-T1-C
17643	17.6764	20.6392	19.5398	21.9184	20.7195	20.3322	21.2844	18.1195	22.4541	21.1109	21.2657	20.9351	21.2352	18.5982	21.0444	19.9709	21.5232	23.2629	-0.411292	2.63411	1.11141	0.145208	0.941515	0.36478	0.572299	SRS015782.297858-T1-C
53844	26.1882	25.3678	18.2434	21.0473	20.3014	24.5699	21.5665	19.5867	24.697	18.4437	18.8964	23.8529	21.7926	20.3737	20.5611	19.5479	17.393	18.4523	-4.04819	0.632538	-1.70783	0.145296	0.941538	0.36478	0.57244	SRS015578.21780-T1-C
22341	19.0179	17.1972	17.8514	18.9189	19.3339	18.5973	18.1106	18.8093	18.7265	19.1537	20.3223	17.9895	20.6631	20.6049	19.4736	19.5438	18.2243	19.3329	-0.342201	2.19003	0.923915	0.145297	0.941538	0.36478	0.572442	WP_009004620.1	phospho-sugar mutase [Clostridium sp. D5]
78965	27.9114	28.4058	27.5142	27.3333	26.9778	28.951	30.015	28.9584	28.3516	29.2762	29.9199	30.3485	30.8502	27.2038	30.3617	30.6653	28.3005	27.7493	-0.38698	2.47558	1.0443	0.145349	0.941551	0.36478	0.572525	sp|P01591|IGJ_HUMAN	Immunoglobulin J chain OS=Homo sapiens GN=JCHAIN PE=1 SV=4
46224	19.7195	21.728	20.3082	20.7522	21.2148	24.4889	29.2651	18.7338	18.5848	19.0951	19.5922	21.118	20.5288	19.8063	20.7237	20.8979	20.6807	23.2192	-3.80159	0.598277	-1.60166	0.146185	0.941766	0.366595	0.573863	SRS049995.47591-T1-C
27873	20.3538	18.566	18.0767	27.0495	22.7767	17.598	26.9638	21.2197	17.3127	20.5639	19.9314	20.5836	21.1343	20.2074	19.9813	20.8431	19.4794	18.7121	-4.03738	0.636164	-1.70061	0.146337	0.941805	0.366696	0.574107	WP_062661669.1	histidine ammonia-lyase [Grimontia celer]
23217	22.1573	24.1579	25.0536	25.0072	23.0373	18.4437	23.2414	22.7043	24.5063	21.4344	26.1183	21.5577	20.6623	19.0731	19.5674	21.3787	21.0857	19.6632	-3.49252	0.551304	-1.47061	0.146563	0.941863	0.366815	0.574468	SRS050422.139562-T1-C
48722	17.8591	19.0698	19.2597	18.5554	19.8208	19.0993	17.6617	19.4311	19.8183	19.9324	18.0087	19.6146	18.7953	19.9468	19.2012	20.2107	21.9445	20.4619	-0.356039	2.25365	0.948805	0.146667	0.941889	0.366815	0.574633	SRS015217.165-T1-C
50153	17.3633	19.1269	18.8741	18.1272	19.5619	18.4119	18.8187	18.7647	19.6808	18.4647	19.7721	19.5365	21.1075	20.7783	18.5876	20.6786	17.6607	19.5445	-0.357427	2.25753	0.950053	0.146939	0.941958	0.366815	0.575068	SRS054590.30362-T1-C
83082	29.0732	28.6786	21.8619	23.6658	22.258	20.6653	19.3523	19.7593	18.46	20.0021	23.8335	21.7437	23.1812	23.316	18.8548	20.6553	23.4711	19.5555	-4.41313	0.699168	-1.85698	0.14702	0.941979	0.366815	0.575198	SRS043701.130821-T1-C
58998	19.688	19.374	18.656	20.5145	25.2831	19.1225	17.9764	19.852	21.2749	18.9748	24.3574	21.5415	19.7037	25.127	20.2067	20.1797	22.1062	21.4148	-0.539486	3.40019	1.43035	0.147207	0.942026	0.366815	0.575495	WP_044686135.1	fructose-bisphosphate aldolase [Streptococcus suis]
32242	16.6678	19.4764	20.1389	22.8906	22.8397	17.8928	20.1181	20.6875	17.5935	18.019	17.0557	17.1769	19.763	20.4751	18.7627	19.7651	20.6385	18.9734	-3.01118	0.477791	-1.2667	0.147214	0.942028	0.366815	0.575506	WP_026649018.1	aminopeptidase [Blautia wexlerae]
23419	27.4756	27.2739	21.0948	21.639	19.1433	19.6499	19.0444	20.3216	19.614	18.3272	17.9934	19.8839	19.2878	17.3504	21.4339	27.2826	20.7708	18.0024	-4.66114	0.739758	-1.96069	0.147242	0.942035	0.366815	0.575551	WP_045420179.1	bifunctional UDP-sugar hydrolase/5'-nucleotidase [Vibrio jasicida]
5763	20.191	17.5855	18.5848	17.7045	20.3092	19.6599	23.6181	20.2265	17.3954	19.4789	16.931	19.4577	19.8091	19.0595	17.6587	18.8944	18.5604	18.6412	-2.72559	0.432974	-1.14631	0.147359	0.942065	0.366815	0.575738	SRS058770.55176-T1-C
11506	18.825	17.1518	21.8972	18.7932	16.0428	18.8458	16.36	18.1005	18.6162	19.4604	19.715	17.6896	19.8522	20.067	19.7629	19.1891	23.3269	17.43	-0.475675	2.99342	1.25887	0.1474	0.942075	0.366815	0.575803	SRS015190.59503-T1-C
50672	26.1467	18.9359	19.8016	20.9184	24.8787	20.8319	19.318	21.502	24.1643	24.0637	18.2416	19.0338	19.1997	19.9766	18.74	19.2548	19.2514	17.4935	-3.80506	0.605624	-1.59972	0.147604	0.942126	0.366815	0.576128	WP_024733776.1	aminopeptidase P family protein [Clostridiales bacterium VE202-14]
78087	24.4546	24.1947	24.3909	23.4268	24.6008	22.0074	24.2814	22.2004	22.1231	22.1089	23.8869	27.7595	23.516	23.5893	19.8395	21.5818	20.3908	17.2705	-3.53962	0.563666	-1.48798	0.147669	0.942143	0.366815	0.576232	WP_017768911.1	MULTISPECIES: 30S ribosomal protein S5 [Streptococcus]
38157	19.6467	19.3227	19.9446	21.1761	24.5264	18.017	18.413	18.4442	20.9898	20.9932	22.5874	23.0386	21.7867	21.3994	17.3571	21.0756	22.1487	20.9783	-0.492452	3.09077	1.29916	0.147737	0.94216	0.366815	0.57634	WP_055259054.1	sn-glycerol-1-phosphate dehydrogenase [Anaerostipes hadrus]
60216	23.9539	21.6761	23.9423	21.6367	21.5222	19.1898	17.7947	20.8434	17.584	19.8847	19.7813	18.746	21.272	19.9828	23.8603	20.937	18.9425	18.7618	-3.19995	0.510654	-1.34465	0.147938	0.94221	0.367033	0.576659	WP_086559419.1	hypothetical protein [Streptomyces africanus]
28139	23.7535	26.7473	26.2201	23.9286	19.1395	25.7004	24.4958	20.4324	20.5727	19.7293	24.6377	26.1948	23.8537	20.1277	19.9404	21.5879	23.4298	21.9138	-3.81756	0.610729	-1.60342	0.148254	0.942289	0.36728	0.577162	SRS018351.11703-T1-C
27256	17.7491	19.2358	18.8921	18.8904	20.1745	19.1899	17.579	21.0596	17.382	21.501	19.0042	19.3636	20.6765	18.7768	18.4936	23.2321	23.9928	21.3507	-0.488478	3.05053	1.28102	0.148374	0.942319	0.36728	0.577353	SRS052027.132975-T1-C
56455	27.5154	19.0015	30.0766	27.5611	19.2523	20.4662	25.313	20.3099	20.3349	22.6612	18.1958	19.5243	22.0844	19.3039	31.8987	20.4179	18.638	18.5456	-6.01655	0.963435	-2.52656	0.148376	0.94232	0.36728	0.577355	WP_072663588.1	cell division protein FtsN [Escherichia coli]
56712	24.4614	17.9106	17.7137	17.6311	18.7705	19.8257	20.5764	27.1517	21.7492	21.247	22.0386	22.3273	30.0709	20.1099	20.8563	23.9424	20.4629	21.9174	-0.751997	4.6861	1.96705	0.14865	0.942388	0.367678	0.57779	WP_077031869.1	hypothetical protein [Sphingopyxis sp. QXT-31]
4926	17.6886	17.7939	23.0753	22.5939	19.7623	17.9166	19.8743	18.6533	20.6172	20.9147	21.2538	19.3166	24.0284	21.7916	19.7077	20.2044	26.2025	17.8333	-0.581645	3.61613	1.51724	0.148948	0.942462	0.367833	0.578264	SRS016335.283377-T1-C
94938	19.4542	18.2699	18.9239	17.4229	20.1841	18.7622	18.9536	18.8372	20.4887	19.6889	20.3694	18.6501	20.4623	19.9977	17.06	19.1571	19.7588	24.5027	-0.446038	2.77119	1.16257	0.149035	0.942483	0.367833	0.578401	SRS020328.127448-T1-C
85588	21.4532	21.8425	25.2648	22.0827	22.1002	18.908	21.521	21.7514	22.1218	20.7987	19.3841	21.1148	21.4743	20.7028	19.2701	21.3667	20.6264	20.9804	-2.57785	0.414973	-1.08144	0.149051	0.942488	0.367833	0.578427	SRS056259.20420-T1-C
53993	21.9391	23.5172	24.9283	27.5876	25.1374	25.547	22.3637	21.5307	21.5582	21.4784	20.995	21.073	22.0064	25.6015	21.8165	20.9203	27.1754	23.6511	-3.43675	0.554129	-1.44131	0.149259	0.942539	0.368003	0.578757	CLOSS21_00285	sugar-binding domain protein [Clostridium sp. SS2/1]
31197	20.6014	19.7458	19.7692	17.5508	19.9603	20.0307	22.0072	18.6352	18.612	19.3933	21.9044	20.9666	21.5741	21.5821	20.6257	20.8707	21.7627	20.8571	-0.395523	2.4501	1.02729	0.149415	0.942578	0.368003	0.579004	WP_090026896.1	transporter [Lutimaribacter saemankumensis]
15435	18.5544	17.0286	16.8556	18.8993	20.6335	16.8418	18.3824	22.2463	17.7698	17.451	17.9784	17.8354	19.3995	16.5512	16.4963	19.344	15.9765	16.1389	-2.82921	0.456947	-1.18613	0.149479	0.942593	0.368003	0.579105	WP_031545496.1	elongation factor G [Agathobacter ruminis]
44837	24.2399	22.0365	21.4194	20.8337	19.843	21.474	20.0737	22.4473	23.9001	18.7762	20.0441	20.1429	21.2644	20.3744	20.4033	20.4191	20.0324	18.9021	-2.67189	0.431851	-1.12002	0.149572	0.942616	0.368003	0.579253	WP_091344842.1	elongation factor Tu [Alkalimonas amylolytica]
48063	18.9808	19.7769	17.919	19.5981	20.1605	18.6708	19.4791	19.9292	19.5281	20.0596	20.3298	19.285	20.6895	20.4231	17.8656	20.4326	21.8452	22.703	-0.388531	2.3922	1.00183	0.150205	0.942772	0.36928	0.580253	SRS015217.20203-T1-C
80311	23.1805	23.7149	18.2071	20.9227	24.659	22.0862	23.782	25.6831	17.2254	20.4147	20.903	21.2385	20.815	17.1535	22.4421	21.3971	25.7376	24.1378	-3.90038	0.634468	-1.63296	0.150407	0.942821	0.369499	0.580574	SRS017821.115826-T1-C
84074	22.3783	19.5024	17.6582	18.0286	21.1337	18.4629	23.648	17.5538	18.8698	17.3516	19.0988	18.7034	20.0427	18.0643	18.4554	19.605	18.0801	17.4346	-2.92803	0.47769	-1.22517	0.15079	0.942914	0.370159	0.581177	SRS023914.138239-T1-C
73100	19.3442	19.1402	19.9947	19.4927	20.034	17.0983	18.2827	19.2104	18.0936	20.5286	18.702	20.4273	21.0152	18.8484	24.9221	24.0275	17.5692	19.9975	-0.522747	3.19972	1.33849	0.150974	0.942959	0.37023	0.581467	WP_096241331.1	hypothetical protein [[Eubacterium] hallii]
51083	21.8005	23.5587	20.7392	18.8036	20.6344	18.4619	20.9362	21.2117	25.9653	25.815	21.6167	19.901	23.0158	21.5379	22.0174	23.0107	17.6552	21.5825	-0.564132	3.45114	1.4435	0.151046	0.942976	0.37023	0.581582	SRS022071.168729-T1-C
39354	18.3377	20.6167	20.576	20.3325	18.1394	23.5037	18.8685	18.7703	21.3091	21.4216	21.4774	20.8286	19.1782	20.8522	18.48	21.6076	21.7567	24.0611	-0.472013	2.88037	1.20418	0.151376	0.943056	0.37076	0.582102	WP_049526812.1	phosphoribosylamine--glycine ligase [Streptococcus pseudopneumoniae]
70668	19.0322	23.4191	23.2008	22.5605	20.1064	29.6128	19.7537	21.9827	20.3518	21.8192	18.2148	21.1032	21.5685	21.4764	20.7221	22.3194	19.7247	21.7481	-3.71764	0.610283	-1.55368	0.151607	0.943112	0.370846	0.582466	sp|P14716|SPOR2_IPOBA	Sporamin B OS=Ipomoea batatas PE=2 SV=1
69558	19.2186	20.6737	19.4474	23.0471	20.2316	21.3149	21.1386	20.8413	21.9596	21.981	21.9818	18.9094	21.7212	19.8564	24.5315	21.5902	23.4732	22.6311	-0.441782	2.69054	1.12438	0.151639	0.94312	0.370846	0.582516	SRS015264.22767-T1-C
79867	20.8788	24.6032	21.1211	26.5578	18.847	20.6008	26.9324	24.3433	20.3898	23.8402	24.2585	25.0395	24.9842	26.5214	21.277	27.3127	27.0399	26.0317	-0.664891	4.03277	1.68394	0.152183	0.94325	0.371897	0.583371	RSAG_01682	hypothetical protein [Ruminococcus sp. 5_1_39BFAA]
82662	19.8716	17.9888	18.9959	18.3643	20.244	19.5234	21.2269	19.9329	20.6099	17.8321	20.658	17.0635	28.5637	27.2661	17.5195	24.7997	17.4667	23.464	-0.794383	4.80603	2.00582	0.15252	0.943331	0.37233	0.583901	SRS016989.130963-T1-C
71431	20.7619	21.0841	22.8075	22.3096	21.524	21.1876	21.7626	22.5906	21.8403	21.1857	21.5246	17.4522	21.6993	20.3548	21.621	21.5985	17.9173	21.5995	-2.57404	0.42568	-1.07418	0.152589	0.943347	0.37233	0.584009	1000411469.C12072.G39
29497	19.6401	21.1967	17.5949	22.5957	19.9752	17.6774	18.8803	20.1394	17.0861	17.9574	18.7531	18.8348	20.3735	20.1984	18.9184	19.431	17.1661	17.1862	-2.69016	0.446202	-1.12198	0.152986	0.943442	0.373018	0.584631	HMPREF9436_02110	putative PTS system, N-acetylglucosamine-specific IIBC component [Faecalibacterium cf. prausnitzii KLE1255]
33802	23.1273	19.5062	21.1205	20.0155	19.6962	23.2096	23.1242	20.9729	17.7222	22.1967	19.8152	20.4758	21.1407	20.1891	20.462	20.9899	20.6955	18.6508	-2.66874	0.443235	-1.11275	0.153164	0.943484	0.373172	0.58491	SRS014235.134225-T1-C
10886	21.2394	17.1523	19.3808	21.1151	20.6266	18.8154	18.0494	19.4148	19.0246	19.7078	21.7683	20.0122	21.3542	20.6374	20.2918	20.8167	20.6219	20.516	-0.399394	2.40113	1.00087	0.153368	0.943532	0.373259	0.58523	SRS050422.46978-T1-C
21544	20.9729	20.8318	22.3176	25.7408	21.7073	20.7036	23.3338	24.0568	18.7864	18.0166	22.4196	22.0585	19.8164	22.3872	21.9958	19.5259	24.6125	21.6643	-3.19105	0.531552	-1.32975	0.153563	0.943578	0.373259	0.585535	SRS017521.30764-T1-C
4814	24.5451	19.1536	23.7254	19.3804	20.8633	19.7929	19.1012	18.9616	25.4885	20.2197	22.8869	23.8539	22.9368	17.4453	26.1003	21.8638	19.54	22.4798	-0.636391	3.81855	1.59108	0.153629	0.943594	0.373259	0.585639	WP_050622827.1	S-layer homology domain-containing protein [Clostridium phoceensis]
28664	17.8132	21.2501	20.6912	20.6961	20.7278	22.098	18.2253	20.5844	26.2711	21.6601	21.8604	21.2097	21.8348	21.2088	22.3043	19.6786	18.2921	21.0828	-0.512155	3.07117	1.27951	0.153714	0.943614	0.373259	0.585772	WP_055088340.1	alanine:cation symporter family protein [Intestinibacter bartlettii]
12307	23.962	21.5657	20.7011	23.5122	22.5282	19.659	23.4108	23.2037	17.7052	22.0248	17.4347	22.2521	21.3077	17.4496	22.9037	22.5196	22.2598	23.3795	-3.34736	0.559053	-1.39415	0.153918	0.943662	0.373259	0.586091	sp|P50443|S26A2_HUMAN	Sulfate transporter OS=Homo sapiens GN=SLC26A2 PE=1 SV=2
72243	18.7398	17.433	18.6297	19.5372	20.1594	19.0464	19.0795	19.4144	19.8175	18.4219	19.3665	18.9921	21.9023	25.5632	19.1699	21.7593	18.5867	18.973	-0.501643	3.00226	1.25031	0.153979	0.943676	0.373259	0.586186	SRS018351.161180-T1-C
64086	16.7322	17.6604	17.8501	17.1949	18.0339	19.3938	18.3753	22.5137	20.072	19.4786	16.9415	19.5616	19.4519	17.3456	19.723	18.4535	24.0218	24.0641	-0.578698	3.46284	1.44207	0.154002	0.943682	0.373259	0.586222	SRS054956.71583-T1-C
57471	16.6394	26.2388	27.3251	28.2464	19.5295	27.349	16.9728	17.9832	24.4931	20.6028	18.692	17.4001	20.6942	18.1426	23.1054	20.4955	20.4016	18.6129	-5.45882	0.915783	-2.27152	0.154527	0.943805	0.374253	0.587042	WP_081801087.1	hypothetical protein [Dongia sp. URHE0060]
39606	21.0383	20.8233	17.891	20.6071	19.9681	19.7762	24.4915	18.7439	19.2845	17.8575	21.0198	19.6208	20.7611	18.9238	19.2618	19.9625	18.029	17.8376	-2.7922	0.469007	-1.1616	0.154697	0.943844	0.374385	0.587307	1000245020.C599.G20
27	17.0432	18.9729	18.66	19.4022	18.6813	19.1028	18.9589	19.369	18.4319	20.2745	18.2569	19.9242	22.3527	22.5334	18.5933	24.8418	16.1272	19.823	-0.544345	3.22857	1.34211	0.155212	0.943964	0.3749	0.588111	sp|P58107|EPIPL_HUMAN	Epiplakin OS=Homo sapiens GN=EPPK1 PE=1 SV=2
58780	18.0208	19.9877	19.8712	18.1866	22.6729	19.738	20.0197	23.1342	18.6299	20.9008	18.1206	21.5062	26.6747	21.5878	20.9212	22.5843	19.7008	29.4529	-0.733602	4.34163	1.80402	0.155511	0.944033	0.3749	0.588576	WP_057832649.1	hypothetical protein [Colwellia sp. TT2012]
33695	21.599	27.6587	27.604	21.6711	22.1974	29.8919	21.6151	29.4916	20.6844	28.6981	21.1389	22.9203	24.7673	24.4959	21.7869	22.8477	21.7605	24.2964	-4.51597	0.763092	-1.87644	0.155517	0.944035	0.3749	0.588585	SRS015663.72948-T1-C
12928	22.9827	21.4438	21.0022	19.8673	21.9569	20.4076	19.9903	22.7852	29.3464	20.8145	20.1134	23.6818	24.4473	19.3476	23.7892	21.4947	20.5772	24.8494	-0.627383	3.71064	1.54163	0.155599	0.944054	0.3749	0.588713	CLOBAR_01263	CO dehydrogenase/CO-methylating acetyl-CoA synthase complex, beta subunit [Intestinibacter bartlettii DSM 16795]
33335	21.5668	21.6889	21.2728	20.0484	21.1026	21.6961	22.6677	19.7522	23.5595	22.8934	22.5015	23.6101	23.0165	21.9363	20.0712	22.4445	20.1891	21.9249	-0.403107	2.38364	0.990267	0.155629	0.944061	0.3749	0.58876	WP_006037281.1	histidine kinase [Paenibacillus curdlanolyticus]
12068	18.9998	19.0871	18.6015	17.6412	19.5196	19.2528	18.1636	18.8918	18.6539	18.0552	17.8287	18.4511	20.4808	17.8316	22.7307	21.176	21.3623	22.6611	-0.470212	2.77716	1.15347	0.155793	0.944099	0.3749	0.589015	HMPREF9436_00401	1,4-alpha-glucan branching enzyme [Faecalibacterium cf. prausnitzii KLE1255]
79997	22.2021	18.7875	20.7931	23.1122	20.6267	20.6924	20.8647	18.488	17.5291	18.0132	19.458	18.6827	20.9016	19.5931	20.0879	21.1092	18.3497	21.9172	-2.72491	0.461552	-1.13168	0.155849	0.944111	0.3749	0.589102	WP_010176704.1	MULTISPECIES: glycine zipper 2TM domain-containing protein [Pseudomonas]
48180	18.7903	19.8989	20.4305	20.2755	18.8295	18.6237	20.871	19.8634	19.0624	23.682	22.0378	19.0899	22.8422	18.7399	19.7759	28.8393	20.0028	18.7032	-0.644888	3.80429	1.5797	0.155958	0.944137	0.3749	0.589272	WP_055166708.1	ABC transporter ATP-binding protein [[Ruminococcus] torques]
39436	19.4313	17.4654	19.6435	20.48	23.5545	18.9233	18.732	23.9332	18.4846	17.961	19.3864	18.8019	20.1491	19.4236	17.8368	19.8149	19.9416	18.9385	-2.88214	0.48902	-1.19656	0.156086	0.944166	0.3749	0.589471	BLAHAN_06737	putative histidine--tRNA ligase [Blautia hansenii DSM 20583]
59823	21.5756	18.3523	21.3153	21.1096	21.1251	22.5247	22.2595	18.0086	17.4315	25.6902	19.3885	23.4526	23.5533	25.7295	25.1475	18.8419	22.2577	22.1736	-0.647487	3.81309	1.5828	0.156195	0.944191	0.3749	0.589641	WP_040648254.1	fructose-1,6-bisphosphate aldolase, class II [Oribacterium sinus]
71827	20.5448	21.6762	21.1054	20.4575	20.8642	21.3009	17.2282	20.5367	19.1521	17.5742	19.9785	20.9178	20.1784	19.8461	16.2608	19.4141	21.6676	18.2846	-2.7396	0.465943	-1.13683	0.156417	0.944242	0.3749	0.589985	WP_005424974.1	50S ribosomal protein L4 [Blautia obeum]
13134	19.3961	18.4647	19.4708	18.5824	19.6895	19.1902	17.98	19.3717	20.0106	20.1469	18.5819	18.8078	20.1286	20.2507	18.7375	19.5319	22.8975	20.6275	-0.391287	2.29912	0.953917	0.156509	0.944263	0.3749	0.590128	SRS017821.43024-T1-C
40497	18.902	17.7612	17.7094	19.823	18.427	18.4002	18.6594	18.9586	19.6591	18.986	20.1236	18.0662	20.3332	19.5119	19.4462	26.1563	17.3887	18.9606	-0.526326	3.09253	1.2831	0.156511	0.944264	0.3749	0.590132	WP_008841992.1	arginine deiminase [Pediococcus acidilactici]
26824	17.8036	17.5154	20.2374	23.4714	21.7101	20.0904	20.4823	20.9203	18.0165	18.7768	18.3979	19.1015	20.131	19.4144	17.5412	19.638	19.4396	21.0006	-2.73107	0.464842	-1.13311	0.156522	0.944266	0.3749	0.590148	SRS050422.178986-T1-C
28633	20.8302	20.5689	21.615	19.6667	20.9952	22.5855	22.2903	19.3178	22.4387	20.0774	19.5913	19.0036	20.5668	20.1878	20.6511	18.573	20.2061	18.5203	-2.41584	0.411651	-1.0021	0.156678	0.944302	0.374999	0.590391	SRS064276.127860-T1-C
52390	18.7825	19.3685	19.3623	17.7924	19.5249	20.4971	19.1718	17.5517	20.2092	20.2475	19.7567	19.9184	18.824	22.4591	17.1458	24.8438	17.1643	22.7303	-0.54474	3.19177	1.32351	0.156903	0.944353	0.37526	0.590739	SRS018351.155959-T1-C
18403	22.4218	21.476	18.648	20.0341	20.5721	21.103	18.6147	20.5524	21.0593	20.0677	17.882	18.8436	20.8562	19.3694	20.4685	20.5893	16.9292	17.0298	-2.69738	0.460853	-1.11826	0.157052	0.944387	0.375341	0.59097	WP_071119779.1	translation initiation factor IF-2 [Romboutsia timonensis]
74242	21.3314	19.2546	22.192	20.0201	19.9821	18.7091	17.9468	18.5606	24.1307	20.8634	20.8753	20.5594	21.8785	18.1961	20.5876	22.0453	18.0283	22.4321	-0.499432	2.91963	1.2101	0.157222	0.944426	0.375407	0.591235	SRS014979.240750-T1-C
84527	20.8937	22.2372	18.5138	20.7367	22.1305	18.757	22.3352	18.312	19.8742	19.347	19.7195	19.5046	20.6521	19.6875	19.4438	19.0439	18.0084	19.2737	-2.49537	0.427303	-1.03403	0.157369	0.944459	0.375407	0.591462	WP_081703278.1	hypothetical protein [Blautia wexlerae]
27401	20.8892	23.8049	21.3703	20.8784	20.9664	20.839	18.6605	20.2029	23.8493	19.6599	23.9506	21.857	22.5004	21.8214	21.6796	21.3107	21.6868	21.7973	-0.438179	2.55786	1.05984	0.157426	0.944472	0.375407	0.591549	WP_055220815.1	carboxylesterase/lipase family protein [Fusicatenibacter saccharivorans]
15775	16.4401	17.8938	19.8075	20.0593	21.8249	18.1407	19.5889	21.3771	26.1374	18.8402	20.2626	18.3349	23.6223	22.2749	18.9459	18.6346	21.3456	20.1649	-0.606454	3.53602	1.46478	0.15759	0.944509	0.375524	0.591804	HMPREF1023_00256	NADH:flavin oxidoreductase/NADH oxidase [Eggerthella sp. 1_3_56FAA]
46137	17.682	23.4507	21.6744	21.0772	19.1288	20.6665	17.8208	18.2202	21.8044	21.1701	22.412	19.9189	21.0767	19.2376	23.3625	18.2242	22.1044	23.2681	-0.536236	3.12183	1.2928	0.157806	0.944558	0.375763	0.592138	HMPREF0179_02714	hypothetical protein [Bilophila wadsworthia 3_1_6]
66759	21.6412	20.4549	21.0405	20.8711	22.5766	19.366	19.539	20.3072	22.5812	21.4827	23.2026	18.7801	22.8198	25.2468	30.9203	20.7354	19.004	19.7424	-0.721935	4.17587	1.72697	0.158722	0.944763	0.377434	0.593553	WP_030140580.1	amino acid ABC transporter permease [Pseudomonas fluorescens]
60297	20.0354	23.4934	22.1195	22.8283	24.4441	23.0833	24.2904	20.2781	22.7617	24.5781	23.6616	23.7886	23.9639	26.2464	23.8818	23.8851	25.0922	19.8441	-0.501597	2.8992	1.1988	0.158829	0.944787	0.377434	0.593718	WP_005423502.1	bifunctional 5,10-methylene-tetrahydrofolate dehydrogenase/5,10-methylene-tetrahydrofolate cyclohydrolase [Blautia obeum]
44302	18.2367	18.8655	18.8311	20.0256	19.5417	19.372	22.068	14.5591	18.7364	20.9422	21.4084	18.843	20.7057	20.1162	20.0549	19.2846	20.6074	20.1534	-0.480377	2.77594	1.14778	0.15886	0.944794	0.377434	0.593767	CK1_33850	cysteine desulfurase NifS [Ruminococcus sp. SR1/5]
12144	20.7951	18.9513	19.6377	18.8624	18.069	19.9991	22.2022	19.9288	23.8245	19.442	19.0194	20.3833	21.2343	20.6878	20.5958	20.2203	21.0354	22.2098	-0.444731	2.56385	1.05956	0.1592	0.94487	0.377434	0.594291	WP_006235964.1	polyribonucleotide nucleotidyltransferase [Collinsella aerofaciens]
5140	21.2819	23.2176	24.4707	22.5419	21.8547	21.4927	26.1307	26.1091	22.0254	20.3382	23.2267	18.8767	21.9482	24.2711	21.9599	20.1299	23.4652	24.5784	-3.15911	0.548228	-1.30544	0.159263	0.944884	0.377434	0.594389	SRS015369.8908-T1-C
26037	17.753	25.5782	21.5474	20.9326	20.0625	21.3081	17.9162	21.2991	21.9313	22.5928	22.1651	23.0492	22.9735	22.2864	26.0735	21.6562	21.6199	17.9878	-0.602485	3.47037	1.43394	0.159321	0.944897	0.377434	0.594477	WP_046310329.1	SAM-dependent DNA methyltransferase [Pontibacter korlensis]
46123	25.6711	24.1195	24.5747	26.4221	25.5064	25.7795	21.4916	26.0176	25.1409	25.467	25.3865	18.8763	22.039	23.1836	23.9658	18.0745	25.0643	26.8198	-3.74171	0.649624	-1.54604	0.159328	0.944899	0.377434	0.594488	SRS015264.159422-T1-C
52773	27.7497	27.5039	27.7162	29.6653	27.7525	27.8549	28.211	28.3795	27.2599	27.651	28.3072	28.2471	24.8856	28.0945	25.808	19.1845	28.6654	28.4696	-3.50268	0.609007	-1.44684	0.159536	0.944945	0.377434	0.594808	WP_015541145.1	type I glyceraldehyde-3-phosphate dehydrogenase [Blautia sp. Marseille-P3087]
11152	18.6545	19.5831	18.6053	21.1362	20.322	17.6926	17.6072	19.6242	19.8817	18.602	20.3224	19.6891	19.9562	22.0493	18.7408	20.8821	22.4405	19.3019	-0.43505	2.50191	1.03343	0.159551	0.944948	0.377434	0.594832	WP_033514164.1	formate C-acetyltransferase [Bifidobacterium pullorum]
42874	20.0719	17.7721	18.0175	22.64	22.8351	23.3962	20.7468	18.3122	19.0883	18.6634	17.5017	20.0094	19.6349	17.8997	17.0814	19.4855	23.3648	18.5127	-3.26988	0.570275	-1.3498	0.159977	0.945042	0.378006	0.595488	WP_022132902.1	acetate kinase [Negativibacillus massiliensis]
146	20.0165	18.2336	18.6635	18.5091	22.618	20.6421	20.3175	20.8237	22.5745	20.7893	24.3956	18.7507	21.5868	21.2347	18.9503	20.687	21.0409	21.2555	-0.485805	2.7829	1.14855	0.160114	0.945073	0.378006	0.595699	SRS050422.183174-T1-C
72010	17.9995	18.1417	19.3924	20.3386	18.8208	18.1209	20.9394	19.6921	18.1988	19.1312	18.1975	19.8585	21.5772	21.6236	19.0032	22.5096	19.0387	25.8642	-0.558274	3.19744	1.31958	0.160141	0.945079	0.378006	0.59574	SRS043411.90277-T1-C
10339	17.3982	20.183	21.5143	23.434	19.3256	20.3179	18.2298	19.2098	20.89	21.7954	19.5285	19.1373	20.7518	31.8815	17.7554	27.4026	19.3867	21.6785	-0.877837	5.01624	2.0692	0.160471	0.945151	0.378091	0.596248	WP_055068116.1	hypothetical protein [Roseburia faecis]
32055	20.3693	21.2755	20.8218	23.1012	21.2531	18.8965	19.738	19.3756	18.5189	16.785	17.9533	18.6961	18.9102	19.2548	25.7824	20.5007	17.6825	18.2099	-3.33227	0.583257	-1.3745	0.1605	0.945158	0.378091	0.596291	SRS077730.4251-T1-C
30491	20.723	18.9098	20.7487	21.2973	19.0184	20.8371	20.8497	20.0578	20.3098	20.5275	20.3126	20.5071	20.2737	25.2492	21.5128	21.0683	21.9138	21.7268	-0.439666	2.50954	1.03494	0.160636	0.945188	0.378091	0.596501	SRS024132.38258-T1-C
83338	23.4302	23.836	21.3483	18.6102	20.3666	21.8943	19.8516	18.5829	21.1938	18.3734	18.7434	18.8346	21.0372	19.5621	19.3255	21.2383	17.7097	21.8014	-2.92941	0.513246	-1.20808	0.160642	0.945189	0.378091	0.596509	SRS015578.33416-T1-C
90383	18.0458	24.2257	23.9324	26.1507	26.3473	25.0958	22.4761	22.7185	19.1777	19.2773	20.7274	25.2715	22.6535	27.2058	21.2161	20.1692	23.7845	20.0872	-4.04339	0.709388	-1.667	0.16084	0.945232	0.378284	0.596814	WP_036684022.1	MULTISPECIES: hypothetical protein [Paenibacillus]
36412	18.1757	18.825	19.8341	18.6074	18.5028	18.0054	19.2708	21.444	19.47	18.7223	22.4658	19.68	20.7023	20.4567	18.8435	19.1051	21.4831	19.8491	-0.423903	2.41317	0.994633	0.161022	0.945272	0.378438	0.597092	WP_005920256.1	glucose-6-phosphate isomerase [Faecalibacterium prausnitzii]
5905	23.4082	21.8593	25.3739	23.8046	22.8068	28.6463	25.9272	21.4193	20.3907	22.504	23.2253	23.2507	25.3688	23.0698	23.2225	22.3642	22.7549	22.8143	-3.056	0.537637	-1.25918	0.161242	0.94532	0.378683	0.597431	SRS019161.85557-T1-C
91338	22.4018	18.0618	17.8131	18.4844	18.4896	18.6067	19.1633	19.0571	20.6123	18.8061	19.9798	20.0255	19.5692	17.9595	23.2767	21.4651	17.6787	22.7481	-0.515284	2.92003	1.20238	0.161688	0.945417	0.379457	0.598114	EUBHAL_02786	chaperonin GroS [Eubacterium [Eubacterium] hallii DSM 3353]
20109	20.5024	19.5084	19.1588	21.8093	20.5637	19.9394	23.0386	20.3703	18.429	19.6065	18.2272	19.1662	20.414	19.0011	19.2397	19.7829	19.0799	22.8221	-2.51411	0.445082	-1.03451	0.162162	0.94552	0.379947	0.598839	WP_008703037.1	NADH dehydrogenase [Ruminococcus sp. 5_1_39BFAA]
78918	19.6686	19.2914	18.8856	19.0955	22.5202	19.4674	18.0005	18.7729	20.4604	18.4864	22.628	21.3242	19.7749	22.4323	18.2616	19.67	21.7057	20.8313	-0.471423	2.66086	1.09472	0.162275	0.945544	0.379947	0.599012	HMPREF0996_02863	transcription elongation factor GreA [Lachnospiraceae bacterium 5_1_63FAA]
21206	21.7503	28.0525	25.3539	24.2842	20.3586	29.8095	24.4067	24.0348	24.8077	25.2854	22.2521	19.3534	23.0613	21.1536	27.8176	22.8935	21.8869	22.3954	-4.04857	0.717313	-1.66563	0.162281	0.945545	0.379947	0.599021	WP_066758830.1	AraC family transcriptional regulator [Crocinitomix algicola]
1884	24.3307	21.7226	22.3194	24.4392	23.2893	20.5232	24.3923	19.1594	22.9416	19.2531	23.0434	19.7482	18.2946	20.4702	24.5186	21.6257	20.0818	22.0788	-3.20023	0.567326	-1.31645	0.162364	0.945563	0.379947	0.599148	WP_050622889.1	S-layer homology domain-containing protein [Clostridium phoceensis]
49211	17.1391	19.4711	20.8135	17.9429	18.2014	19.3423	24.5376	22.2386	18.2805	17.2473	19.1379	19.0619	18.7098	19.0479	18.1795	19.8076	19.2696	18.7855	-2.93753	0.521381	-1.20808	0.162542	0.945601	0.379997	0.599419	SRS054956.18088-T1-C
90348	17.189	21.4417	20.8448	22.2622	22.3913	23.3445	16.3811	26.4508	20.0468	19.7832	20.0057	19.802	20.4624	18.2317	18.7955	20.5693	20.5089	20.2949	-3.49816	0.621876	-1.43814	0.162778	0.945652	0.379997	0.59978	SRS023583.58074-T1-C
8511	24.6385	25.7486	26.657	27.9456	27.7188	27.062	26.0039	25.5971	23.2511	24.4825	27.3249	26.9996	25.004	26.9007	23.2479	23.6959	26.1745	26.3134	-2.63284	0.468821	-1.08201	0.163023	0.945705	0.379997	0.600154	WP_099222205.1	pyruvate, phosphate dikinase [Listeria sp. 102]
88439	20.4892	20.6668	21.7247	21.2061	24.0484	20.8123	17.5396	22.2933	20.066	19.7657	18.5521	18.5867	20.7773	19.787	18.1234	21.3755	19.402	22.8474	-2.84549	0.507003	-1.16924	0.163116	0.945725	0.379997	0.600296	SRS056259.145084-T1-C
24647	19.487	23.352	22.5793	23.2748	24.8816	25.4384	22.3756	24.1104	20.6208	19.9056	24.3216	23.2497	18.7189	27.1118	20.8886	20.4191	19.993	22.1928	-3.51782	0.62741	-1.4452	0.163262	0.945756	0.379997	0.600518	HMPREF0369_02363	chaperonin GroL [Anaerostipes hadrus DSM 3319]
57844	19.9282	19.5492	20.5826	23.3929	18.9106	19.8097	19.6649	20.0241	21.1573	21.0381	21.0269	21.104	22.1302	21.0331	20.8741	21.972	19.4778	22.0587	-0.414654	2.32349	0.954416	0.163354	0.945775	0.379997	0.600658	WP_058352898.1	orotidine-5'-phosphate decarboxylase [Acetivibrio ethanolgignens]
71766	21.4186	25.5909	18.5806	25.0078	21.7575	23.554	25.7672	17.9292	17.3403	20.9107	23.0421	18.6326	21.9304	19.3708	26.7601	21.2012	18.9777	18.8052	-4.27086	0.763645	-1.75361	0.163639	0.945836	0.379997	0.601093	WP_018699487.1	hypothetical protein [Amorphus coralli]
62733	24.1513	23.7331	23.9063	25.8462	25.6507	25.1278	26.1031	25.8714	25.9366	23.7639	24.4217	22.6664	21.0966	24.0481	23.258	20.2032	26.3211	26.6591	-2.95014	0.527614	-1.21126	0.163673	0.945843	0.379997	0.601145	WP_021907151.1	electron transfer flavoprotein subunit beta [[Eubacterium] hallii]
56957	17.4939	19.0362	19.5411	19.8126	20.0633	18.4547	18.8725	18.8298	18.3477	17.9205	20.307	21.2657	20.965	20.3321	19.9659	20.2207	21.1249	19.0521	-0.408356	2.28266	0.93715	0.163716	0.945853	0.379997	0.60121	SRS015794.127843-T1-C
60306	23.8407	23.5305	25.3237	25.7301	27.0721	25.0033	24.1973	18.473	22.5795	24.9984	23.7367	18.4062	21.9701	25.8725	23.8511	19.0937	25.3631	19.0482	-4.02985	0.721056	-1.6544	0.163744	0.945858	0.379997	0.601253	SRS050422.103027-T1-C
53186	20.3297	18.8924	19.0535	17.7457	19.1448	20.013	22.298	19.6532	17.8574	17.8273	18.4569	18.8137	20.0279	19.1169	18.3849	19.6816	19.0923	17.6287	-2.32064	0.415627	-0.952505	0.163888	0.945889	0.379997	0.601472	WP_007049337.1	type I glyceraldehyde-3-phosphate dehydrogenase [Anaerofustis stercorihominis]
29203	22.0581	22.1047	20.51	18.492	20.5219	22.9132	20.8133	19.2292	19.4262	18.5819	18.1344	19.2628	18.2628	18.6812	20.6874	19.4476	24.1948	19.8311	-2.87318	0.514631	-1.17927	0.1639	0.945892	0.379997	0.60149	SRS024331.7675-T1-C
90452	23.1781	25.929	24.3029	25.365	23.3441	22.7525	23.5501	22.4866	22.8616	22.7468	24.5569	22.9011	23.1901	22.7279	22.6747	22.3018	22.7253	22.8576	-2.21522	0.396921	-0.90915	0.163953	0.945903	0.379997	0.601572	WP_022462185.1	co-chaperone GroES [Fusicatenibacter saccharivorans]
55788	20.8599	20.2754	19.2225	18.5453	19.5862	19.1983	24.0107	20.158	19.6478	19.6484	19.9543	19.3142	19.3945	19.3999	18.9499	20.0123	17.8656	17.9575	-2.47985	0.444678	-1.01759	0.164069	0.945927	0.379997	0.601747	SRS020869.231180-T1-C
12216	17.5894	19.5127	19.4747	18.4629	20.7495	19.5635	19.49	20.7043	21.1815	18.0597	20.6551	20.4794	22.0404	18.0279	19.763	23.387	17.8726	29.7397	-0.733526	4.08801	1.67724	0.164166	0.945948	0.379997	0.601896	WP_093886257.1	copper-translocating P-type ATPase [Streptosporangium canum]
17728	20.693	21.455	21.2511	20.6849	21.0625	20.7697	18.7523	20.7604	19.7728	17.9403	15.6994	21.7477	20.4774	19.8831	19.7806	20.4056	21.4599	18.7342	-2.65341	0.476386	-1.08851	0.164253	0.945967	0.379997	0.602028	WP_055225777.1	methionine--tRNA ligase [Fusicatenibacter saccharivorans]
73346	20.2845	21.4275	20.3321	20.1897	20.6168	19.7141	17.9347	20.3679	19.6835	19.1301	19.7145	19.3418	20.4875	19.5441	19.5106	18.6496	17.8612	18.2591	-2.17278	0.392365	-0.890209	0.16513	0.946151	0.381753	0.60336	SRS050422.55146-T1-C
69352	19.2652	19.1989	21.548	21.8852	21.9739	25.6331	20.731	21.2307	19.5943	18.2206	18.4724	21.2786	20.7205	18.2828	20.2433	22.0645	23.5292	19.2401	-3.09695	0.559728	-1.26861	0.165259	0.946178	0.38178	0.603555	CLOM621_07018	hypothetical protein [Clostridium sp. M62/1]
87930	18.6465	21.9465	22.8667	26.008	24.4959	22.7556	20.4504	21.7903	19.5749	17.6595	23.4718	21.2431	21.7596	24.7089	21.3519	19.145	22.5346	17.365	-3.6354	0.658249	-1.48858	0.165537	0.946236	0.382152	0.603978	SRS024331.121072-T1-C
77278	20.3433	21.3371	20.3693	22.7533	23.8432	23.8664	20.5182	23.8488	20.873	21.1309	19.1716	24.0627	21.229	19.6339	21.8722	18.8281	22.181	20.6657	-2.79796	0.507681	-1.14514	0.165857	0.946303	0.382614	0.604463	SRS023526.65479-T1-C
44449	19.0451	20.4508	22.9046	22.4454	18.6011	21.1196	21.3037	20.5708	17.9062	17.469	21.8576	19.9497	20.7754	20.0883	18.6496	20.0313	20.5877	20.0069	-2.62211	0.476133	-1.07299	0.165972	0.946327	0.382614	0.604637	WP_054327255.1	acetyl-CoA C-acetyltransferase [Clostridia bacterium UC5.1-1D1]
5031	23.2483	20.3424	20.1131	20.05	20.894	18.1998	19.1576	20.2944	21.922	23.2905	20.0831	20.5199	19.8216	20.9419	20.1763	22.3232	20.2793	24.8985	-0.506386	2.78276	1.13819	0.1663	0.946395	0.383098	0.605133	XP_007920625.1	hypothetical protein MYCFIDRAFT_85869 [Pseudocercospora fijiensis CIRAD86]
89448	22.8114	25.0343	23.5127	23.7999	22.7485	20.6423	22.7816	22.8453	24.0701	17.6008	23.6358	21.5853	22.2051	21.6514	21.3248	21.067	22.505	23.1621	-2.79114	0.508626	-1.14126	0.166516	0.94644	0.383324	0.605459	WP_022462906.1	50S ribosomal protein L21 [Fusicatenibacter saccharivorans]
76535	21.024	21.0186	18.3521	20.1724	19.8165	21.3886	22.6575	23.1642	25.8088	26.6058	19.4517	22.1534	22.8552	17.8084	20.4943	26.4465	21.0289	22.2217	-0.687896	3.76439	1.53825	0.166945	0.946528	0.383585	0.606108	WP_014848953.1	biopolymer transporter TolR [Zymomonas mobilis]
75777	24.6993	23.5461	23.7765	23.7112	23.3522	24.7932	24.2042	23.2491	22.4207	24.499	24.4305	23.3245	23.2836	22.7218	23.0024	22.2953	22.7282	21.9702	-2.07737	0.379669	-0.848851	0.166968	0.946533	0.383585	0.606142	WP_015526929.1	MULTISPECIES: 50S ribosomal protein L6 [Blautia]
73811	27.2484	24.5851	24.9673	23.4785	25.8956	25.0801	23.9627	25.9594	26.1699	27.4863	25.0385	25.7581	26.4438	26.2765	25.3294	28.2481	23.2421	28.0753	-0.474019	2.59335	1.05967	0.166983	0.946536	0.383585	0.606165	sp|P05090|APOD_HUMAN	Apolipoprotein D OS=Homo sapiens GN=APOD PE=1 SV=1
61801	17.7398	20.6983	16.7712	16.4944	21.9496	22.6713	22.294	23.5228	18.0422	18.3005	24.4243	23.0926	22.1134	22.2101	22.66	20.7539	25.0664	21.7526	-0.705325	3.85319	1.57393	0.167209	0.946583	0.383833	0.606506	WP_005934917.1	50S ribosomal protein L2 [Faecalibacterium prausnitzii]
2170	15.9707	20.7724	19.1627	25.4421	18.6956	22.7905	21.4616	20.7254	16.6457	19.0131	17.4975	21.5705	21.2365	20.1128	19.1523	21.2913	16.1825	18.7096	-3.64226	0.669301	-1.48648	0.167809	0.946706	0.384455	0.607412	WP_008750673.1	DNA-directed RNA polymerase subunit beta' [Lachnoanaerobaculum saburreum]
46083	18.0649	20.0422	18.1876	23.6173	21.2064	20.2556	20.014	22.0735	18.47	19.007	20.5901	18.3986	19.6923	17.6808	19.452	18.7672	22.2847	18.6131	-2.78638	0.512138	-1.13712	0.167844	0.946713	0.384455	0.607464	WP_055058075.1	3-phosphoglycerate dehydrogenase [Blautia obeum]
78609	17.9998	20.1494	20.3952	20.5866	20.5853	21.9097	19.0621	18.7417	20.2935	20.7513	21.9985	21.0363	22.1949	20.895	22.1266	21.4936	18.6039	19.7473	-0.44403	2.41475	0.98536	0.167913	0.946727	0.384455	0.607568	SRS015217.181884-T1-C
21318	18.1078	21.2375	22.6679	17.889	20.9683	18.5852	23.7397	22.374	18.641	19.4912	17.7823	19.3028	19.5522	19.9927	19.2414	22.3134	18.0297	20.447	-2.98211	0.548495	-1.21681	0.167952	0.946735	0.384455	0.607627	SRS045645.34828-T1-C
45605	21.0987	20.7553	19.5059	21.121	20.9707	20.9271	23.5595	18.6443	19.7045	18.4284	20.3418	22.0306	20.3496	20.1166	18.5432	20.1466	19.9278	18.5844	-2.4649	0.454011	-1.00544	0.168174	0.94678	0.384693	0.607962	SRS052027.55894-T1-C
60046	20.0575	24.0736	23.5444	20.1505	20.8237	23.1382	21.7427	17.369	17.2138	19.8499	21.3742	19.2944	20.5309	20.9112	20.2541	19.6187	23.4221	18.2159	-3.17383	0.585953	-1.29394	0.168538	0.946854	0.385254	0.608509	WP_005935203.1	fructose-1,6-bisphosphate aldolase, class II [Faecalibacterium prausnitzii]
41492	25.3092	26.3415	27.3944	27.4641	23.8114	25.3724	26.6881	21.2952	23.2501	23.201	27.3264	25.4276	22.9059	27.9438	18.322	18.0009	27.0816	23.567	-4.31036	0.796466	-1.75695	0.168673	0.946881	0.385293	0.608713	WP_066713828.1	elongation factor Tu [Clostridiales bacterium KA00274]
64200	21.7715	16.5442	18.6528	17.1036	19.2285	17.565	17.5192	18.0818	19.2444	16.6314	17.036	19.3063	24.1601	19.5327	17.1396	24.1916	17.8079	23.4442	-0.700645	3.78285	1.54111	0.169044	0.946956	0.385767	0.609269	sp|P46286|RL81_ARATH	60S ribosomal protein L8-1 OS=Arabidopsis thaliana GN=RPL8A PE=1 SV=2
41221	18.2326	19.5513	19.2776	20.0349	20.5632	19.693	18.9429	20.6673	21.8538	19.6819	20.6866	20.3205	21.052	18.4092	17.9393	21.5222	21.2321	24.4075	-0.495919	2.67626	1.09017	0.169118	0.946971	0.385767	0.609381	SRS014923.24681-T1-C
44718	25.6488	25.092	26.4491	27.541	27.2591	23.9376	25.7573	24.9103	24.531	25.0804	24.5978	21.8446	19.247	28.6845	25.1927	21.8528	27.9581	24.9222	-3.52036	0.65377	-1.4333	0.169464	0.947041	0.385974	0.609901	1000411484.C9686.G8
20000	26.3984	20.9335	19.7744	20.9189	18.0043	22.5234	25.8466	26.3897	21.0746	21.1245	18.0448	22.3801	22.1437	19.3556	24.9708	21.0208	17.3591	22.0268	-4.04987	0.752738	-1.64857	0.169597	0.947068	0.385974	0.6101	SRS015578.102030-T1-C
28231	24.5361	23.0964	17.2927	18.4848	18.4966	17.8821	18.6306	19.2532	25.7681	24.018	26.6657	23.1357	21.2559	19.2451	18.742	19.969	17.2508	18.7933	-0.811737	4.36235	1.77531	0.169776	0.947104	0.385974	0.610369	sp|P93594|AMYB_WHEAT	Beta-amylase OS=Triticum aestivum GN=BMY1 PE=2 SV=1
89210	26.0204	24.3435	24.8528	23.6869	22.641	22.5833	25.5942	23.3873	22.4061	24.6517	17.9708	24.399	22.4725	23.6138	23.6543	20.7089	24.3821	24.793	-3.03098	0.564065	-1.23346	0.169795	0.947107	0.385974	0.610398	WP_003827292.1	MULTISPECIES: 30S ribosomal protein S10 [Bifidobacterium]
9475	18.0425	17.9494	19.805	19.6708	18.532	20.3995	18.944	19.2991	18.1133	20.2644	18.651	24.3058	19.4267	20.2752	19.8896	21.2777	18.9686	20.2958	-0.487906	2.62095	1.06652	0.169843	0.947117	0.385974	0.610469	SRS022609.28225-T1-C
47848	17.9489	19.5696	19.019	21.793	20.228	19.9139	18.4608	19.8878	17.1569	17.999	22.7972	19.9972	20.2698	20.9507	20.1422	20.7896	23.4459	25.9519	-0.617075	3.31192	1.34742	0.169982	0.947145	0.385974	0.610677	CLOLEP_01619	ABC transporter, ATP-binding protein [Ruminiclostridium [Clostridium] leptum DSM 753]
81518	20.9925	21.3281	21.1378	20.478	18.1391	24.6578	18.4971	18.038	20.2957	18.178	19.5022	19.1782	20.6151	18.0301	19.1123	20.461	17.7433	19.3868	-2.84802	0.531446	-1.15829	0.170222	0.947193	0.385974	0.611038	SRS014923.196488-T1-C
50738	21.6193	22.3047	19.8662	24.4514	23.6309	24.3467	20.9555	22.7735	21.0724	21.3235	21.1991	21.7246	20.9923	19.4626	19.7045	20.7566	25.607	21.4954	-2.85175	0.532266	-1.15974	0.170259	0.9472	0.385974	0.611094	WP_016670261.1	sugar kinase [Propionibacterium sp. oral taxon 192]
39202	18.6548	21.4103	23.0256	22.2956	24.6329	21.9672	21.2214	18.4111	18.1855	20.4384	21.2994	20.5305	21.097	22.9802	18.8816	19.1829	21.1254	18.6897	-2.97855	0.555988	-1.21128	0.170275	0.947203	0.385974	0.611118	WP_067633800.1	adenylosuccinate synthase [Erysipelothrix larvae]
62494	22.4087	19.7868	18.2931	19.0812	19.5879	17.6781	18.6568	17.4469	17.8147	28.1969	20.079	20.1046	20.2955	18.4611	17.3691	22.1413	20.9392	21.2131	-0.710931	3.79894	1.544	0.170681	0.947284	0.386607	0.611724	SRS051031.110772-T1-C
36681	21.9451	24.8932	26.7985	19.8432	19.9079	25.9571	25.4833	27.7362	25.4267	19.956	23.1733	18.7365	23.1546	26.9559	22.5465	21.6786	20.0455	22.3408	-4.10744	0.769204	-1.66912	0.170793	0.947306	0.386607	0.611892	SRS013951.120604-T1-C
87174	23.1453	18.5833	21.0431	19.5575	18.9191	19.2297	20.1627	19.7731	18.4797	19.5056	19.1946	16.4465	21.4511	21.0461	20.1325	19.0834	16.631	17.0404	-2.83214	0.530878	-1.15063	0.170943	0.947336	0.38668	0.612117	WP_010165919.1	MULTISPECIES: hypothetical protein [Pseudomonas]
71410	18.7742	17.4144	19.3927	19.5822	19.4384	17.7641	18.1759	19.0361	17.5785	18.7621	18.8515	19.8314	20.2382	20.2139	19.8467	19.8137	23.0825	18.6506	-0.457106	2.4364	0.989645	0.171087	0.947365	0.386736	0.612332	SRS014683.57632-T1-C
53364	17.96	19.9083	18.0768	22.3998	21.1846	19.5094	20.449	22.8995	19.536	19.3034	17.9037	18.9088	19.5801	17.9385	19.3599	18.4508	21.597	19.6947	-2.63859	0.496338	-1.07113	0.171507	0.947448	0.387416	0.612959	WP_089931662.1	type I glyceraldehyde-3-phosphate dehydrogenase [Lachnospiraceae bacterium RM5]
75911	17.664	19.2428	19.3189	19.565	19.1975	19.3091	18.369	19.427	20.3071	20.3977	18.5275	19.8574	21.4277	18.8507	25.1067	21.0808	18.615	17.5072	-0.53631	2.84856	1.15613	0.171649	0.947476	0.387469	0.613172	SRS015217.168525-T1-C
10575	23.4219	24.2687	23.6014	31.4926	25.1989	27.1756	23.1047	24.1721	21.4441	23.4134	22.115	21.8246	24.5539	26.0468	22.6374	24.4257	29.0771	21.7595	-3.88088	0.731376	-1.57475	0.171806	0.947507	0.387553	0.613405	SRS024331.218792-T1-C
13625	23.3893	19.8969	30.4014	24.5013	22.0585	21.2655	21.4438	21.7068	20.07	20.7815	23.3044	21.599	20.7228	22.559	20.5242	20.5934	22.5535	23.4729	-3.61205	0.682308	-1.46487	0.172183	0.947581	0.387828	0.613969	SRS015663.120332-T1-C
3530	20.5335	19.2077	20.4634	20.4065	18.1039	22.6318	20.8122	20.0704	18.2192	19.0237	21.3705	18.8616	20.3077	17.6812	18.0671	20.1273	19.5711	19.7155	-2.42686	0.458479	-0.984189	0.172201	0.947584	0.387828	0.613996	SRS011529.70899-T1-C
80517	18.279	21.3448	18.2142	18.7604	18.9247	19.9466	20.1774	14.0595	18.1973	18.2919	19.2688	20.1466	22.5372	19.9122	19.9398	27.75	18.4879	18.4722	-0.739792	3.9139	1.58706	0.172285	0.947601	0.387828	0.61412	sp|P20674|COX5A_HUMAN	Cytochrome c oxidase subunit 5A, mitochondrial OS=Homo sapiens GN=COX5A PE=1 SV=2
45298	17.3722	21.8711	22.1011	25.3033	22.9189	21.7641	21.3483	21.9349	21.6096	20.0436	19.8919	21.6343	21.8737	20.5826	20.5628	21.5252	18.8018	20.3459	-2.81097	0.531745	-1.13961	0.172415	0.947626	0.387851	0.614313	WP_072523863.1	5-aminoimidazole-4-carboxamide ribonucleotide formyltransferase [Clostridium sp. Marseille-P3244]
27076	33.0676	30.7866	32.3049	30.4736	25.3651	30.0102	27.6597	26.9451	28.4101	27.8952	28.0214	30.2416	22.2244	31.5269	31.5635	25.5109	28.8256	24.3613	-4.23998	0.802986	-1.7185	0.1726	0.947662	0.387916	0.61459	sp|Q43358|VCL_THECC	Vicilin OS=Theobroma cacao GN=CSV PE=2 SV=1
20882	22.053	19.6095	19.9368	22.789	21.7259	20.3707	22.2581	20.5388	20.1245	19.8669	21.6563	21.0827	20.0187	20.443	21.1309	20.1445	19.7797	17.9528	-2.32	0.439592	-0.940206	0.172681	0.947678	0.387916	0.614711	WP_021002037.1	MULTISPECIES: molecular chaperone DnaK [Streptococcus]
65384	25.0369	19.4407	19.2376	19.4759	20.0579	19.9348	18.1526	17.6385	17.1761	19.5223	20.4054	23.1777	20.7795	22.0276	24.4798	28.91	17.8097	21.9166	-0.8202	4.31743	1.74862	0.173106	0.947761	0.3884	0.615343	sp|P17931|LEG3_HUMAN	Galectin-3 OS=Homo sapiens GN=LGALS3 PE=1 SV=5
27860	24.0255	21.2615	23.5005	19.4038	22.9449	21.4619	22.2256	22.0402	26.9127	24.4626	22.0583	21.299	21.493	19.7195	27.3034	28.5543	21.2422	23.1764	-0.710374	3.73864	1.51413	0.173136	0.947766	0.3884	0.615387	sp|Q6UX06|OLFM4_HUMAN	Olfactomedin-4 OS=Homo sapiens GN=OLFM4 PE=1 SV=1
22370	21.0304	21.3724	21.087	20.9681	20.6079	21.1109	20.68	22.3886	20.1488	19.0511	19.7035	21.2954	21.2218	20.0608	20.2957	20.8301	20.8014	20.0523	-2.00055	0.381395	-0.809578	0.173683	0.947872	0.388768	0.6162	WP_058648944.1	ATP-dependent DNA helicase [Salmonella enterica]
48028	18.3093	23.4491	22.3341	22.9172	21.9357	21.6838	19.8494	21.8416	22.0541	16.9727	20.7375	21.1877	21.4477	20.4601	18.6701	19.1794	20.6861	22.438	-2.85933	0.545924	-1.1567	0.173925	0.947919	0.388768	0.61656	WP_055265628.1	glucose-1-phosphate adenylyltransferase subunit GlgD [Fusicatenibacter saccharivorans]
77987	23.9637	19.5575	19.2742	17.7319	19.528	18.3317	17.8188	18.0102	19.4061	17.3997	14.1824	17.7094	19.3317	17.5145	18.0701	20.0168	18.2701	18.7049	-3.00736	0.574477	-1.21644	0.174008	0.947935	0.388768	0.616684	WP_032117040.1	MULTISPECIES: 30S ribosomal protein S5 [Clostridium]
5652	21.456	17.2709	18.1134	18.4245	19.7967	17.5458	22.7265	16.0223	17.3009	17.4381	18.5246	16.8319	20.6258	18.9062	17.9176	16.7261	16.6174	16.2252	-2.98688	0.570591	-1.20815	0.174016	0.947937	0.388768	0.616694	XP_017986195.1	HBR298Wp [Eremothecium sinecaudum]
56385	18.4169	23.5127	19.4693	20.8797	20.126	18.0189	23.6738	21.3812	20.4306	21.453	18.4719	19.4614	21.3727	19.7832	17.9111	18.7611	18.0532	19.4971	-2.88166	0.551037	-1.16531	0.174179	0.947968	0.388768	0.616937	SRS023526.15599-T1-C
34659	28.1951	28.4128	28.2227	29.2173	28.7278	28.8758	27.915	28.8181	28.7602	28.2864	28.7102	27.7707	25.1786	28.3833	28.5701	18.6621	28.4661	28.0522	-3.62069	0.692513	-1.46409	0.174216	0.947975	0.388768	0.616992	WP_042417025.1	NADP-specific glutamate dehydrogenase [Geomicrobium sp. JCM 19038]
46290	25.0348	21.2605	19.7019	21.2069	22.0256	22.0153	21.5492	23.447	23.9591	25.5491	23.5849	22.8401	23.2726	19.6016	24.581	23.2508	21.6925	23.2698	-0.534497	2.79448	1.12999	0.174219	0.947976	0.388768	0.616996	WP_012120984.1	acetyl-CoA C-acyltransferase [Roseiflexus castenholzii]
17100	20.9389	19.6951	17.878	17.9944	18.0612	21.0749	25.3383	20.5798	17.7734	18.8619	18.0031	19.0612	20.9729	19.2391	19.6016	20.5445	17.5871	17.9698	-3.05112	0.583845	-1.23364	0.174293	0.94799	0.388768	0.617106	SRS078176.16864-T1-C
74648	18.0714	17.4556	20.5389	18.2972	24.8691	25.9177	20.3926	18.586	19.6628	19.0944	19.6832	19.2312	20.1314	18.5381	19.2197	19.4665	18.0897	18.2874	-3.40272	0.651448	-1.37564	0.174375	0.948005	0.388768	0.617227	SRS019685.181394-T1-C
65251	25.7621	25.4155	19.836	21.7662	21.1164	23.7798	21.0384	19.8952	23.7284	21.5708	22.0562	21.7676	20.5188	17.9695	19.5939	22.4233	17.6208	22.3255	-3.38677	0.649361	-1.3687	0.174621	0.948053	0.38904	0.617592	WP_071119825.1	peptidylprolyl isomerase [Romboutsia timonensis]
31108	23.4094	19.8002	19.125	20.0916	22.4102	19.3074	18.7223	29.338	21.586	19.9862	20.1823	19.8907	20.7285	19.1897	18.1222	20.426	20.5232	19.5862	-3.72069	0.713884	-1.5034	0.174736	0.948075	0.38904	0.617762	SRS065504.65988-T1-C
47652	17.2395	20.585	21.6131	20.7738	21.5544	20.579	20.253	20.8682	21.7161	25.5646	18.0926	20.7269	21.8437	19.1361	21.9125	21.097	24.7663	22.0369	-0.597753	3.10985	1.25605	0.175033	0.948131	0.389435	0.618202	SRS014613.76386-T1-C
79500	18.7573	18.7239	18.2917	20.8217	20.7533	20.1057	19.8823	23.7878	18.0226	21.5595	21.1134	21.4122	21.3604	20.4928	21.2176	21.2844	24.4087	21.935	-0.54366	2.82409	1.14021	0.175288	0.94818	0.389736	0.61858	WP_091791128.1	30S ribosomal protein S7 [Peptococcus niger]
93956	21.2146	23.314	21.7678	25.8663	25.287	24.4063	25.3181	20.0735	21.0116	21.9483	21.9046	22.9718	21.4716	17.5528	20.7255	21.9503	25.711	24.9221	-3.44239	0.664416	-1.38899	0.175721	0.948262	0.390433	0.619221	SRS022609.57607-T1-C
74475	24.5492	20.4141	20.1245	17.4541	19.2637	20.4086	20.3001	20.2561	19.1683	17.6024	17.8601	20.4177	20.6958	19.4075	18.9601	20.5858	18.3777	19.4115	-2.72206	0.526834	-1.09761	0.176181	0.948349	0.390983	0.6199	sp|P27164|CALM3_PETHY	Calmodulin-related protein OS=Petunia hybrida GN=CAM53 PE=2 SV=2
30810	19.851	19.4642	19.7037	20.2992	18.3742	19.683	19.8089	15.9408	22.432	20.5348	17.5912	17.0215	20.9151	20.0824	18.411	24.4231	22.6479	20.1688	-0.615539	3.17986	1.28216	0.176209	0.948355	0.390983	0.619941	HMPREF9402_0946	pyruvate kinase [Turicibacter sp. HGF1]
70733	17.6334	20.8907	20.6859	17.6035	19.227	25.7155	19.533	20.5509	19.3984	18.9312	18.8103	19.0205	20.2823	19.1763	17.944	19.4779	18.1284	19.2458	-2.94956	0.572559	-1.1885	0.176679	0.948443	0.391759	0.620635	WP_050180046.1	thiol-disulfide oxidoreductase [Domibacillus robiginosus]
75741	20.8125	17.7977	19.4022	18.7502	20.1775	19.7308	17.3114	19.9645	20.3653	21.1048	18.8484	20.0178	20.8593	20.2447	19.2214	19.2789	19.0835	23.3995	-0.482462	2.48052	0.999029	0.177011	0.948505	0.392185	0.621125	WP_005347541.1	50S ribosomal protein L5 [[Eubacterium] hallii]
81308	20.8876	25.6286	20.0624	21.7145	23.8899	20.9104	20.1101	27.2854	17.9249	21.9236	22.5561	22.6661	18.1769	21.2563	25.4123	21.8529	19.8805	18.6985	-3.79051	0.737911	-1.5263	0.177161	0.948533	0.392185	0.621346	SRS045645.92097-T1-C
70755	18.962	21.8611	18.9153	17.6829	19.3063	20.8736	18.7462	20.2078	21.4051	23.2651	21.3952	20.3124	21.4259	20.7146	20.4063	18.623	17.8039	20.9166	-0.511515	2.62636	1.05742	0.177238	0.948548	0.392185	0.621459	SRS065504.251379-T1-C
56741	18.9027	23.7112	22.3463	24.0526	21.9018	22.15	22.38	19.045	22.8194	20.3287	23.0079	18.6435	20.8491	20.6439	17.5552	19.2576	21.1828	21.7467	-3.00041	0.584962	-1.20773	0.177411	0.94858	0.392185	0.621713	SRS050422.89531-T1-C
37255	19.0477	22.067	24.3804	26.4338	24.8543	23.7969	23.3888	24.3427	18.8912	18.2712	18.541	25.1208	20.6547	26.4228	18.2256	21.5787	25.4045	25.1818	-4.24913	0.829721	-1.70971	0.177678	0.94863	0.392185	0.622106	SRS015663.66887-T1-C
92664	29.6644	30.2523	28.0446	29.4036	18.041	29.7163	27.0365	25.4871	28.6047	28.7603	29.3859	28.533	21.1512	27.1005	21.0478	18.5205	26.6346	18.4006	-5.94453	1.16088	-2.39182	0.177693	0.948633	0.392185	0.622128	WP_055506735.1	MULTISPECIES: hypothetical protein [Nonomuraea]
3682	19.887	18.5206	19.3033	19.8052	20.5293	17.8449	22.0786	19.8251	19.2173	18.6816	19.1197	17.7962	20.326	19.0055	18.8003	19.9982	17.2667	17.6446	-2.3337	0.456434	-0.938635	0.177952	0.948681	0.392185	0.622509	1000039492.C12520.G39
87680	17.2667	18.7956	18.0068	17.5023	11.8142	18.5374	17.2009	21.001	19.2143	13.6722	24.1525	19.4027	20.5037	18.5832	18.8063	18.913	19.1912	18.1661	-0.751532	3.84135	1.54491	0.178003	0.94869	0.392185	0.622584	SRS015065.158525-T1-C
55540	25.1087	29.0359	22.1446	19.2971	18.4854	17.725	21.4925	22.0937	19.6543	17.2133	18.5789	19.9248	19.6242	18.158	20.0633	19.5449	26.9073	21.2923	-4.54242	0.888948	-1.82673	0.178052	0.948699	0.392185	0.622657	WP_074718173.1	PTS mannose transporter subunit IIAB [Lachnobacterium bovis]
3916	27.4838	25.9215	26.4808	26.9912	26.0401	27.0431	27.5524	25.8532	26.4559	25.881	26.1478	24.5108	28.2327	20.2163	27.448	25.5377	25.4927	25.3147	-2.85237	0.558362	-1.147	0.1781	0.948708	0.392185	0.622727	WP_096239028.1	pyruvate:ferredoxin (flavodoxin) oxidoreductase [[Eubacterium] hallii]
58799	19.4755	20.7889	23.3785	18.9339	21.4749	21.5244	24.2604	21.6741	17.9569	19.528	18.1976	20.3171	21.5394	20.761	24.0838	21.3394	19.374	19.3189	-2.97781	0.583375	-1.19722	0.178234	0.948733	0.392185	0.622923	SRS054956.4344-T1-C
19815	19.9616	20.386	17.1253	22.2046	22.8018	17.8212	20.3952	22.3887	17.8544	16.4229	19.3517	19.3281	20.5853	17.5354	23.2487	20.2004	18.7295	17.7384	-3.19955	0.62739	-1.28608	0.17839	0.948762	0.392185	0.623153	WP_022388619.1	carbon-monoxide dehydrogenase catalytic subunit [Blautia obeum]
46550	18.0201	25.3229	22.4583	22.4686	20.9215	22.0822	22.9067	26.5165	21.9079	22.5777	23.0001	23.6919	24.1425	25.4081	23.7491	26.3665	26.1434	22.1247	-0.646158	3.29434	1.32409	0.178438	0.948771	0.392185	0.623223	WP_068372334.1	hypothetical protein [Paraglaciecola sp. S66]
29166	18.2627	18.5542	21.092	22.2744	24.2532	21.1597	23.3995	25.7185	20.7212	22.3063	19.847	18.2678	20.7085	20.6502	18.9347	20.7955	22.5711	20.7845	-3.18713	0.625941	-1.2806	0.178659	0.948812	0.392407	0.623548	WP_055180706.1	fucose isomerase [Dorea longicatena]
52455	21.6305	24.8572	18.8927	18.3239	18.8468	21.0096	20.5799	21.1402	21.8065	21.9177	21.5328	18.6111	22.5368	25.0035	25.5178	21.4055	21.7206	19.7412	-0.647138	3.28566	1.31926	0.179148	0.948902	0.393216	0.624266	WP_023354742.1	type I glyceraldehyde-3-phosphate dehydrogenase [Catonella morbi]
36709	21.5599	22.0968	21.5941	19.1295	20.685	18.1589	20.352	20.835	17.8162	20.2213	21.5101	21.8223	21.7322	21.6945	22.9419	21.343	25.2037	22.6216	-0.560201	2.83877	1.13928	0.179481	0.948963	0.393656	0.624754	FAEPRAM212_00741	phosphoglycerate kinase [Faecalibacterium prausnitzii M21/2]
19100	20.3612	21.458	18.9882	18.2374	20.348	18.2436	19.8543	21.9191	21.2222	20.6655	22.5692	20.8608	22.1452	20.7427	18.0045	22.1628	18.2645	23.9634	-0.558039	2.82573	1.13384	0.179608	0.948986	0.393656	0.62494	HMPREF0240_03438	1,4-alpha-glucan branching enzyme [Clostridium sp. D5]
33235	20.5677	17.8996	24.4369	21.9224	23.3465	24.2495	17.5377	23.5206	19.7981	19.7642	17.5969	18.6877	24.6713	23.6795	18.9262	21.9407	17.0752	19.092	-3.89318	0.769306	-1.56194	0.179711	0.949005	0.393656	0.625091	WP_022461294.1	hypothetical protein [Fusicatenibacter saccharivorans]
74851	27.6286	29.0017	29.2297	29.8307	30.2326	28.1987	29.1893	29.3445	28.1658	27.1535	29.2079	28.6468	26.9623	29.1171	29.4457	25.2737	28.8722	28.6236	-2.33166	0.46145	-0.935105	0.179976	0.949053	0.393742	0.625478	WP_073092487.1	NADH peroxidase [Thermosyntropha lipolytica]
6139	18.9508	19.156	19.9636	17.6578	19.6854	17.8508	18.3893	19.4532	17.7543	18.3283	23.8588	20.3439	21.2462	20.0575	19.4327	18.8242	17.8635	22.2723	-0.547735	2.76738	1.10982	0.179993	0.949056	0.393742	0.625503	WP_083581845.1	SusC/RagA family TonB-linked outer membrane protein [Bacteroides mediterraneensis]
91324	21.6236	23.5099	23.2763	24.2422	24.486	23.2578	23.9334	16.3399	22.5819	19.7105	24.4589	21.4557	16.2776	20.1995	20.5531	22.3379	24.1837	18.6731	-3.84225	0.761303	-1.54047	0.18018	0.94909	0.39384	0.625777	CL2_08770	Co-chaperonin GroES (HSP10) [Clostridiales butyrate-producing bacterium SSC/2]
94536	25.1512	23.6013	24.6802	21.3567	21.7396	22.2924	18.1378	20.5834	17.9604	17.5394	18.4426	23.0426	20.2357	17.9418	24.1989	28.1428	18.1185	18.5973	-4.4174	0.875766	-1.77082	0.180279	0.949108	0.39384	0.625923	SRS020869.246515-T1-C
65479	20.9265	22.6348	22.4619	22.4521	21.4297	19.2604	19.3017	20.2703	21.4645	20.0866	20.331	20.0654	21.376	20.1444	19.6531	20.8846	18.3585	19.0698	-2.36779	0.470252	-0.948767	0.180586	0.949164	0.393989	0.62637	WP_022463322.1	triose-phosphate isomerase [Fusicatenibacter saccharivorans]
40796	20.4225	17.8605	18.7913	20.9086	18.6958	23.0032	19.3011	19.3971	21.8783	27.3861	19.9696	21.0082	22.3705	20.4916	15.6331	23.22	17.8178	24.03	-0.784642	3.95069	1.58303	0.18059	0.949165	0.393989	0.626376	SRS011239.22982-T1-C
30477	23.1351	20.8735	20.6855	19.6912	18.9768	18.7818	21.8426	20.5082	24.373	18.3689	23.8682	21.4981	21.6947	21.7243	19.1835	20.4144	24.2733	22.1781	-0.593752	2.98534	1.19579	0.180835	0.949209	0.394261	0.626735	SRS051882.40651-T1-C
33702	18.9271	20.3394	20.9537	20.3038	20.7315	20.3101	19.2988	20.4392	18.8263	18.4291	19.4805	18.3303	20.4121	19.4133	19.206	20.2212	19.5943	19.6497	-2.01463	0.401298	-0.806667	0.1811	0.949257	0.394285	0.627122	WP_022698041.1	NADP-specific glutamate dehydrogenase [Euryhalocaulis caribicus]
2227	18.8915	18.6835	23.0558	18.9888	20.6379	20.6213	15.1661	21.1752	16.2828	20.8383	24.7335	25.7919	21.8997	20.3725	19.5987	20.1544	23.4712	18.9772	-0.77587	3.89483	1.55948	0.181112	0.949259	0.394285	0.627139	WP_055053566.1	hypothetical protein [Blautia obeum]
21276	17.6991	19.1142	17.964	21.6364	25.571	20.1346	22.8577	23.5601	22.2326	22.0739	23.855	22.599	25.957	23.8865	22.1413	23.1931	17.9188	21.4674	-0.729785	3.66043	1.46532	0.181258	0.949285	0.394285	0.627352	WP_078747040.1	molecular chaperone DnaK [Mycoplasma verecundum]
39067	28.906	17.699	26.0884	23.1444	26.3196	24.8638	26.3369	28.5208	20.6895	23.3005	19.7421	25.9028	20.8463	25.9421	22.9523	24.9138	22.0885	28.101	-4.46443	0.890453	-1.78699	0.181331	0.949299	0.394285	0.627459	WP_087862793.1	transcription termination factor Rho [Brevefilum fermentans]
87451	21.6381	21.2367	22.5098	21.2296	19.8945	24.0354	21.5588	19.8372	18.1876	20.2275	19.6357	20.6355	20.0758	20.4347	18.9497	19.4996	26.341	18.4469	-3.12121	0.622993	-1.24911	0.181458	0.949322	0.394298	0.627644	WP_005506781.1	arsenate reductase (glutaredoxin) [Grimontia hollisae]
6542	15.3705	19.9352	17.1029	23.1919	18.2852	18.1668	15.8659	18.2016	19.8088	20.2879	15.1812	21.1728	18.0243	19.394	19.4005	25.5971	19.8887	19.0747	-0.757918	3.7939	1.51799	0.18161	0.949349	0.394364	0.627865	sp|P61135|CO6_PONPY	Complement component C6 OS=Pongo pygmaeus GN=C6 PE=2 SV=1
64668	17.155	19.5826	20.1621	20.8033	24.5359	20.6439	17.0107	19.7601	20.2518	21.0374	20.874	21.1028	22.3605	20.3876	22.9411	22.3079	18.4303	21.9283	-0.603441	3.01438	1.20547	0.181973	0.949414	0.394639	0.628395	SRS017103.20358-T1-C
[truncated: 3,122 more rows]

## Sheet: (2) Enriched in Healthy
ClusterID	H1	H2	H3	H4	H5	H6	H7	H8	UC1	UC2	UC4	UC5	UC6	UC8	UC9	UC11	UC15	UC23F	CI.L	CI.R	CI.Diff(log2fc)	pvalue	BH_padjusted	Storey_qvalue	Storey_localfdr	cluster_representative	description
[truncated: 65 more rows]

[truncated: 3 more sheets: (3) Enriched in UC, (4) string_interactions, (5) string_protein_annotations]
