# Supplementary material for: Quantitative Metaproteomics and Activity-based Protein Profiling of Patient Fecal Microbiome Identifies Host and Microbial Serine-type Endopeptidase Activity Associated With Ulcerative Colitis
Source: Mol Cell Proteomics. 2022 Jan 13;21(3):100197. doi: 10.1016/j.mcpro.2022.100197 (PMC8941213; doi:10.1016/j.mcpro.2022.100197)
Supplement: Additional File 5 [file mmc5.xlsx]

## Sheet: (1) BP_full
	H1_count	H2_count	H3_count	H4_count	H5_count	H6_count	H7_count	H8_count	UC1_count	UC2_count	UC4_count	UC5_count	UC6_count	UC8_count	UC9_count	UC11_count	UC15_count	UC23F_count	H1_intensity	H2_intensity	H3_intensity	H4_intensity	H5_intensity	H6_intensity	H7_intensity	H8_intensity	UC1_intensity	UC2_intensity	UC4_intensity	UC5_intensity	UC6_intensity	UC8_intensity	UC9_intensity	UC11_intensity	UC15_intensity	UC23F_intensity
'de novo' IMP biosynthetic process	0.0341239	0.0728067	0.127435	0.0921319	0.120265	0.113336	0.0933562	0.0790826	0.110173	0.03688	0.11066	0.0591716	0.0352361	0.062409	0.0374462	0.0261165	0.0914634	0.0658111	0.00346347	0.0207369	0.00883937	0.11882	0.0568208	0.00853393	0.168883	0.00749474	0.0251371	0.00412832	0.0714569	0.00461286	0.000119819	0.0185259	0.00136585	0.000222477	0.0252621	0.0749909
'de novo' pyrimidine nucleobase biosynthetic process	0.0682477	0.10921	0.0910249	0.0921319	0.0400882	0.0755572	0.108916	0.0395413	0.0918105	0.0553199	0.0737735	0.0788955	0	0.062409	0.0561693	0	0.0914634	0.0987167	0.0156475	0.0116006	0.00521095	0.0460509	0.00514619	0.0652129	0.0792714	0.00084343	0.112166	0.0205263	0.00950837	0.0174251	0	0.00340113	0.000332954	0	0.048777	0.0948804
ATP biosynthetic process	0.0170619	0	0	0	0	0	0	0	0	0	0	0	0	0	0.0187231	0	0	0	0.00125149	0	0	0	0	0	0	0	0	0	0	0	0	0	0.000487584	0	0	0
ATP metabolic process	0.255929	0.21842	0.200255	0.221117	0.180397	0.188893	0.202272	0.237248	0.257069	0.2766	0.239764	0.216963	0.281889	0.228833	0.280846	0.156699	0.243902	0.263244	0.388116	0.059316	0.117662	0.0614027	0.0675422	0.122554	0.0854906	0.11754	0.0877626	0.0323996	0.0482652	0.0943521	0.00404176	0.0709905	0.0420674	0.00665193	0.112985	0.101806
ATP synthesis coupled electron transport	0.0511858	0.0182017	0.018205	0.0368528	0.0601323	0.0566679	0.0311187	0.0197707	0.0550863	0.01844	0.0368868	0.0591716	0.0352361	0.062409	0.0561693	0.0783494	0.0457317	0.0658111	0.00064348	0.000665992	0.000734131	0.0211135	0.00525511	0.00549126	0.00787316	0.00218923	0.0111506	0.000235899	0.00113634	0.00425257	0.000107061	0.00357861	0.000928249	0.000162779	0.00132233	0.00381755
ATP synthesis coupled proton transport	0.307115	0.200218	0.236665	0.221117	0.200441	0.207782	0.23339	0.237248	0.257069	0.29504	0.258207	0.236686	0.211416	0.249636	0.299569	0.208932	0.27439	0.279697	0.400768	0.0120073	0.0378536	0.0559473	0.0266482	0.0471976	0.0648312	0.0406953	0.0682766	0.0620098	0.0576802	0.0210295	0.00370939	0.00609225	0.0185154	0.016012	0.063935	0.129646
Arp2/3 complex-mediated actin nucleation	0.0682477	0.054605	0.018205	0.0552792	0.0200441	0.0566679	0.0622374	0.0395413	0.0734484	0.0737599	0.0368868	0.0788955	0	0.041606	0.0374462	0.104466	0.0457317	0.0493583	0.0112222	0.0011732	0.00261088	0.00298146	8.36074e-05	0.00120358	0.00816496	0.000711831	0.0102514	0.00839502	0.00292748	0.000890406	0	0.00200481	0.00069115	0.150247	0.00329783	0.0117532
CAAX-box protein processing	0	0	0	0	0	0	0	0	0	0	0.0184434	0.0197239	0	0.020803	0	0	0	0	0	0	0	0	0	0	0	0	0	0	0.0511346	0.0026001	0	0.000507768	0	0	0	0
CTP biosynthetic process	0.0682477	0.0728067	0.054615	0.0552792	0.0801764	0.0377786	0.0777968	0.0395413	0.0734484	0.0737599	0.0553301	0.0788955	0.0352361	0.041606	0.0748923	0.052233	0.0304878	0.0493583	0.0245205	0.0035986	0.0102239	0.0546283	0.00349064	0.00171757	0.00339568	0.00485362	0.00251169	0.00404828	0.0120299	0.0221904	0.000558587	0.00277927	0.0165172	0.0125903	0.00168163	0.00302449
D-galactonate catabolic process	0.0170619	0.0182017	0.018205	0.0184264	0.0200441	0.0188893	0.0155594	0.0197707	0.0183621	0.01844	0.0184434	0.0197239	0.0352361	0.020803	0.0187231	0	0.0152439	0.0164528	0.00141945	0.000283259	0.00587336	0.000288292	0.00103756	0.00139801	0.00806153	0.000178781	0.00032535	0.000957177	0.00143478	0.00621057	4.87549e-05	0.00124825	0.00199649	0	9.38281e-05	0.0570378
D-ribose metabolic process	0	0	0	0	0.0200441	0.0188893	0	0	0	0	0	0.0197239	0	0	0	0	0	0.0164528	0	0	0	0	0.000909496	0.00044038	0	0	0	0	0	0.000262771	0	0	0	0	0	0.0590595
DNA catabolic process	0.0170619	0.0182017	0.018205	0.0184264	0	0.0188893	0.0155594	0.0197707	0.0183621	0.01844	0.0184434	0.0197239	0	0	0.0187231	0.0261165	0.0152439	0.0164528	0.00960854	0.000255601	0.000713574	8.41794e-05	0	0.000252421	0.00236685	9.95781e-06	0.00059479	0.00315327	0.00217941	0.00889663	0	0	0.0149568	4.76063e-05	0.000125231	0.00136782
DNA integration	0.0341239	0.0182017	0.03641	0.0368528	0.0400882	0.0188893	0.0311187	0.0197707	0.0183621	0.01844	0.0368868	0.0197239	0.0352361	0.020803	0.0561693	0	0.0152439	0.0329056	0.00314231	0.00265885	0.00109976	0.010076	0.00581815	0.00322107	0.339646	0.00287171	0.00524695	0.00238921	0.154267	0.137887	0.0624064	0.00300525	0.0189978	0	0.0143738	0.0264618
DNA metabolic process	0.0170619	0.0182017	0	0.0184264	0	0	0.0311187	0	0.0367242	0.01844	0	0	0	0	0.0187231	0	0.0304878	0	0.00248429	0.000396418	0	0.00591072	0	0	0.0116575	0	0.00267501	0.000407739	0	0	0	0	0.000165884	0	0.00534165	0
DNA methylation	0.0170619	0.0182017	0	0	0.0200441	0	0.0155594	0	0	0.01844	0	0.0197239	0	0	0.0187231	0	0	0.0164528	0.00037529	0.0538775	0	0	0.00163272	0	0.000644559	0	0	0.00945222	0	0.0142556	0	0	0.0662702	0	0	0.000469748
DNA modification	0.0170619	0.0364033	0.03641	0.0368528	0.0200441	0.0188893	0.0311187	0.0197707	0.0367242	0.03688	0.0368868	0	0	0.020803	0.0187231	0	0.0152439	0.0164528	0.000231135	0.00641821	0.00461404	0.00427659	0.0214383	0.102158	0.0194603	0.33847	0.00120228	0.00053403	0.00127543	0	0	0.000663544	0.000507318	0	0.000920831	0.103854
DNA recombination	0.0511858	0.0364033	0.054615	0.0552792	0.0601323	0.0377786	0.0466781	0.0395413	0.0183621	0.03688	0.0553301	0.0394477	0.0704722	0.041606	0.0561693	0.0261165	0.0304878	0.0329056	0.00601813	0.0088113	0.00311224	0.0185481	0.0175642	0.00533627	0.341378	0.0080007	0.0011193	0.00446899	1.07592	0.140896	0.0654578	0.00706679	0.0221028	0.000591855	0.0161496	0.0267283
DNA repair	0.0170619	0.0182017	0.018205	0.0368528	0.0200441	0.0188893	0.0466781	0.0395413	0.0183621	0.03688	0.0368868	0.0197239	0.0352361	0.020803	0.0561693	0.0261165	0.0457317	0.0164528	0.00287582	0.00615245	0.00201248	0.0143828	0.011746	0.0021152	0.00929791	0.00542701	0.0011193	0.0022564	0.974416	0.0030084	0.0030514	0.00406153	0.0037037	0.000591855	0.00711749	0.00103886
DNA replication	0.0511858	0.0364033	0.0910249	0.0737055	0.0801764	0.0566679	0.0777968	0.0988533	0.0734484	0.11064	0.0553301	0.0394477	0.0704722	0.062409	0.112339	0.0783494	0.0609756	0.0822639	0.00383292	0.0176915	0.00272157	0.00380089	0.0338134	0.00605727	0.0176401	0.0338967	0.0310426	0.0123485	0.0895064	0.031918	0.268285	0.166613	0.0232751	0.0114889	0.00953713	0.0163927
DNA restriction-modification system	0.0170619	0.0364033	0.03641	0.0368528	0.0200441	0.0188893	0.0311187	0.0197707	0.0367242	0.03688	0.0368868	0	0	0.020803	0.0187231	0	0.0152439	0.0164528	0.000231135	0.00641821	0.00461404	0.00427659	0.0214383	0.102158	0.0194603	0.33847	0.00120228	0.00053403	0.00127543	0	0	0.000663544	0.000507318	0	0.000920831	0.103854
DNA topological change	0.358301	0.345832	0.25487	0.221117	0.220485	0.340008	0.23339	0.336101	0.422328	0.2766	0.239764	0.236686	0.422833	0.312045	0.2434	0.391747	0.228659	0.263244	0.645883	0.174306	0.222908	0.16591	0.340053	0.268011	0.205794	0.224862	0.324027	0.0287155	0.0529502	0.0698011	0.00238693	0.113008	0.355678	0.00700908	0.108308	0.0801163
DNA-templated transcription, elongation	0.0170619	0.0182017	0.018205	0.0184264	0.0200441	0.0188893	0.0155594	0.0197707	0.0183621	0.01844	0.0184434	0.0197239	0.0352361	0.020803	0.0187231	0.0261165	0.0152439	0.0164528	0.0178326	0.00800972	0.000159549	0.00266832	0.00348482	0.00323178	0.0153343	0.0437705	0.00281342	0.00140368	0.00113752	0.0119816	0.0047713	0.0383199	0.0105373	7.4911e-05	0.00158058	0.0151964
DNA-templated transcription, initiation	0.0170619	0.0182017	0.018205	0.0184264	0	0.0377786	0.0311187	0.0395413	0.0183621	0	0.0553301	0.0591716	0	0.020803	0.0187231	0	0.0304878	0.0329056	0.0250684	0.000290162	0.00232767	0.00130297	0	0.00706509	0.0291684	0.00159877	0.000328546	0	0.0321894	0.0666466	0	0.00521862	0.000914652	0	0.000621752	0.0127874
DNA-templated transcription, termination	0.136495	0.200218	0.18205	0.147411	0.220485	0.226672	0.171153	0.177936	0.201983	0.14752	0.147547	0.157791	0.105708	0.20803	0.149785	0.104466	0.182927	0.197433	0.95758	0.0477315	0.247788	0.244782	0.157977	0.23938	0.510786	0.415356	0.0265086	0.143329	0.211363	0.118335	0.0201285	0.212232	0.0288794	0.0108272	0.114255	0.707751
G protein-coupled receptor signaling pathway	0.0170619	0	0	0	0	0	0	0.0197707	0.0183621	0.01844	0	0	0	0.020803	0	0.0261165	0	0	0.0005117	0	0	0	0	0	0	2.59442e-05	0.000183752	0.00330917	0	0	0	0.000198203	0	0.00338116	0	0
GMP biosynthetic process	0.0682477	0.10921	0.0910249	0.0552792	0.0801764	0.0944465	0.108916	0.0988533	0.0918105	0.12908	0.0368868	0.0788955	0.105708	0.062409	0.0936154	0.052233	0.0914634	0.0493583	0.0686665	0.0592868	0.0163716	0.0100294	0.0117005	0.02119	0.0412296	0.00690881	0.00608551	0.0481254	0.00341721	0.00876737	0.00209336	0.00450971	0.314199	0.000654241	1.01425	0.00189934
GTP biosynthetic process	0.0341239	0.0364033	0.018205	0.0184264	0.0400882	0.0188893	0.0311187	0	0.0183621	0.03688	0.0184434	0.0394477	0	0.041606	0.0374462	0.0261165	0.0152439	0.0164528	0.0209035	0.00223312	0.00671022	0.000193047	0.000944118	0.000858237	0.0010911	0	0.000569928	0.0012431	0.000234895	0.00243709	0	0.00277927	0.00228265	0.0123987	0.000101684	0.00233656
IMP biosynthetic process	0.0341239	0.0364033	0.018205	0.0368528	0.0200441	0.0188893	0.0311187	0.0197707	0	0.01844	0.0184434	0.0197239	0	0.041606	0	0.052233	0.0457317	0.0329056	0.00186362	0.00222835	0.000653005	0.00838157	0.00670954	0.00251615	0.00292605	0.000974645	0	0.00281001	0.000656289	0.000419542	0	0.000983397	0	0.000436819	0.00138931	0.00610621
L-alanine catabolic process	0.0682477	0.0728067	0.07282	0.0737055	0.10022	0.0566679	0.0622374	0.0790826	0.0550863	0.0553199	0.0737735	0.0986193	0.0352361	0.062409	0.0748923	0.104466	0.0762195	0.0822639	0.00385613	0.00705065	0.00581903	0.0043794	0.0330269	0.00139207	0.00433596	0.00789798	0.00436526	0.0011343	0.00709151	0.000937824	5.00045e-05	0.00029885	0.00794505	0.00138716	0.0304946	0.0322261
L-arabinose catabolic process	0	0	0.018205	0	0	0	0	0	0.0183621	0	0	0	0	0	0	0.0261165	0	0.0164528	0	0	0.000235552	0	0	0	0	0	0.00424906	0	0	0	0	0	0	0.000167964	0	0.00041651
L-arabinose metabolic process	0.0682477	0.0728067	0.0910249	0.0921319	0.0801764	0.0755572	0.0777968	0.0790826	0.0918105	0.11064	0.0922169	0.0591716	0.0352361	0.104015	0.112339	0.0261165	0.0914634	0.0658111	0.00866297	0.000803961	0.00240062	0.0459358	0.067459	0.0283856	0.00293172	0.0197947	0.0209946	0.00282005	0.00292147	0.000680046	9.04359e-05	0.011854	0.00827187	0.000157602	0.0120694	0.00933338
L-methionine salvage from methylthioadenosine	0.0170619	0.0182017	0.018205	0.0184264	0.0200441	0.0188893	0	0	0.0183621	0	0.0184434	0.0197239	0	0.020803	0.0187231	0	0.0152439	0.0164528	0.000191654	5.31768e-05	0.00047905	0.00388237	0.000193947	0.00109925	0	0	0.000205273	0	0.000803684	0.00050832	0	0.00156315	0.000152437	0	0.000618799	0.000770457
L-phenylalanine biosynthetic process	0.0170619	0.0182017	0.018205	0.0184264	0.0200441	0.0188893	0.0155594	0.0197707	0.0183621	0.01844	0.0184434	0.0197239	0	0	0.0187231	0.0261165	0.0152439	0.0164528	0.0412637	0.0489728	0.237447	0.0768021	0.00810274	0.000338676	0.016175	0.137343	0.000504812	0.165251	0.000521076	0.0392354	0	0	0.504348	0.000210529	0.00961272	0.00167507
L-serine biosynthetic process	0.119434	0.10921	0.0910249	0.0921319	0.10022	0.0944465	0.108916	0.0395413	0.0918105	0.0553199	0.0922169	0.0986193	0.0352361	0.104015	0.131062	0.104466	0.121951	0.0822639	0.00847779	0.0197961	0.00832239	0.0349321	0.0213655	0.0365617	0.0130711	0.00146902	0.00274641	0.00252819	0.00951249	0.0444914	4.99225e-05	0.0174969	0.00421436	0.00123403	0.0672127	0.00769847
N-acetylglucosamine metabolic process	0.119434	0.145613	0.18205	0.165837	0.180397	0.170004	0.155594	0.158165	0.146897	0.1844	0.0922169	0.177515	0.17618	0.166424	0.168508	0.156699	0.182927	0.164528	0.0206229	0.0232752	0.00889304	0.0503104	0.0651027	0.0105249	0.0771758	0.00582524	0.0507321	0.0814192	0.00596311	0.0435494	0.00111038	0.108686	0.00590275	0.00224922	0.118261	0.0971646
N-acetylmannosamine metabolic process	0	0	0.018205	0	0	0.0188893	0	0	0	0	0	0	0	0	0	0	0.0152439	0	0	0	0.000128118	0	0	0.000347097	0	0	0	0	0	0	0	0	0	0	0.0124814	0
NAD biosynthetic process	0.0341239	0.0364033	0.03641	0.0184264	0	0.0188893	0.0155594	0.0197707	0.0367242	0.03688	0.0368868	0.0197239	0	0.020803	0.0374462	0.0261165	0.0304878	0.0329056	0.000391011	0.020749	0.00147572	0.000782227	0	0.00016997	0.000710592	0.0138903	0.000505771	0.000953324	0.000982189	0.000330345	0	0.000110573	0.00086269	0.0441063	0.0479731	0.00751386
None	38.1334	38.0233	38.4125	37.3319	37.5626	38.1942	37.0002	38.276	36.3202	37.6913	38.8049	38.6193	41.2615	39.0264	39.9925	41.2118	37.3933	38.6476	43.5482	56.9723	36.7963	35.9565	44.0614	54.521	44.3411	54.2073	46.0661	49.5676	36.9196	53.1289	70.3736	37.2316	47.6955	44.5023	42.88	39.8303
RNA modification	0.0170619	0.0182017	0.018205	0.0184264	0.0200441	0.0188893	0.0155594	0.0197707	0.0183621	0.01844	0.0184434	0.0197239	0.0352361	0.020803	0.0187231	0	0.0152439	0.0164528	0.860937	0.429117	0.0023857	0.0063644	0.0013354	0.00236677	0.00587282	0.0938947	0.000387846	0.000503448	0.0014944	0.000861197	0.00423002	0.00098367	0.000245663	0	0.0335401	0.00123638
RNA phosphodiester bond hydrolysis	0.0170619	0.0182017	0.018205	0.0184264	0.0200441	0	0.0311187	0.0395413	0.0183621	0.01844	0.0184434	0.0197239	0	0.020803	0.0187231	0	0.0152439	0.0164528	0.000151232	3.63629e-05	0.000225868	0.0111232	0.00418619	0	0.00358383	0.000813826	0.00011684	0.000282558	0.0029406	0.00127598	0	0.00024465	0.000944291	0	0.00384361	0.000509978
RNA processing	0.119434	0.163815	0.163845	0.110558	0.120265	0.113336	0.171153	0.158165	0.128535	0.1844	0.184434	0.138067	0.0704722	0.083212	0.168508	0.156699	0.137195	0.164528	0.00411649	0.0177786	0.0286354	0.0452593	0.0215486	0.0167717	0.303402	0.00396249	0.01298	0.0182712	0.0264939	0.0715461	0.00437093	0.0114548	0.0186099	0.0479821	0.0776155	0.0930444
S-adenosylmethionine biosynthetic process	0.0170619	0.0182017	0	0	0	0.0188893	0	0	0.0183621	0	0	0.0197239	0	0	0	0	0	0	0.0086199	0.000328942	0	0	0	0.000350126	0	0	0.0164529	0	0	0.000370974	0	0	0	0	0	0
SRP-dependent cotranslational protein targeting to membrane	0	0	0.018205	0.0184264	0	0	0	0	0	0	0	0	0	0	0.0187231	0	0.0152439	0.0164528	0	0	0.00107777	0.000739443	0	0	0	0	0	0	0	0	0	0	5.477e-05	0	0.00700159	0.000124211
T cell receptor signaling pathway	0.0170619	0	0	0.0184264	0	0	0.0155594	0	0	0.01844	0	0	0.0352361	0	0	0.0261165	0	0.0164528	4.90693e-05	0	0	0.000121271	0	0	0.000235257	0	0	0.000800711	0	0	0.00127226	0	0	0.0118809	0	0.00194292
UDP-glucose metabolic process	0.102372	0.0728067	0.07282	0.0552792	0.0801764	0.0755572	0.0777968	0.059312	0.0550863	0.0737599	0.0737735	0.0788955	0.0352361	0.041606	0.0561693	0.0261165	0.0609756	0.0658111	0.0358211	0.000614233	0.379466	0.00480667	0.00183011	0.0121446	0.00353359	0.000595614	0.00517225	0.00307798	0.00214921	0.00145581	0.00225965	0.00022533	0.0014783	0.0578781	0.00375754	0.00756347
UTP biosynthetic process	0.0341239	0.0364033	0.018205	0.0184264	0.0400882	0.0188893	0.0311187	0	0.0183621	0.03688	0.0184434	0.0394477	0	0.041606	0.0374462	0.0261165	0.0152439	0.0164528	0.0209035	0.00223312	0.00671022	0.000193047	0.000944118	0.000858237	0.0010911	0	0.000569928	0.0012431	0.000234895	0.00243709	0	0.00277927	0.00228265	0.0123987	0.000101684	0.00233656
[2Fe-2S] cluster assembly	0.0511858	0.0182017	0.054615	0.0184264	0.0200441	0.0188893	0.0466781	0.059312	0.0734484	0.01844	0.0368868	0.0394477	0.0704722	0.062409	0.0374462	0.0783494	0.0304878	0.0329056	0.00154923	0.000816612	0.0125134	0.0231626	0.00556068	0.00134511	0.0185423	0.00392851	0.00882848	0.00301042	0.00926033	0.00155651	0.000323452	0.0125655	0.00610174	0.000408602	0.0085696	0.0080732
abscisic acid-activated signaling pathway	0.0341239	0.0364033	0.018205	0.0184264	0.0200441	0.0188893	0.0155594	0.0197707	0.0183621	0.01844	0.0184434	0.0197239	0	0.041606	0.0187231	0	0	0	0.0253635	0.00254119	0.000343921	0.005343	0.000302129	0.000597728	0.000174372	0.000299967	5.51979e-05	0.00105245	0.0082972	0.00242428	0	0.000621804	4.93724e-05	0	0	0
acetate metabolic process	0.153557	0.10921	0.07282	0.110558	0.140309	0.132225	0.140034	0.059312	0.0734484	0.11064	0.0553301	0.0591716	0.105708	0.124818	0.131062	0.052233	0.121951	0.0658111	0.0263864	0.00451065	0.0116005	0.00991851	0.00712001	0.0221306	0.0479405	0.00394218	0.00940424	0.0451032	0.0227177	0.00746257	0.000654527	0.0297732	0.0149119	8.84719e-05	0.0403574	0.0302579
acetyl-CoA biosynthetic process from acetate	0.0170619	0.0182017	0.018205	0.0184264	0.0200441	0.0188893	0.0155594	0	0	0.01844	0	0.0197239	0	0	0.0187231	0.0261165	0.0152439	0.0164528	0.689923	0.000180022	0.00878078	0.000959954	0.000412959	0.000662892	0.000305886	0	0	0.000345507	0	0.000723576	0	0	0.00731243	0.000114135	0.02797	0.00154092
acetyl-CoA metabolic process	0.204743	0.200218	0.200255	0.184264	0.220485	0.151114	0.202272	0.217477	0.220345	0.20284	0.202877	0.197239	0.387597	0.228833	0.205954	0.182815	0.228659	0.197433	0.0451869	0.0343767	0.0999831	0.434347	0.299502	0.131271	0.15718	0.09227	0.092505	0.0638963	0.316331	0.144187	0.00477244	0.0405628	0.0268158	0.00253961	0.155567	0.201864
actin cytoskeleton organization	0.0170619	0.0182017	0.018205	0.0184264	0.0200441	0.0188893	0.0155594	0.0197707	0.0183621	0.01844	0.0184434	0.0197239	0	0.020803	0.0187231	0.0261165	0.0152439	0.0164528	0.000157989	5.42565e-05	0.00241769	0.000144582	0.000190667	0.000160003	0.000345562	0.000205014	5.58779e-05	0.0130018	0.000138907	0.0038494	0	0.000873247	4.85202e-05	0.156855	0.000168349	0.0146491
actin filament depolymerization	0.0170619	0	0.018205	0.0184264	0.0200441	0	0.0155594	0.0197707	0.0183621	0.01844	0.0184434	0.0197239	0	0	0.0187231	0.0261165	0	0.0164528	0.00716714	0	0.000198097	7.45572e-05	7.74276e-05	0	0.000134626	0.000108261	4.16897e-05	0.000445663	9.58389e-05	0.000243487	0	0	0.000105834	0.0191157	0	0.00164814
actin filament polymerization	0.0341239	0.0364033	0.018205	0.0368528	0.0200441	0.0377786	0.0311187	0.0395413	0.0367242	0.03688	0.0368868	0.0394477	0	0.041606	0.0374462	0.052233	0.0304878	0.0329056	0.00643324	0.00112478	0.00261088	0.00287953	8.36074e-05	0.00102273	0.00798137	0.000711831	0.00125211	0.00733961	0.00292748	0.000703731	0	0.00200481	0.00069115	0.0879399	0.0032088	0.0116159
actin polymerization or depolymerization	0.0170619	0.0182017	0	0	0	0	0.0155594	0	0	0	0.0184434	0	0.0352361	0	0	0.0261165	0	0	8.20871e-05	6.09989e-05	0	0	0	0	9.99146e-05	0	0	0	8.45083e-05	0	6.95079e-05	0	0	0.0054038	0	0
actomyosin structure organization	0	0.0182017	0	0.0184264	0	0.0188893	0	0	0	0	0	0	0	0	0.0187231	0.0261165	0.0152439	0	0	0.000227611	0	0.000586944	0	0.000633499	0	0	0	0	0	0	0	0	0.000196316	0.0050107	0.000270333	0
adenine salvage	0.0170619	0	0	0.0184264	0.0200441	0	0	0	0.0183621	0.01844	0.0184434	0	0	0.020803	0.0187231	0	0.0152439	0.0164528	0.00156727	0	0	0.00652991	0.000261987	0	0	0	0.000253853	0.000425503	0.001503	0	0	0.0100998	0.000587226	0	0.000250644	0.000222078
aging	0.0170619	0.0182017	0.018205	0.0184264	0.0200441	0.0188893	0.0155594	0.0197707	0.0183621	0.01844	0.0184434	0.0197239	0.0352361	0.020803	0.0187231	0.0261165	0.0152439	0.0164528	0.0338585	0.00338348	0.00653133	0.00308548	0.0116345	0.00878989	0.00532549	0.00800439	0.0197657	0.0351166	0.00979924	0.0116511	0.00510271	0.0138249	0.00494589	0.0128531	0.0022343	0.0638874
alanine metabolic process	0.0170619	0	0.018205	0.0184264	0.0200441	0	0.0155594	0.0197707	0.0183621	0	0.0184434	0.0197239	0	0	0.0187231	0.0261165	0.0152439	0	0.000112018	0	0.000145381	0.00104792	2.87061e-05	0	7.62263e-05	5.60862e-05	0.0146176	0	0.000186403	3.18801e-05	0	0	0.00010997	7.76387e-05	9.59291e-05	0
alanine transport	0.0341239	0.0364033	0.018205	0	0.0400882	0.0377786	0.0311187	0.0197707	0.0367242	0.01844	0.0184434	0.0197239	0.0352361	0	0.0374462	0.0261165	0.0304878	0.0329056	0.00347724	0.00463522	0.000173508	0	0.00301136	0.0190509	0.0104746	0.00059053	0.102208	0.0170482	0.0113829	0.0126278	0.000836386	0	0.00325549	0.000135328	0.000545254	0.00258053
alanyl-tRNA aminoacylation	0.0853097	0.145613	0.127435	0.128985	0.10022	0.151114	0.140034	0.177936	0.128535	0.12908	0.147547	0.118343	0.0704722	0.083212	0.149785	0.130582	0.0914634	0.131622	0.00761483	0.00442765	0.0786574	0.243225	0.0303576	0.0830102	0.0436693	0.0137013	0.0113899	0.0117839	0.0494887	0.0399295	0.000327068	0.0398052	0.00101488	0.000584898	0.0346638	0.0769376
alcohol metabolic process	0.187681	0.21842	0.127435	0.184264	0.180397	0.151114	0.186712	0.177936	0.128535	0.22128	0.0922169	0.157791	0.105708	0.145621	0.112339	0.208932	0.213415	0.148075	0.0382787	0.0324513	0.00864896	0.013843	0.0425709	0.0445136	0.0508861	0.0229757	0.0190759	0.0473848	0.0107696	0.00327997	0.000522522	0.0227681	0.00192632	0.00198762	0.0230841	0.0369297
amino acid transport	0.0511858	0.0364033	0.03641	0.0368528	0.0200441	0.0188893	0.0466781	0.059312	0.0734484	0.0553199	0.0368868	0.0394477	0.0352361	0.041606	0.0748923	0.0261165	0.0457317	0.0493583	0.000931167	0.000463317	0.00400061	0.0532715	0.00403648	0.0012297	0.00472349	0.00317789	0.111582	0.000423891	0.00623108	0.0278392	0.000510518	0.00353175	0.00279356	3.03342e-05	0.00866229	0.00182501
anaerobic cobalamin biosynthetic process	0.0853097	0.0910084	0.14564	0.147411	0.0801764	0.151114	0.124475	0.0988533	0.128535	0.12908	0.11066	0.118343	0.0704722	0.062409	0.131062	0.0783494	0.137195	0.131622	0.00727524	0.015491	0.0191292	0.0832522	0.0069274	0.0273517	0.0335832	0.0197707	0.0470973	0.0104103	0.0237678	0.0295217	0.0011217	0.0174422	0.00123774	0.000549871	0.12281	0.168801
anion transmembrane transport	0.0682477	0.054605	0.07282	0.0368528	0.10022	0.0566679	0.0466781	0.0988533	0.0734484	0.0921999	0.0368868	0.0986193	0.140944	0.104015	0.0748923	0.104466	0.0609756	0.0658111	0.00721534	0.00416429	0.0154018	0.000665994	0.0096563	0.00390357	0.00735531	0.0252304	0.0165359	0.0196833	0.0151102	0.0258563	0.0216302	0.0132471	0.0113562	0.0187484	0.0124776	0.00799916
anion transport	0	0	0	0	0	0	0	0	0	0	0.0184434	0	0	0.020803	0.0187231	0.0261165	0	0	0	0	0	0	0	0	0	0	0	0	0.000337178	0	0	0.000216502	0.000245564	0.0578553	0	0
antibacterial humoral response	0.0170619	0.0182017	0.018205	0.0184264	0.0200441	0.0188893	0.0155594	0.0197707	0.0183621	0.01844	0.0184434	0.0197239	0.0352361	0.020803	0.0187231	0.0261165	0.0152439	0.0164528	0.000732972	0.000412102	0.00179685	0.000273283	0.000839967	0.000324571	0.000624056	0.000551151	0.00800169	0.279466	0.000973411	0.0166237	0.0131525	0.0569451	0.000673122	0.244523	0.000674172	0.136878
antibiotic biosynthetic process	0.0170619	0	0	0.0184264	0.0200441	0.0188893	0.0155594	0	0	0.01844	0	0	0	0	0.0187231	0.0261165	0	0	3.7073e-05	0	0	0.003352	0.000547117	0.000173937	0.0056135	0	0	8.9996e-05	0	0	0	0	0.000539261	0.000143332	0	0
antifungal humoral response	0.0170619	0.0182017	0.018205	0.0184264	0.0200441	0.0188893	0.0155594	0.0197707	0.0183621	0.01844	0.0184434	0.0197239	0.0352361	0.020803	0.0187231	0.0261165	0.0152439	0.0164528	0.000732972	0.000412102	0.00179685	0.000273283	0.000839967	0.000324571	0.000624056	0.000551151	0.00800169	0.279466	0.000973411	0.0166237	0.0131525	0.0569451	0.000673122	0.244523	0.000674172	0.136878
antigen processing and presentation	0.0170619	0.0364033	0.054615	0.0184264	0	0.0188893	0.0155594	0.0395413	0.0367242	0.03688	0.0368868	0.0197239	0.0704722	0.020803	0.0187231	0.0783494	0.0152439	0.0329056	0.000368147	0.000436168	0.00210533	0.000734181	0	0.0014401	0.00063808	0.00891121	0.00126487	0.00505107	0.00882808	0.000599729	0.0329458	0.0017929	0.0037719	0.00780065	0.00371617	0.0680942
arachidonic acid secretion	0.0341239	0.0364033	0.03641	0.0368528	0.0400882	0.0377786	0.0311187	0.0395413	0.0367242	0.03688	0.0368868	0.0394477	0.0704722	0.041606	0.0374462	0.052233	0.0304878	0.0329056	0.0153028	0.332819	0.121379	0.311503	0.303014	0.412675	0.248959	0.411028	0.210078	0.413324	0.2567	0.138103	0.357783	0.269924	0.160885	0.0528691	0.444872	0.0538639
arginine biosynthetic process	0.0341239	0.0364033	0.054615	0.0737055	0.0801764	0.0188893	0.0466781	0.0197707	0.0734484	0.03688	0.0184434	0.0788955	0	0.041606	0.0374462	0	0.0762195	0.0658111	0.000703444	0.000764301	0.00132753	0.0375459	0.00243517	0.000597123	0.0061523	4.78825e-05	0.00945118	0.000628301	0.00130866	0.0104992	0	0.00832382	0.0017453	0	0.0119559	0.0125066
arginine catabolic process	0.0853097	0.054605	0.07282	0.0737055	0.120265	0.0944465	0.108916	0.118624	0.0734484	0.0737599	0.11066	0.0788955	0.140944	0.104015	0.0936154	0.0783494	0.0762195	0.0987167	0.00169414	0.000271374	0.0147429	0.00714349	0.0257911	0.0389326	0.0511911	0.00433052	0.0658089	0.00703906	0.02159	0.00412614	0.00105468	0.00176418	0.0136071	0.00852996	0.0218708	0.0290134
arginine metabolic process	0.102372	0.127412	0.14564	0.110558	0.140309	0.132225	0.124475	0.0988533	0.165259	0.0921999	0.129104	0.118343	0.17618	0.104015	0.0561693	0.104466	0.137195	0.148075	0.00637179	0.0084357	0.00489389	0.0691851	0.00854847	0.00657544	0.0174994	0.0132586	0.186896	0.00965908	0.0159606	0.00451727	0.00454188	0.00180054	0.00216843	0.000180897	0.0652224	0.0761277
arginyl-tRNA aminoacylation	0.0341239	0.0364033	0.054615	0.0552792	0.0601323	0.0188893	0.0622374	0.0395413	0.0550863	0.0553199	0.0737735	0.0591716	0.0704722	0.041606	0.0187231	0.0783494	0.0457317	0.0493583	0.00511218	0.000472339	0.00250316	0.0201125	0.00114484	0.000369137	0.00744924	0.000231287	0.127053	0.00392362	0.131819	0.00290304	0.000864184	0.00146338	0.000329268	0.395248	0.00417929	0.544508
aromatic amino acid family biosynthetic process	0.0170619	0.0182017	0.018205	0.0184264	0.0200441	0.0188893	0.0155594	0.0197707	0	0.01844	0.0184434	0.0197239	0	0.020803	0.0187231	0	0.0152439	0	0.00027456	0.00779232	0.000217336	0.00455677	0.000268251	0.000276344	0.0024993	8.89051e-05	0	0.000148028	0.0133194	0.00021587	0	0.00933704	0.000189401	0	0.00107895	0
aromatic amino acid family metabolic process	0	0	0	0	0	0	0	0	0	0	0.0184434	0	0	0	0.0187231	0.0261165	0.0152439	0.0164528	0	0	0	0	0	0	0	0	0	0	0.00115593	0	0	0	0.000168419	0.000205408	0.00202547	0.0328301
asexual sporulation	0.0170619	0.0182017	0.018205	0.0184264	0	0	0.0155594	0	0	0	0	0	0	0	0	0	0	0	0.00295862	0.000342168	0.00024489	0.00171186	0	0	0.000779986	0	0	0	0	0	0	0	0	0	0	0
asparagine biosynthetic process	0.0170619	0.0364033	0.03641	0	0.0200441	0.0377786	0.0155594	0.0197707	0.0367242	0.01844	0.0184434	0.0197239	0	0.020803	0.0187231	0	0.0152439	0	0.000530424	0.000806595	0.00655711	0	0.0152162	0.0509069	0.00442181	0.00248816	0.0222027	0.00118286	0.0227696	0.000493764	0	0.00388296	0.00145531	0	0.0158583	0
asparagine metabolic process	0.0170619	0.0182017	0	0.0184264	0.0200441	0.0188893	0.0155594	0.0197707	0.0183621	0.01844	0.0184434	0	0.0352361	0.020803	0.0187231	0	0.0152439	0.0164528	0.000200406	0.000170409	0	0.000352297	0.000671374	0.000803185	0.039918	0.000319399	0.000203617	0.000229318	0.000910512	0	0.000239514	0.000184937	0.000272363	0	0.000478066	0.000272803
asparaginyl-tRNA aminoacylation	0.0511858	0.0364033	0.03641	0.0737055	0.0601323	0.0377786	0.0622374	0.0395413	0.0550863	0.0553199	0.0368868	0.0788955	0.0352361	0.020803	0	0.052233	0.0762195	0.0493583	0.00126767	0.00295094	0.000892609	0.00228534	0.00382155	0.0014596	0.00170768	0.000603671	0.0267597	0.00374512	0.00818159	0.00878092	0.0710229	0.000749207	0	0.00587431	0.0137374	0.00223057
autophagy	0.0170619	0.0182017	0.018205	0.0184264	0.0200441	0.0188893	0.0155594	0.0197707	0.0183621	0.01844	0.0184434	0.0197239	0.0352361	0.020803	0.0187231	0.0261165	0.0152439	0.0164528	0.000211369	0.000747563	0.000918186	9.84672e-05	6.62497e-05	0.000144924	0.00244276	8.61098e-05	0.000280559	0.000805923	5.91938e-05	0.00222687	6.71538e-05	0.000192168	0.0111631	1.70777e-05	0.00363519	0.00260417
bacterial-type flagellum-dependent cell motility	0.324177	0.382235	0.29128	0.221117	0.240529	0.26445	0.264509	0.276789	0.312156	0.31348	0.276651	0.335306	0.281889	0.374454	0.374462	0.313398	0.320122	0.246792	0.137037	0.32368	0.143684	0.0352521	0.0304578	0.195642	0.342044	0.19645	0.0738667	0.320808	0.0620732	0.256788	0.0576672	0.0917095	0.257436	0.031886	0.225374	0.072399
barbed-end actin filament capping	0	0.0182017	0	0.0184264	0	0.0188893	0	0	0.0183621	0.01844	0.0184434	0.0197239	0	0	0	0.0261165	0	0.0164528	0	0.000228719	0	0.000651092	0	0.000181055	0	0	0.000290333	0.000221834	0.000163091	0.000109281	0	0	0	0.00487893	0	0.000140414
biosynthetic process	0.750725	0.728067	0.801019	0.902893	0.78172	0.736683	0.809087	0.751285	0.661036	0.792919	0.811509	0.808679	0.704722	0.790514	0.711477	0.626796	0.792683	0.723922	0.129215	0.0527316	0.456121	0.380335	0.388695	0.415805	0.265268	0.0817969	1.10207	2.09974	0.254638	0.118716	0.0372222	0.561626	1.00883	0.176282	0.219627	0.218202
biotin biosynthetic process	0	0	0	0.0184264	0.0200441	0	0	0	0	0	0	0.0197239	0	0	0	0.0261165	0.0152439	0.0164528	0	0	0	0.0143982	0.00099394	0	0	0	0	0	0	0.000441022	0	0	0	0.000151351	0.000753143	0.00750774
blood coagulation	0	0.0182017	0	0	0	0	0	0.0197707	0	0.01844	0	0	0	0	0	0.0261165	0.0152439	0	0	0.000460388	0	0	0	0	0	4.64777e-05	0	0.00019128	0	0	0	0	0	0.0135442	6.35664e-05	0
branched-chain amino acid biosynthetic process	0.272991	0.273025	0.418715	0.331675	0.360794	0.396675	0.357865	0.355872	0.275432	0.29504	0.350424	0.216963	0.246653	0.312045	0.2434	0.156699	0.304878	0.329056	0.0602251	0.0354937	0.14655	0.559422	0.745194	0.11132	0.169218	0.0645093	0.0843369	0.10503	0.253928	0.130594	0.0138483	0.205729	0.048303	0.00100415	0.0843696	0.119014
branched-chain amino acid metabolic process	0.0682477	0.0910084	0.07282	0.0921319	0.0601323	0.0566679	0.0933562	0.0395413	0.0918105	0.0921999	0.0553301	0.0986193	0.105708	0.062409	0.0936154	0.0261165	0.0609756	0.0493583	0.039138	0.00814238	0.0085092	0.0152466	0.11612	0.0193615	0.0445501	0.000588506	0.0232432	0.0174646	0.033435	0.0299841	0.00203112	0.00887586	0.00402601	7.34711e-05	0.00905779	0.00120642
calcium ion transport	0.0682477	0.0728067	0.07282	0.0552792	0.0801764	0.0377786	0.0466781	0.0790826	0.0734484	0.0553199	0.0737735	0.0986193	0.0352361	0.062409	0.0936154	0.0783494	0.0609756	0.0658111	0.0108314	0.0253067	0.0449425	0.00147628	0.0187116	0.0263838	0.00636467	0.0916348	0.163198	0.0724665	0.0349042	0.0886921	7.4279e-05	0.0449838	0.0337259	0.00043422	0.0414489	0.00492151
carbohydrate catabolic process	0.0170619	0.0182017	0.07282	0.0368528	0.0400882	0.0377786	0.0466781	0.0197707	0	0	0.0368868	0.0394477	0.0704722	0.020803	0.0187231	0.052233	0.0304878	0.0329056	6.5472e-05	0.000771794	0.00806895	0.0195036	0.00533992	0.000344506	0.00192265	0.00309935	0	0	0.00101901	0.00850876	0.0175241	0.00036176	3.21841e-05	0.000125092	0.00619542	0.00129538
carbohydrate derivative biosynthetic process	0.0170619	0.0182017	0	0	0.0200441	0.0188893	0.0155594	0.0197707	0.0183621	0.01844	0.0184434	0.0197239	0.0352361	0.020803	0	0	0.0152439	0.0164528	0.000147822	9.6634e-05	0	0	0.000580384	0.000398318	0.00174213	0.000380356	0.00597594	0.000124548	0.000249656	0.000996205	0.000100684	0.000106583	0	0	0.000115895	0.000179079
carbohydrate derivative metabolic process	0.409486	0.43684	0.345895	0.405381	0.400882	0.396675	0.388984	0.514037	0.459053	0.38724	0.405754	0.433925	0.563777	0.457666	0.355739	0.391747	0.411585	0.361961	0.0722941	0.127811	0.593254	0.260645	0.228105	0.195501	0.135145	0.209721	0.785367	0.178465	0.200378	0.0387762	0.0193682	0.0264071	0.0486377	0.0103896	0.0437461	0.0595981
carbohydrate metabolic process	3.75363	4.16818	4.18715	4.09066	3.82842	4.08009	4.07655	3.99367	3.89277	3.79864	4.05754	4.04339	3.45314	4.01498	4.04419	4.10029	3.97866	4.01448	1.38605	0.783479	1.70034	1.99406	1.56085	1.38402	2.11079	1.2443	3.05612	1.2356	1.69707	1.11647	0.475521	1.73774	1.51602	0.21621	1.95073	2.21038
carbohydrate phosphorylation	0.0170619	0.0364033	0.03641	0.0368528	0.0400882	0.0188893	0.0466781	0	0	0.01844	0	0.0394477	0	0.020803	0	0	0.0304878	0.0164528	0.000356777	0.000240543	0.000625222	0.00634016	0.0167858	0.00974473	0.00570516	0	0	0.000503233	0	0.000891145	0	0.00163878	0	0	0.000466973	0.000384881
carbohydrate transmembrane transport	0.0170619	0.0182017	0	0.0184264	0.0200441	0	0	0.0197707	0.0183621	0	0	0.0197239	0	0.020803	0	0.0261165	0	0.0164528	0.000311787	0.00193503	0	0.000478432	6.62415e-05	0	0	0.0121104	0.000433025	0	0	0.000320904	0	3.89523e-05	0	0.000764334	0	5.82725e-05
carbohydrate transport	0.0341239	0.054605	0.018205	0.0368528	0.0200441	0.0566679	0.0311187	0.059312	0.0183621	0.03688	0.0184434	0.0591716	0	0	0.0187231	0	0.0152439	0.0493583	0.00316597	0.00156621	0.000451884	0.00229969	0.000177302	0.00334038	0.00208464	0.00449336	0.000205036	0.0116935	0.000595561	0.00266678	0	0	0.00263189	0	0.0012137	0.0115044
carbon fixation	0.0511858	0.0364033	0.018205	0.0184264	0.0400882	0.0566679	0.0311187	0.0395413	0.0367242	0.01844	0.0184434	0	0.0352361	0.041606	0.0187231	0.0261165	0.0304878	0.0329056	0.00380138	0.00158818	0.000368981	0.000674325	0.00101603	0.00320397	0.00632564	0.0013542	0.00655749	0.000546448	0.000529208	0	0.00462003	0.00155763	6.41391e-05	0.00274314	0.000387686	0.0111085
carbon utilization	0.187681	0.21842	0.127435	0.184264	0.180397	0.151114	0.186712	0.177936	0.128535	0.22128	0.0922169	0.157791	0.105708	0.145621	0.112339	0.208932	0.213415	0.148075	0.0382787	0.0324513	0.00864896	0.013843	0.0425709	0.0445136	0.0508861	0.0229757	0.0190759	0.0473848	0.0107696	0.00327997	0.000522522	0.0227681	0.00192632	0.00198762	0.0230841	0.0369297
carboxylic acid metabolic process	0.204743	0.236622	0.163845	0.257969	0.180397	0.170004	0.23339	0.158165	0.275432	0.22128	0.221321	0.216963	0.246653	0.228833	0.205954	0.156699	0.198171	0.164528	0.476301	0.0171318	0.0243401	0.0866571	0.0861442	0.0451463	0.0575295	0.0256605	0.112917	0.019227	0.0815012	0.00633944	0.0122407	0.0481161	0.0113313	0.000742783	0.0441607	0.0637276
cardiolipin biosynthetic process	0.0170619	0.0182017	0.018205	0.0184264	0.0200441	0.0188893	0.0155594	0.0197707	0.0183621	0.01844	0.0184434	0.0197239	0.0352361	0.020803	0.0187231	0	0.0152439	0.0164528	0.0336596	0.0140921	0.00706145	0.00277095	0.000519925	0.0023899	0.0285708	0.00220366	0.00221319	0.0131359	0.0326727	0.0283387	0.000279386	0.000524162	0.0179911	0	0.000240842	0.000362159
cation transport	0.102372	0.0910084	0.0910249	0.147411	0.120265	0.0944465	0.0933562	0.138395	0.0918105	0.12908	0.0922169	0.0591716	0.140944	0.166424	0.0748923	0.0783494	0.106707	0.131622	0.700306	0.0826377	0.171334	0.0698517	1.19219	0.0977823	0.22296	0.26224	0.00485415	0.0799253	0.702588	0.538994	0.080022	0.19963	0.179794	0.000556201	0.183837	1.58555
cell adhesion	0.0853097	0.0728067	0.054615	0.0552792	0.0601323	0.0755572	0.0777968	0.0790826	0.0918105	0.0737599	0.0737735	0.0986193	0.140944	0.083212	0.0936154	0.130582	0.0609756	0.0822639	0.0509387	0.0370022	0.036846	0.0376161	0.0144918	0.0750731	0.0772603	0.136961	0.0469227	0.031283	0.0790241	0.0311524	0.0220955	0.00471546	0.0764571	0.044659	0.0335128	0.0887844
cell communication	0.0170619	0.0364033	0.03641	0.0552792	0.0400882	0.0188893	0.0466781	0.059312	0.0550863	0.0553199	0.0368868	0.0197239	0.0352361	0.062409	0.0561693	0.052233	0.0457317	0.0164528	0.000188593	0.00589096	0.0655838	0.0607521	0.0259363	0.0435741	0.0206956	0.0523313	0.00320644	0.00133336	0.0297843	0.00692745	6.93991e-05	0.0517491	0.0178812	0.00264788	0.0576361	0.0592321
cell division	0.0682477	0.054605	0.07282	0.0368528	0.0601323	0.0377786	0.0466781	0.0988533	0.0550863	0.0737599	0.0553301	0.0394477	0	0.062409	0.0748923	0.0261165	0.0457317	0.0329056	0.0164502	0.00205446	0.013105	0.0273772	0.0582891	0.00523306	0.00365045	0.00235282	0.233662	0.00383317	0.0332916	0.0064116	0	0.0172208	0.00785933	0.00679797	0.0157832	0.000523159
cell morphogenesis	0.0170619	0	0.018205	0.0184264	0.0200441	0	0.0155594	0	0.0183621	0.01844	0	0	0	0	0.0187231	0.052233	0.0152439	0.0164528	0.000185394	0	1.77714e-06	0.000334876	0.000439181	0	0.000166415	0	0.00016296	0.00260514	0	0	0	0	0.0010816	0.00926209	0.0152632	0.000227594
cell redox homeostasis	0.426548	0.32763	0.273075	0.294822	0.380838	0.396675	0.342306	0.375643	0.385604	0.3688	0.350424	0.394477	0.352361	0.312045	0.2434	0.574563	0.304878	0.329056	0.177281	0.0342901	0.0256509	0.021512	0.0429179	0.0853109	0.0427417	0.129726	0.0980839	0.0434402	0.0281142	0.0224563	0.00468435	0.0167962	0.0100954	0.126673	0.0502407	0.281951
cell wall macromolecule catabolic process	0.0853097	0.054605	0.0910249	0.0921319	0.0801764	0.0755572	0.0622374	0.0395413	0.0918105	0.0737599	0.0368868	0.0788955	0.0704722	0.062409	0.0748923	0.104466	0.0609756	0.0822639	0.0607875	0.0046961	0.0220121	0.00588165	0.0423937	0.0094884	0.00197832	0.00135555	0.0221227	0.00564864	0.000431792	0.00293973	0.000681996	0.0243469	0.0102837	0.000552861	0.0280581	0.00417667
cell wall modification	0.0341239	0.0182017	0.018205	0.0368528	0.0400882	0.0377786	0.0311187	0.0395413	0.0183621	0.01844	0.0368868	0	0.0352361	0.020803	0.0187231	0.0261165	0.0304878	0.0329056	0.00146261	3.78216e-05	0.00091427	0.0169856	0.000751481	0.000972262	0.00129194	0.00255278	0.000174361	0.0102124	0.00156711	0	0.000181712	0.000924523	0.000233639	4.27748e-05	0.000394102	0.000870222
cell wall organization	0.0170619	0.0182017	0.018205	0.0184264	0.0200441	0.0188893	0.0155594	0.0197707	0.0183621	0.01844	0.0184434	0.0197239	0.0352361	0.020803	0.0187231	0.0261165	0.0152439	0.0164528	0.00762192	0.0148146	0.043721	0.158348	0.0192206	0.0584413	0.158636	0.0177482	0.0116554	0.0166148	0.0110554	0.0263388	2.12304e-05	0.00976178	0.00168816	0.00033473	0.105183	0.00103931
cellular amino acid biosynthetic process	0.136495	0.10921	0.127435	0.147411	0.140309	0.0755572	0.124475	0.118624	0.0918105	0.14752	0.0922169	0.118343	0.0352361	0.187227	0.149785	0.0783494	0.152439	0.0987167	0.00481713	0.0109249	0.0187937	0.0130635	0.010052	0.00340016	0.0146987	0.00579987	0.0117649	0.00761774	0.0851653	0.0305446	0.000275157	0.0143277	0.0546382	0.00739183	0.0512873	0.00216442
cellular amino acid catabolic process	0.0170619	0.0364033	0.018205	0.0184264	0.0200441	0.0188893	0.0155594	0.0197707	0.0183621	0.01844	0.0184434	0.0197239	0.0352361	0.041606	0.0187231	0	0.0304878	0.0164528	0.00141945	0.00182616	0.00587336	0.000288292	0.00103756	0.00139801	0.00806153	0.000178781	0.00032535	0.000957177	0.00143478	0.00621057	4.87549e-05	0.00171041	0.00199649	0	0.0432834	0.0570378
cellular amino acid metabolic process	1.34789	1.14671	1.25614	1.28985	1.30287	1.36003	1.40034	1.20601	1.24862	1.23548	1.19882	1.22288	1.02185	1.24818	1.27317	1.07078	1.32622	1.16815	0.846606	0.589412	0.830355	2.10078	1.3329	1.49216	1.56623	0.85102	1.91657	0.912587	1.52286	0.559639	0.0958433	0.804282	0.775856	0.0605944	1.13968	1.19365
cellular biosynthetic process	0.0511858	0.0728067	0.07282	0.0552792	0.0400882	0.0377786	0.0466781	0.0790826	0.0367242	0.03688	0.0553301	0.0394477	0.0704722	0.062409	0.0561693	0.0261165	0.0609756	0.0164528	0.00172828	0.0203916	0.00480959	0.0049142	0.00298014	0.00171439	0.0372499	0.0187738	0.014204	0.00459506	0.00419095	0.0055436	0.00125671	0.0012262	0.0011306	0.000143297	0.0271928	9.74878e-05
cellular carbohydrate metabolic process	0.0170619	0.0182017	0.018205	0.0184264	0.0200441	0.0188893	0.0155594	0.0197707	0.0183621	0.01844	0	0.0197239	0.0352361	0.020803	0.0187231	0.0261165	0.0152439	0.0164528	0.000177297	0.00119875	0.0865326	0.00402071	0.101599	0.00672065	0.0908887	0.000333721	0.00535676	0.000648269	0	0.024762	0.0228508	0.000346653	0.00685128	0.00179293	0.00312409	0.00156217
cellular glucose homeostasis	0.0170619	0	0	0	0	0	0.0155594	0	0	0	0	0.0197239	0	0	0	0.0261165	0.0152439	0	0.00187847	0	0	0	0	0	0.000318964	0	0	0	0	0.000826731	0	0	0	0.0106209	0.00182266	0
cellular iron ion homeostasis	0.119434	0.145613	0.127435	0.147411	0.120265	0.132225	0.140034	0.118624	0.110173	0.14752	0.11066	0.157791	0.17618	0.166424	0.112339	0.130582	0.121951	0.0987167	0.0112297	0.00445988	0.00795878	0.00465192	0.00747	0.035032	0.0817044	0.033994	0.0713954	0.022867	0.00939134	0.0321985	0.0760795	0.0147777	0.00526585	0.115818	0.00298605	0.0446346
cellular metabolic process	0.426548	0.473244	0.47333	0.479086	0.44097	0.453343	0.420103	0.474496	0.459053	0.460999	0.424198	0.512821	0.528541	0.457666	0.430631	0.496213	0.457317	0.444225	0.0967015	0.0921478	0.194437	0.70072	0.204223	0.118143	0.182414	0.100467	0.341588	0.100705	0.284167	0.140222	0.0500444	0.125932	0.0453286	0.0451984	0.244674	0.345159
cellular modified amino acid biosynthetic process	0.0170619	0.0182017	0.018205	0.0184264	0.0200441	0.0188893	0.0155594	0	0.0183621	0.01844	0.0184434	0.0197239	0.0352361	0.020803	0.0187231	0.0261165	0.0152439	0.0164528	0.0181115	0.00752544	0.127074	0.0687355	0.021087	0.0302497	0.0046077	0	7.40321e-05	0.000157132	0.00729455	0.0212428	0.000838978	0.0685306	0.0145053	0.000232369	0.00269853	0.000171464
cellular protein modification process	0.0170619	0.0182017	0.018205	0.0184264	0.0200441	0.0188893	0.0155594	0.0197707	0	0.01844	0.0184434	0.0197239	0.0352361	0.020803	0.0187231	0.0261165	0.0152439	0.0164528	6.21074e-05	0.000135191	0.000365745	0.000226109	0.000199568	0.000118655	0.000323888	0.000495215	0	0.000476321	0.000256486	8.09677e-05	5.91794e-05	0.000178037	0.0123635	0.00252035	0.00173549	0.000409289
cellular response to starvation	0.0170619	0	0.018205	0.0184264	0.0200441	0.0188893	0.0155594	0.0197707	0.0183621	0.01844	0.0184434	0.0197239	0.0352361	0.020803	0	0.0261165	0.0152439	0.0164528	0.00172956	0	0.00120141	0.0603721	0.0110938	0.00308293	0.0151146	0.124371	0.011638	0.0130895	0.109152	0.100376	0.166235	0.0566209	0	0.0973141	0.00227231	0.265078
cellulose catabolic process	0.0511858	0.054605	0.054615	0.0184264	0.0601323	0.0188893	0.0466781	0.0395413	0.0367242	0.0553199	0.0553301	0.0591716	0.0352361	0.083212	0.0374462	0.0261165	0.0609756	0.0658111	0.00403666	0.00316271	0.0178293	0.000252219	0.0121436	0.0315417	0.0108396	0.00026135	0.00147351	0.00244365	0.00697397	0.0162309	0.00176423	0.0122211	0.000369734	9.22307e-05	0.000950017	0.000918352
chemotaxis	0.0511858	0.0182017	0.03641	0.110558	0	0.113336	0.0777968	0.0395413	0.0918105	0.0921999	0.0922169	0.0788955	0.140944	0.020803	0.0374462	0.130582	0.106707	0.0493583	0.0111066	0.000312866	0.00454674	0.00574193	0	0.0109561	0.0266851	0.000824937	0.0982745	0.002226	0.00516024	0.00473816	0.000530639	0.00860059	0.000333303	0.00798486	0.0622815	0.00244073
chitin catabolic process	0.0511858	0.0182017	0.03641	0.0368528	0.0400882	0.0377786	0.0155594	0	0.0367242	0.03688	0	0.0197239	0	0	0.0187231	0.0261165	0.0152439	0.0493583	0.0373049	0.00222158	0.0192248	0.000761286	0.0419233	0.00681014	0.00112122	0	0.00177596	0.00477913	0	0.000246472	0	0	0.000809424	0.000274841	0.0249102	0.00194296
chloride transport	0.0511858	0.0364033	0.03641	0.0368528	0.0400882	0.0377786	0.0311187	0.0395413	0.0367242	0.03688	0.0368868	0.0591716	0.0704722	0.041606	0.0561693	0.0783494	0.0304878	0.0329056	0.0311747	0.0123447	0.0164423	0.0127061	0.00158381	0.0188531	0.00868383	0.0105873	0.0176248	0.0167779	0.0583552	0.0987135	0.00249267	0.0172241	0.0617101	0.00434333	0.0185216	0.00706812
chorismate metabolic process	0.0170619	0.0182017	0.018205	0.0184264	0.0200441	0.0188893	0.0155594	0.0197707	0.0183621	0.01844	0.0184434	0.0197239	0	0	0.0187231	0.0261165	0.0152439	0.0164528	0.0412637	0.0489728	0.237447	0.0768021	0.00810274	0.000338676	0.016175	0.137343	0.000504812	0.165251	0.000521076	0.0392354	0	0	0.504348	0.000210529	0.00961272	0.00167507
chromosome condensation	0.0170619	0.0182017	0.018205	0.0184264	0	0	0	0.0197707	0.0183621	0.01844	0.0184434	0	0	0	0.0187231	0	0	0.0164528	0.000173148	0.0439579	0.000843102	0.000593136	0	0	0	0.000439663	0.00116134	0.000237144	0.00153658	0	0	0	0.00163197	0	0	0.000176205
cobalamin biosynthetic process	0.0511858	0.054605	0.0910249	0.0552792	0.10022	0.0377786	0.0777968	0.0790826	0.0734484	0.0921999	0.0737735	0.0591716	0.0352361	0.062409	0.0561693	0.0783494	0.0457317	0.0493583	0.00856515	0.00270296	0.00310362	0.00645419	0.0134587	0.00509873	0.0182534	0.00245448	0.00565228	0.0365075	0.00707762	0.00738868	0.0040327	0.0305701	0.00198275	0.000306578	0.0228339	0.0181776
complement activation	0.0170619	0.0364033	0.03641	0.0184264	0.0200441	0.0188893	0.0311187	0.059312	0.0367242	0.01844	0.0368868	0.0591716	0.0704722	0.041606	0.0374462	0.0783494	0.0304878	0.0493583	0.000427895	0.00132068	0.000881704	0.000501071	0.000505834	0.000435488	0.000952183	0.000850627	0.00104559	0.00499219	0.00143254	0.00263043	0.000366037	0.000887641	0.000513454	0.0330833	0.000367825	0.0163788
conversion of methionyl-tRNA to N-formyl-methionyl-tRNA	0.0170619	0.0182017	0.03641	0.0368528	0.0400882	0.0188893	0.0311187	0.0395413	0	0.01844	0.0368868	0.0394477	0	0.020803	0.0187231	0.0261165	0.0304878	0.0329056	0.00121174	0.00334769	0.010259	0.0145833	0.0899064	0.038024	0.0039643	0.00818201	0	0.00107444	0.00947054	0.00266842	0	0.000259427	0.000343451	0.000221798	0.00224974	0.0118819
cysteine biosynthetic process from serine	0.102372	0.0364033	0.03641	0.0737055	0.0601323	0.0566679	0.0622374	0.0395413	0.0367242	0.0553199	0.0553301	0.0591716	0.0704722	0.041606	0.0374462	0.0261165	0.0609756	0.0329056	0.0063678	0.0010676	0.000839705	0.016605	0.00273533	0.0282706	0.00456438	0.000530066	0.000456085	0.00779448	0.000377374	0.0621791	0.000267522	0.00768508	0.000517387	0.000141805	0.00233511	0.000412633
cytidine deamination	0.0170619	0.0182017	0.018205	0.0184264	0.0200441	0.0188893	0.0155594	0.0197707	0.0183621	0.01844	0.0184434	0.0197239	0.0352361	0.020803	0.0187231	0.0261165	0.0152439	0.0164528	0.00245184	0.000284229	0.000185403	0.000916048	0.000586349	0.00049637	0.00205987	0.000202209	0.00144337	0.00922844	0.00109496	0.000186237	0.000146207	0.000175702	0.000163223	0.0133306	0.000174455	0.00119975
cytoskeleton organization	0.0170619	0	0.018205	0	0	0	0.0155594	0.0197707	0	0.01844	0.0184434	0.0197239	0	0	0.0374462	0.052233	0.0152439	0.0164528	0.00203803	0	1.77714e-06	0	0	0	0.000275636	0.000168562	0	0.000322528	0.000351535	0.00496151	0	0	0.00119022	0.00946319	0.00395788	0.000300655
dUTP biosynthetic process	0.0170619	0.0182017	0.018205	0	0.0200441	0	0.0155594	0	0.0183621	0.01844	0	0.0197239	0	0	0	0	0	0.0164528	0.000992764	0.00110999	0.000487998	0	0.000643533	0	0.0650555	0	0.0011923	0.00167448	0	0.000323871	0	0	0	0	0	0.000488133
defense response	0.0853097	0.0728067	0.054615	0.0552792	0.0801764	0.0755572	0.0466781	0.059312	0.0734484	0.0737599	0.0553301	0.0591716	0.0704722	0.104015	0.0374462	0.104466	0.0304878	0.0493583	0.0311872	0.00968411	0.0257769	0.0827897	0.00652497	0.0241631	0.00938345	0.0312034	0.1986	0.674946	0.0368318	0.0413584	0.282187	0.133811	0.00623432	33.1778	0.116497	0.475513
defense response to bacterium	0.0170619	0.0182017	0	0.0184264	0.0200441	0.0188893	0.0155594	0	0	0.01844	0.0184434	0	0	0.020803	0.0187231	0.052233	0.0152439	0.0329056	0.00040027	0.000219329	0	0.00033217	0.000705052	0.000464661	0.000561732	0	0	0.00597845	0.00241555	0	0	9.67945e-05	7.26433e-05	0.010225	0.000176847	0.0135624
deoxyribonucleotide catabolic process	0.0170619	0.0364033	0.03641	0.0184264	0.0200441	0.0188893	0.0311187	0.0197707	0.0367242	0.01844	0.0368868	0.0197239	0	0.020803	0.0374462	0.052233	0.0304878	0.0329056	0.00291159	0.000717019	0.00196757	0.00619503	0.00358724	0.000317345	0.00177443	0.000154718	0.0248589	0.00013874	0.00529793	0.000354515	0	0.00160036	0.000636509	0.000305574	0.0119976	0.00147518
dephosphorylation	0.0341239	0	0	0.0184264	0	0.0188893	0.0155594	0	0.0183621	0.01844	0	0	0.0704722	0	0	0.052233	0	0.0164528	0.000267199	0	0	0.000121271	0	0.00868755	0.000235257	0	0.000244021	0.000800711	0	0	0.00145162	0	0	0.0183581	0	0.00194292
detection of stimulus	0.0170619	0.0182017	0.018205	0	0	0	0.0155594	0.0197707	0.0183621	0	0	0	0.0352361	0.020803	0.0187231	0	0.0152439	0.0164528	0.000441549	0.00329064	0.00136164	0	0	0	0.00378218	0.000502837	0.0132073	0	0	0	6.59599e-05	0.000102374	0.000566179	0	0.0172584	0.000153228
digestion	0.0170619	0.0182017	0.018205	0.0184264	0.0200441	0.0188893	0.0155594	0.0197707	0.0183621	0.01844	0.0184434	0.0197239	0.0352361	0.020803	0.0187231	0.0261165	0.0152439	0.0164528	0.0173566	0.0470972	0.0337147	0.00315751	0.121	0.0203366	0.00395476	0.0482353	0.0519081	0.0295003	0.0130584	0.0542043	0.00017702	0.0191156	0.0553079	0.000402712	0.140598	7.62479e-05
dimethylallyl diphosphate biosynthetic process	0.119434	0.127412	0.127435	0.128985	0.120265	0.113336	0.124475	0.0988533	0.128535	0.12908	0.129104	0.118343	0.0704722	0.083212	0.131062	0.156699	0.106707	0.131622	0.0210457	0.0468667	0.0324958	0.0675889	0.0301572	0.0207172	0.0357712	0.00600546	0.0257551	0.0281516	0.0450911	0.00916639	0.000904643	0.0362538	0.0111663	0.00254198	0.0552867	0.0503319
electron transport chain	0.818973	0.527849	0.69179	0.66335	0.701543	0.793351	0.824646	0.691973	0.679398	0.885119	0.700848	0.788955	0.528541	0.582484	0.561693	0.705145	0.625	0.773281	0.3164	0.0953448	0.204651	0.730927	0.274048	0.274682	0.388401	0.234399	0.354436	0.269432	0.542411	0.496472	0.0110469	0.149203	0.107973	0.0455235	0.385866	0.472567
embryo development ending in seed dormancy	0.0170619	0.0182017	0.018205	0.0184264	0.0200441	0	0.0155594	0.0197707	0	0.01844	0.0184434	0	0	0	0.0187231	0	0.0152439	0.0164528	0.00016025	0.000772473	0.0449487	3.85081e-05	0.00447575	0	0.00200438	0.00272888	0	0.0032106	4.91766e-05	0	0	0	0.000298889	0	0.00230694	0.0279086
extracellular polysaccharide biosynthetic process	0.0341239	0.0364033	0.03641	0.0737055	0.0200441	0.0566679	0.0466781	0.0197707	0.0734484	0.0553199	0.0368868	0.0394477	0	0.062409	0.0561693	0	0.0609756	0.0493583	0.00448435	0.00289864	0.00248005	0.0160722	0.000795793	0.0147028	0.0103208	0.000213089	0.276844	0.00359452	0.00567838	0.00193436	0	0.00184701	0.00104338	0	0.00915345	0.00264615
fatty acid beta-oxidation	0.0170619	0	0	0	0	0	0.0155594	0	0.0183621	0	0	0.0197239	0	0	0.0187231	0	0	0	0.00469574	0	0	0	0	0	0.000680655	0	0.000440507	0	0	0.000213627	0	0	0.000982506	0	0	0
fatty acid biosynthetic process	0.0682477	0.127412	0.14564	0.165837	0.120265	0.132225	0.155594	0.118624	0.128535	0.11064	0.11066	0.177515	0.140944	0.166424	0.131062	0.052233	0.182927	0.131622	0.00487213	0.02095	0.0107225	0.0343577	0.0616269	0.00557314	0.043071	0.0547522	0.0123961	0.00308342	0.0110325	0.0154185	0.00222606	0.00395701	0.14251	0.000303601	0.0854199	0.102041
fatty acid metabolic process	0.272991	0.291227	0.25487	0.294822	0.300661	0.302229	0.295628	0.336101	0.257069	0.31348	0.276651	0.295858	0.211416	0.270439	0.318292	0.156699	0.320122	0.230339	0.0689169	0.02251	0.0692568	0.049262	0.101082	0.0854255	0.0944213	0.0944953	0.0431028	0.0333	0.100735	0.102508	0.0256984	0.00981952	0.0663207	0.00490544	0.104338	0.145212
folic acid-containing compound biosynthetic process	0	0	0.018205	0.0184264	0.0200441	0	0	0.0197707	0	0.01844	0.0184434	0.0197239	0	0	0.0187231	0	0.0152439	0.0164528	0	0	0.000509112	0.0277667	0.00105507	0	0	0.000136813	0	0.000293442	0.000290735	0.000157835	0	0	0.00558056	0	0.00576295	0.00134625
folic acid-containing compound metabolic process	0	0	0.018205	0.0184264	0.0200441	0	0	0.0197707	0	0.01844	0.0184434	0.0197239	0	0	0.0187231	0	0.0152439	0.0164528	0	0	0.000509112	0.0277667	0.00105507	0	0	0.000136813	0	0.000293442	0.000290735	0.000157835	0	0	0.00558056	0	0.00576295	0.00134625
formate metabolic process	0.0341239	0.0182017	0.018205	0.0184264	0.0400882	0.0377786	0.0155594	0.0197707	0.0367242	0.01844	0.0184434	0.0394477	0	0.041606	0.0374462	0.052233	0.0304878	0.0493583	0.000303207	0.000665992	0.000734131	0.0202858	0.00255064	0.00495818	0.00411951	0.00218923	0.0108121	0.000235899	0.000893471	0.00237218	0	0.00324956	0.000753312	0.000111026	0.000799441	0.00358911
fructose 1,6-bisphosphate metabolic process	0.358301	0.345832	0.3641	0.331675	0.300661	0.340008	0.326747	0.355872	0.312156	0.25816	0.405754	0.35503	0.17618	0.353651	0.337016	0.208932	0.365854	0.279697	0.1417	0.0530265	0.0684432	0.1142	0.204873	0.166418	0.233607	0.0808909	0.178076	0.187591	0.196532	0.290627	0.00736563	0.25278	0.0675971	0.00123241	0.219518	0.129345
fructose 6-phosphate metabolic process	0.187681	0.200218	0.163845	0.184264	0.220485	0.207782	0.186712	0.197707	0.146897	0.20284	0.202877	0.197239	0.0704722	0.145621	0.205954	0.235048	0.182927	0.213886	0.0174721	0.028063	0.0241258	0.0734409	0.0173003	0.0983116	0.0425317	0.0118091	0.0236756	0.0248739	0.0835521	0.0414163	0.000315164	0.0103133	0.0115351	0.00374107	0.0533766	0.0224177
fucose catabolic process	0.0511858	0.0728067	0.07282	0.0737055	0.10022	0.0377786	0.0622374	0.0988533	0.0734484	0.0553199	0.0553301	0.0591716	0.140944	0.083212	0.0561693	0.104466	0.0609756	0.0822639	0.00437036	0.0145566	0.0119113	0.0122122	0.0630427	0.0294319	0.0247177	0.0368815	0.203314	0.0127041	0.00747395	0.0701235	1.58129	0.0530149	0.00572321	0.00185662	0.0154483	0.0725984
fucose metabolic process	0.290053	0.32763	0.29128	0.331675	0.34075	0.170004	0.342306	0.395413	0.293794	0.2766	0.350424	0.315582	0.281889	0.41606	0.299569	0.261165	0.304878	0.279697	0.11068	0.0836091	0.0623769	0.209052	0.185846	0.0581038	0.179305	0.1304	0.296134	0.136944	0.119472	0.111635	1.58225	0.0878884	0.0212161	0.0118592	0.104312	0.127256
galactose catabolic process via UDP-galactose	0.0170619	0.0182017	0.018205	0.0184264	0.0200441	0.0188893	0.0155594	0.0197707	0.0183621	0.01844	0	0.0197239	0	0	0.0187231	0.0261165	0	0	0.000846982	0.00435435	0.0141715	0.00843495	0.00121435	0.000579717	0.00184564	0.000264606	0.00428932	0.000476125	0	0.000741271	0	0	0.00448083	0.00158234	0	0
galactose metabolic process	0.102372	0.127412	0.163845	0.0921319	0.140309	0.0944465	0.108916	0.118624	0.0918105	0.12908	0.0368868	0.157791	0.0704722	0.166424	0.0936154	0.104466	0.0609756	0.0822639	0.00681955	0.00664105	0.0309075	0.02986	0.0420884	0.0202311	0.0121948	0.00526265	0.00918319	0.0119592	0.00492701	0.00663277	0.00071773	0.00858992	0.0125871	0.00712352	0.00555421	0.0133573
galactose transmembrane transport	0.119434	0.10921	0.10923	0.0921319	0.120265	0.132225	0.124475	0.158165	0.0918105	0.0737599	0.11066	0.157791	0.211416	0.124818	0.112339	0.156699	0.106707	0.148075	0.00317149	0.0151161	0.0211481	0.129104	0.0612861	0.0302864	0.0261691	0.0115825	0.00664233	0.00129929	0.0116033	0.00451809	0.0217061	0.0704864	0.00119504	0.000778423	0.0391216	0.0845943
generation of precursor metabolites and energy	0.119434	0.10921	0.10923	0.128985	0.140309	0.113336	0.0622374	0.118624	0.0918105	0.11064	0.0553301	0.0986193	0.140944	0.104015	0.112339	0.182815	0.121951	0.131622	0.0172045	0.00503604	0.010946	0.0604502	0.0309885	0.00248538	0.00840839	0.00413287	0.117443	0.00180038	0.0068603	0.00582405	0.000870027	0.0221844	0.00938742	0.00267898	0.0211261	0.0120811
gluconeogenesis	0.665415	0.76447	0.782814	0.718629	0.661455	0.83113	0.840205	0.790826	0.752846	0.719159	0.793065	0.532544	0.634249	0.582484	0.78637	0.52233	0.838415	0.789733	0.115043	0.065419	0.347142	0.479938	0.441365	0.220286	0.283711	0.215254	0.167101	0.0579365	0.501083	0.271038	0.0119442	0.353602	0.0747625	0.636232	0.529831	0.512914
glucose 6-phosphate metabolic process	0.0341239	0.054605	0.07282	0.0552792	0.0400882	0.0377786	0.0622374	0.0790826	0.0734484	0.01844	0.0553301	0.0591716	0.0704722	0.041606	0	0.052233	0.0609756	0.0658111	0.000737104	0.00310273	0.00877075	0.10319	0.0222518	0.00122299	0.0216574	0.00504803	0.0298211	0.000276496	0.0201118	0.0123518	0.0073296	0.00183154	0	0.0025793	0.0506574	0.0175413
glucose catabolic process	0.0853097	0.054605	0.07282	0.0552792	0.120265	0.0755572	0.0777968	0.118624	0.0734484	0.0921999	0.129104	0.0986193	0.105708	0.104015	0.131062	0.104466	0.0914634	0.0658111	0.00672068	0.00384988	0.00168149	0.0221996	0.0184528	0.0115692	0.0278722	0.0101486	0.00672048	0.0156338	0.0147746	0.0388672	0.000423241	0.0101093	0.0118144	0.00031605	0.0148107	0.00923642
glucose metabolic process	1.10903	1.01929	0.946659	0.958172	1.16256	0.906687	0.918002	0.810597	1.00992	0.921999	0.940612	0.927022	0.951374	0.956938	0.954877	0.96631	1.03659	1.03653	0.756364	0.268574	0.504138	0.99375	0.822942	0.488887	1.29803	0.610227	0.992071	0.414729	1.10193	0.594078	0.173865	0.80701	0.269855	0.362641	0.639683	0.983276
glucose transmembrane transport	0	0.0182017	0.018205	0.0184264	0.0200441	0.0188893	0.0155594	0.0197707	0.0183621	0.01844	0.0184434	0.0197239	0	0.020803	0.0187231	0	0.0152439	0.0164528	0	0.232864	0.135686	0.0315294	0.00154714	0.00338204	0.0407821	0.0181574	0.192511	0.354143	0.0735996	0.271614	0	0.00575438	0.707916	0	0.000401028	0.004707
glucuronate catabolic process	0.0682477	0.0364033	0.0910249	0.0737055	0.0801764	0.0377786	0.0466781	0.0395413	0.0918105	0.01844	0.0368868	0.0788955	0.0704722	0.062409	0.0374462	0.0261165	0.0609756	0.0822639	0.0052183	0.000228125	0.0207242	0.0513342	0.0224048	0.00595451	0.000861462	0.000422669	0.0196199	0.000716723	0.00100409	0.00130269	0.00405212	0.000804149	0.0014024	0.000119782	0.0235864	0.0414909
glutamate biosynthetic process	0.0341239	0.0182017	0.03641	0.0368528	0.0200441	0.0377786	0.0311187	0.0197707	0.0367242	0.01844	0.0368868	0	0.0352361	0.062409	0.0187231	0.0261165	0.0304878	0.0329056	0.0168763	0.000218308	0.000462027	0.0240764	0.000193533	0.0175752	0.000785932	0.000615506	0.000316644	0.00286101	0.00169293	0	0.00022531	0.00761739	0.000812745	3.37564e-05	0.00052898	0.00122736
glutamate metabolic process	0.0170619	0.0364033	0.018205	0.0184264	0.0200441	0.0188893	0.0311187	0.0197707	0.0183621	0.01844	0.0184434	0	0.0352361	0.020803	0	0.0261165	0.0152439	0.0329056	0.00361541	0.000289359	5.87425e-05	0.00034318	0.000211676	4.71014e-05	0.00054461	0.000116794	3.54892e-05	0.000339169	0.000241945	0	1.38984e-05	1.39434e-05	0	2.59356e-05	4.06293e-05	0.0224987
glutamine biosynthetic process	0.0170619	0	0.018205	0.0184264	0.0200441	0.0188893	0.0466781	0.0395413	0.0183621	0.03688	0.0368868	0.0197239	0.0352361	0.041606	0.0187231	0.0783494	0.0304878	0.0329056	0.00148724	0	0.000792631	0.0709204	0.00685381	0.0012735	0.00526534	0.00107204	0.00685421	0.00111566	0.00418748	0.000367368	0.000506275	0.00105325	9.53383e-05	0.000633131	0.00276061	0.00279804
glutamine metabolic process	0.0170619	0	0.018205	0	0.0200441	0	0.0155594	0	0.0183621	0.01844	0.0184434	0	0	0.020803	0.0187231	0.0261165	0.0152439	0.0164528	0.00016355	0	0.000200762	0	0.000326708	0	0.00021447	0	0.00011709	0.000214411	0.00080058	0	0	0.000167377	7.36399e-05	0.000160904	0.000362321	0.0217569
glutamyl-tRNA aminoacylation	0.0170619	0.0182017	0.018205	0.0184264	0.0200441	0.0188893	0.0155594	0.0197707	0.0183621	0.01844	0.0184434	0.0197239	0	0.020803	0.0187231	0	0.0152439	0.0164528	0.000130178	0.000160054	0.000546657	0.00401543	0.0041524	0.000324457	0.0010241	0.00108068	0.000118099	0.000451825	0.00159377	0.000385353	0	0.000280759	0.000391031	0	0.00380085	0.00466115
glutathione biosynthetic process	0.0170619	0.0182017	0.018205	0.0184264	0.0200441	0.0188893	0.0155594	0	0.0183621	0.01844	0.0184434	0.0197239	0.0352361	0.020803	0.0187231	0	0.0152439	0.0164528	0.0319922	0.332797	2.48853	1.33962	4.10238	1.97064	0.127319	0	0.0438722	0.0770872	0.793295	0.699051	2.75251	3.13491	0.404575	0	0.726964	0.310645
glycerol ether metabolic process	0.0511858	0.0182017	0	0.0368528	0.0200441	0.0188893	0.0311187	0.059312	0.0367242	0.0553199	0.0368868	0.0197239	0.0352361	0	0	0.052233	0.0304878	0.0493583	0.0393832	0.000615662	0	0.0130042	0.000239664	0.000334867	0.00277978	0.00235392	0.00116194	0.0216902	0.0112886	0.00831114	0.000529931	0	0	0.000558422	0.00489706	0.0821132
glycerol metabolic process	0.102372	0.10921	0.07282	0.0552792	0.0601323	0.0566679	0.0777968	0.059312	0.0734484	0.0921999	0.0737735	0.0788955	0	0.062409	0.0936154	0.052233	0.106707	0.0658111	0.0428856	0.0296261	0.0252657	0.0294968	0.0432351	0.0204337	0.0475432	0.0216927	0.0496993	0.0698509	0.0371906	0.0095752	0	0.000251018	0.0480422	0.00484132	0.0464248	0.041117
glycerol-3-phosphate catabolic process	0	0	0	0.0184264	0.0200441	0.0188893	0	0.0197707	0.0183621	0.01844	0.0184434	0	0	0	0.0187231	0	0.0152439	0	0	0	0	0.00093867	0.0005794	0.00103485	0	0.000258292	0.000843387	0.000542768	0.000223817	0	0	0	7.86953e-05	0	0.00854078	0
glycerol-3-phosphate metabolic process	0.0853097	0.054605	0.10923	0.110558	0.120265	0.0944465	0.0933562	0.0988533	0.110173	0.12908	0.0922169	0.0788955	0.0704722	0.062409	0.0936154	0.052233	0.106707	0.0493583	0.0560178	0.0245519	0.0412724	0.0141436	0.00875929	0.0206408	0.0309189	0.00249694	0.0281096	0.0275317	0.0128188	0.0119126	0.000819353	0.0188482	0.0049794	6.77972e-05	0.0220249	0.0199445
glycine biosynthetic process from serine	0.0682477	0.0364033	0.018205	0.0552792	0.0400882	0.0566679	0.0933562	0.0395413	0.0918105	0.03688	0.0368868	0.0591716	0.105708	0	0.0561693	0.052233	0.0457317	0.0822639	0.00990929	0.015036	0.000774355	0.00152971	0.000532394	0.00202239	0.0137107	0.00115683	0.0192153	0.0015988	0.00369466	0.00266146	0.00122236	0	0.0059742	0.000543991	0.00407753	0.00863142
glycine decarboxylation via glycine cleavage system	0.0170619	0	0	0	0	0	0.0155594	0	0.0183621	0	0	0.0197239	0.0352361	0	0.0187231	0	0.0152439	0.0164528	0.000748438	0	0	0	0	0	0.000869229	0	0.0548929	0	0	0.00242338	0.000352606	0	0.00147728	0	0.000751541	0.000382962
glycogen biosynthetic process	0.44361	0.455042	0.455125	0.479086	0.400882	0.377786	0.48234	0.395413	0.422328	0.442559	0.424198	0.493097	0.563777	0.436863	0.430631	0.365631	0.457317	0.427772	0.107586	0.030117	0.0460086	0.0852407	0.115759	0.0459974	0.23226	0.0202971	0.170068	0.0887484	0.18107	0.0342285	0.0168959	0.0469295	0.02632	0.0227028	0.0999882	0.137519
glycogen catabolic process	0.0170619	0.0182017	0.018205	0.0184264	0.0200441	0.0188893	0.0155594	0.0197707	0.0183621	0.01844	0.0184434	0.0197239	0	0.020803	0.0187231	0.0261165	0.0152439	0.0164528	0.0021748	0.257143	0.145898	0.212632	0.13157	0.0498632	0.0973228	0.70184	0.00269615	0.0856275	0.085651	0.0169543	0	0.00930729	0.484513	0.000116184	0.510294	0.849411
glycogen metabolic process	0.0170619	0.0182017	0.018205	0.0184264	0.0200441	0.0188893	0.0155594	0.0197707	0.0183621	0.01844	0.0184434	0.0197239	0	0.020803	0.0187231	0.0261165	0.0152439	0.0164528	0.0021748	0.257143	0.145898	0.212632	0.13157	0.0498632	0.0973228	0.70184	0.00269615	0.0856275	0.085651	0.0169543	0	0.00930729	0.484513	0.000116184	0.510294	0.849411
glycolytic process	2.38867	2.32981	2.25742	2.35858	2.12467	2.32338	2.25611	2.37248	2.38707	2.00996	2.04722	1.93294	1.79704	2.22592	2.28422	2.08932	2.17988	2.28694	1.36582	0.496479	0.752722	1.34082	1.42014	0.896057	1.01925	0.485589	1.15791	0.683993	1.90523	1.06608	0.0875494	1.07749	0.281947	0.228011	1.23055	1.01469
glycyl-tRNA aminoacylation	0.0170619	0.0182017	0.018205	0.0184264	0.0400882	0.0188893	0.0311187	0	0.0367242	0.01844	0.0184434	0.0394477	0.0352361	0.041606	0.0187231	0	0.0304878	0.0164528	0.00130922	0.103421	0.00110281	0.00414198	0.00125063	0.0799359	0.00374751	0	0.0787981	0.0101158	0.00236943	0.00213275	0.000809946	0.00351408	0.000376442	0	0.0259873	0.000200256
heme transport	0.0170619	0.0182017	0.018205	0.0184264	0.0200441	0.0188893	0.0155594	0.0197707	0.0183621	0.01844	0.0184434	0.0197239	0	0.020803	0.0187231	0.0261165	0.0152439	0.0164528	0.00175024	0.00266463	0.00342941	0.000573457	0.000548501	0.00112252	0.0090603	0.000348414	0.00291599	0.0061697	0.00112244	0.00962435	0	0.000541672	9.71415e-05	0.02683	7.57857e-05	0.0250294
hexose metabolic process	0.0511858	0.0364033	0.054615	0.0368528	0.0601323	0.0377786	0.0311187	0.0395413	0.0367242	0.03688	0.0368868	0.0591716	0.0704722	0.041606	0.0374462	0.052233	0.0304878	0.0493583	0.00471954	0.0125654	0.00158265	0.0189041	0.00949112	0.00291675	0.00364943	0.00243348	0.00101691	0.000297481	0.00349088	0.00625397	0.00727449	0.00210592	0.000721937	6.18161e-05	0.030607	0.00622997
histidine biosynthetic process	0.0341239	0.0182017	0	0.0184264	0	0.0188893	0	0.0197707	0	0.01844	0.0184434	0.0197239	0	0	0.0187231	0.052233	0.0304878	0.0329056	0.000452784	0.0216673	0	0.00047091	0	0.197375	0	0.000257144	0	0.0322241	0.000364134	0.000190036	0	0	0.000194375	0.00180856	0.000815319	0.0011444
histidine catabolic process	0.0341239	0.0728067	0.054615	0.0737055	0.0601323	0.0755572	0.0777968	0.0790826	0.0734484	0.0737599	0.0553301	0.0591716	0.0352361	0.041606	0.0187231	0.0261165	0.0304878	0.0658111	0.000439816	0.00125437	0.00459329	0.294256	0.00723025	0.0035498	0.344002	0.0236942	0.00960241	0.00312508	0.00111095	0.00344077	7.52927e-05	0.0280078	0.000278529	0.000170656	0.00151788	0.0168111
histidyl-tRNA aminoacylation	0.0170619	0.0364033	0.03641	0.0368528	0.0400882	0.0377786	0.0622374	0.059312	0.0734484	0.03688	0.0184434	0.0591716	0.0352361	0.041606	0.0374462	0.052233	0.0304878	0.0493583	0.000297573	0.00913186	0.0185146	0.0214095	0.0325794	0.00267099	0.0197112	0.00928581	0.0030431	0.000755633	0.00106754	0.00236019	0.00154022	0.00489234	0.0152796	0.00688073	0.00193706	0.00223686
histone H3-K36 methylation	0.0170619	0.0182017	0.018205	0.0184264	0.0200441	0.0188893	0.0155594	0.0197707	0.0183621	0.01844	0.0184434	0.0197239	0.0352361	0.020803	0.0187231	0.0261165	0.0152439	0.0164528	0.0178326	0.00800972	0.000159549	0.00266832	0.00348482	0.00323178	0.0153343	0.0437705	0.00281342	0.00140368	0.00113752	0.0119816	0.0047713	0.0383199	0.0105373	7.4911e-05	0.00158058	0.0151964
histone lysine methylation	0.0170619	0.0182017	0.018205	0.0184264	0.0200441	0.0188893	0.0155594	0.0197707	0.0183621	0.01844	0.0184434	0.0197239	0.0352361	0.020803	0.0187231	0.0261165	0.0152439	0.0164528	0.0178326	0.00800972	0.000159549	0.00266832	0.00348482	0.00323178	0.0153343	0.0437705	0.00281342	0.00140368	0.00113752	0.0119816	0.0047713	0.0383199	0.0105373	7.4911e-05	0.00158058	0.0151964
homocysteine biosynthetic process	0.0170619	0.0182017	0.018205	0	0	0.0188893	0.0155594	0.0197707	0.0183621	0.01844	0.0184434	0.0197239	0	0.020803	0.0187231	0.0261165	0.0152439	0.0164528	0.000504705	0.000562585	0.0298004	0	0	0.022042	0.0257792	0.00030293	0.000533866	0.000615447	0.0122159	0.0131123	0	0.000909813	0.0255192	0.000239992	0.000287506	0.0572234
homophilic cell adhesion via plasma membrane adhesion molecules	0.0511858	0.0364033	0.03641	0.0368528	0.0400882	0.0566679	0.0466781	0.0395413	0.0550863	0.03688	0.0553301	0.0591716	0.0704722	0.041606	0.0561693	0.0783494	0.0304878	0.0493583	0.0499931	0.0366913	0.0319731	0.0374258	0.00438469	0.0735828	0.0760689	0.136819	0.0466078	0.0245061	0.0784704	0.0309614	0.0212761	0.00410801	0.0763421	0.00243886	0.0316655	0.0738617
hyaluronan metabolic process	0.0170619	0.0182017	0	0	0	0.0188893	0.0155594	0.0197707	0	0.01844	0.0184434	0.0197239	0	0.020803	0.0187231	0.0261165	0.0152439	0.0164528	0.0002604	0.000108905	0	0	0	0.000114829	0.000106247	3.26842e-05	0	0.00128684	0.000263192	0.000110793	0	9.82533e-05	0.000141235	0.0121727	0.00640694	0.00132003
hydrogen peroxide catabolic process	0.0170619	0.0182017	0.018205	0.0184264	0.0200441	0.0188893	0.0155594	0	0.0183621	0.01844	0.0184434	0.0197239	0.0352361	0.020803	0.0187231	0.0261165	0.0152439	0.0164528	0.000229648	0.000240453	0.000603925	0.000250038	8.19677e-05	8.41184e-05	0.00079053	0	6.82323e-05	0.000474298	0.000390997	0.000347672	0.00487211	0.000118427	0.000305893	0.0240466	0.000279461	0.00105367
hydrogen sulfide biosynthetic process	0.0170619	0.0182017	0.018205	0.0184264	0.0200441	0.0188893	0.0155594	0.0197707	0.0183621	0.01844	0.0184434	0.0197239	0	0.020803	0.0187231	0	0.0152439	0.0164528	0.00015892	0.000567061	0.000896518	0.0118948	0.000183307	0.00526718	0.00216183	0.00761269	0.0010294	0.0010714	0.0166607	0.000301229	0	0.00748498	0.00299676	0	0.000171078	0.00507568
immune response	0.170619	0.200218	0.14564	0.147411	0.140309	0.207782	0.171153	0.177936	0.201983	0.16596	0.16599	0.177515	0.317125	0.166424	0.131062	0.313398	0.137195	0.180981	0.00880693	0.0191784	0.00376902	0.0275509	0.0168478	0.0234639	0.0240568	0.0257332	0.437174	0.336204	0.0114825	0.0230839	0.0416858	0.193921	0.0120781	0.14054	0.00666937	0.0948346
inflammatory response	0.0170619	0.0364033	0.03641	0.0184264	0.0200441	0.0188893	0.0311187	0.0395413	0.0367242	0.01844	0.0368868	0.0394477	0.0704722	0.041606	0.0374462	0.052233	0.0152439	0.0329056	0.000427895	0.00132068	0.000881704	0.000501071	0.000505834	0.000435488	0.000952183	0.000697897	0.00104559	0.00499219	0.00143254	0.00166424	0.000366037	0.000887641	0.000513454	0.0264031	0.000191067	0.0163118
innate immune response	0.0170619	0.0182017	0	0.0184264	0	0	0.0155594	0.0197707	0.0183621	0.01844	0.0184434	0.0197239	0.0352361	0.020803	0.0187231	0.0261165	0.0152439	0.0164528	8.01929e-05	4.44115e-05	0	0.000376515	0	0	0.0003617	0.000212407	0.000398854	0.00722317	0.000265512	0.000193954	4.08339e-05	0.000189672	0.000604353	0.103703	0.000106227	0.020925
inositol catabolic process	0.0341239	0	0.018205	0.0368528	0.0200441	0.0188893	0.0311187	0.0197707	0.0183621	0.01844	0.0184434	0.0197239	0.0352361	0.020803	0.0187231	0.0261165	0	0.0164528	0.00471755	0	0.000221891	0.0042891	0.000273071	0.00566717	0.00126491	0.00038493	0.000182024	0.00673729	0.000422839	0.00163069	0.000137628	0.00516771	0.00460391	0.000244349	0	0.00035054
integrin-mediated signaling pathway	0.0170619	0	0	0	0	0.0188893	0	0	0.0183621	0.01844	0.0184434	0.0197239	0	0	0.0187231	0.0261165	0	0.0164528	9.15442e-05	0	0	0	0	0.000136914	0	0	0.000118111	0.000117179	0.000160569	0.000467671	0	0	4.48843e-05	0.00915635	0	0.000132816
intracellular protein transport	0.119434	0.0728067	0.127435	0.0737055	0.10022	0.0755572	0.108916	0.0988533	0.146897	0.0737599	0.0922169	0.0788955	0.0704722	0.124818	0.0936154	0.104466	0.0914634	0.115169	0.114329	0.0102335	0.0338555	0.00763631	0.00137584	0.0146776	0.03822	0.0351914	0.21634	0.116239	0.120854	0.284023	0.00039606	0.0431057	0.0601615	0.0089027	0.0263619	0.0127982
intracellular signal transduction	0.0170619	0.0182017	0.018205	0	0.0200441	0.0188893	0.0155594	0.0197707	0.0183621	0.01844	0.0184434	0.0197239	0	0	0.0187231	0.0261165	0.0152439	0.0164528	0.0057386	0.00109711	0.00933704	0	0.000309182	0.00393545	0.00293471	0.000213047	0.00779598	0.000272587	0.0535717	0.000408305	0	0	0.00051683	0.000179656	0.000660617	0.000184326
ion transmembrane transport	0.0853097	0.0910084	0.10923	0.110558	0.0601323	0.0755572	0.0933562	0.0988533	0.0918105	0.11064	0.0922169	0.0986193	0.140944	0.145621	0.0936154	0.0783494	0.0914634	0.115169	0.0421179	0.00114375	0.00604374	0.0122876	0.00394809	0.158173	0.0716746	0.00233803	0.0464565	0.0113573	0.00942081	0.00554646	0.171107	0.0136305	0.00692164	0.0408853	0.00460804	0.0335571
iron ion transport	0.0170619	0.0182017	0.018205	0.0368528	0.0400882	0.0188893	0.0155594	0.0395413	0.0367242	0.01844	0.0368868	0.0197239	0.0352361	0.041606	0.0187231	0.0261165	0.0457317	0.0164528	0.00463498	6.22322e-05	0.000357789	0.000898735	0.000916965	0.000302555	0.000644271	0.000328551	0.00493494	0.00214795	0.00585613	0.000235549	0.000633428	0.0020805	0.000109352	0.0179637	0.00766558	0.00281204
iron-sulfur cluster assembly	0.0511858	0.0364033	0.03641	0.0184264	0	0.0188893	0	0.0197707	0.0734484	0.01844	0	0	0.0704722	0.020803	0.0374462	0.0261165	0.0609756	0.0329056	0.00290344	0.00339831	0.0014835	0.0485229	0	0.000518651	0	0.00654386	0.0498738	0.000298435	0	0	0.00105891	0.00102148	0.0152682	0.000399644	0.0276835	0.00122198
isocitrate metabolic process	0.0170619	0.0182017	0	0.0184264	0.0200441	0	0.0311187	0	0	0.01844	0	0.0394477	0	0.020803	0.0374462	0.0261165	0.0457317	0.0164528	0.000339743	0.00196454	0	0.00312443	0.00426979	0	0.011445	0	0	0.000301313	0	0.00128317	0	0.000375889	0.000512612	0.00227822	0.00212536	0.000550863
isoleucine biosynthetic process	0.0170619	0.0182017	0	0.0184264	0.0200441	0.0188893	0.0311187	0	0.0183621	0.01844	0.0184434	0.0197239	0	0.020803	0.0187231	0	0.0304878	0	0.000365654	0.00120132	0	0.00107508	0.00103176	0.000692739	0.00337802	0	0.00608348	0.00243161	0.0107488	0.0198826	0	0.000340182	0.00280952	0	0.0162373	0
isoleucyl-tRNA aminoacylation	0.0511858	0.054605	0.07282	0.0552792	0.0801764	0.0755572	0.0622374	0.0790826	0.0734484	0.0553199	0.0737735	0.0591716	0.105708	0.083212	0.0374462	0.104466	0.0914634	0.0822639	0.00173382	0.000803002	0.00467734	0.0076473	0.00528468	0.0218138	0.00386393	0.00406756	0.010435	0.00103874	0.00231661	0.00302735	0.00995151	0.0203991	0.0011722	0.000933875	0.00711858	0.00573188
isopentenyl diphosphate biosynthetic process, methylerythritol 4-phosphate pathway	0.119434	0.127412	0.127435	0.128985	0.120265	0.113336	0.124475	0.0988533	0.128535	0.12908	0.129104	0.118343	0.0704722	0.083212	0.131062	0.156699	0.106707	0.131622	0.0210457	0.0468667	0.0324958	0.0675889	0.0301572	0.0207172	0.0357712	0.00600546	0.0257551	0.0281516	0.0450911	0.00916639	0.000904643	0.0362538	0.0111663	0.00254198	0.0552867	0.0503319
ketone body catabolic process	0.0170619	0.0182017	0.018205	0.0184264	0.0200441	0.0188893	0	0.0197707	0.0183621	0.01844	0.0184434	0	0	0.020803	0.0187231	0.0261165	0.0152439	0.0164528	0.000318018	0.000246664	0.000627927	0.0021699	0.000201397	0.00316249	0	0.000161691	0.00643423	0.000260466	0.000332714	0	0	0.000832324	0.0053298	0.000328238	0.000140819	0.000715947
lactose biosynthetic process	0.0170619	0.0182017	0.018205	0.0184264	0.0200441	0.0188893	0.0155594	0.0197707	0.0183621	0.01844	0.0184434	0.0197239	0.0352361	0.020803	0.0187231	0.0261165	0.0152439	0.0164528	0.0162833	0.00684315	0.000889422	0.00173115	0.000459056	0.000428021	0.00809165	0.000157566	0.0568126	0.00287574	0.00287225	0.000380081	3.28591e-05	0.000141082	0.036598	0.000127204	0.0320478	0.000182674
leucine biosynthetic process	0.0341239	0.0182017	0.018205	0.0368528	0.0200441	0.0188893	0.0466781	0.0197707	0.0550863	0.03688	0.0368868	0.0197239	0.0352361	0.020803	0.0561693	0	0.0304878	0.0329056	0.00160244	0.000424785	0.0031569	0.0133568	0.0148248	0.000493033	0.00349584	0.000613066	0.00181248	0.00166305	0.00307105	0.000418029	0.000261623	0.00980081	0.00326633	0	0.0150478	0.000883513
leucyl-tRNA aminoacylation	0.0682477	0.0364033	0.03641	0.0737055	0.0601323	0.0377786	0.0466781	0.0790826	0.0550863	0.0553199	0.0368868	0.0394477	0.105708	0.062409	0.0187231	0.0261165	0.0609756	0.0493583	0.00300508	0.00226758	0.00438687	0.0250878	0.00783112	0.000699586	0.00145173	0.0070003	0.00831991	0.00107781	0.00110258	0.000488642	0.00646474	0.0115218	0.000182572	4.83458e-05	0.00619409	0.00785463
lipid catabolic process	0.0682477	0.0728067	0.07282	0.0737055	0.0801764	0.0755572	0.0622374	0.0790826	0.0734484	0.0737599	0.0737735	0.0788955	0.140944	0.083212	0.0748923	0.104466	0.0609756	0.0493583	0.0328529	0.456154	0.190705	0.316242	0.431138	0.452216	0.253282	0.459564	0.262338	0.443478	0.270061	0.1963	0.35827	0.290405	0.21667	0.0533746	0.586182	0.0539402
lipid metabolic process	0.272991	0.236622	0.273075	0.221117	0.280617	0.245561	0.23339	0.257019	0.275432	0.29504	0.202877	0.295858	0.211416	0.270439	0.318292	0.313398	0.259146	0.180981	1.32718	0.118404	0.362621	0.0425556	0.193933	0.0620184	0.055112	0.10055	0.186097	0.155788	0.117294	0.438156	0.029496	0.0975844	0.588995	0.019038	0.11341	0.0214563
lipid transport	0.0853097	0.0910084	0.0910249	0.0921319	0.10022	0.0944465	0.0777968	0.0988533	0.0918105	0.0921999	0.0922169	0.0986193	0.105708	0.083212	0.0936154	0.130582	0.0762195	0.0822639	0.0693838	0.00792317	0.0120834	0.00980468	0.013626	0.014904	0.0120289	0.00886312	0.0387591	0.0683375	0.0273684	0.0324993	0.00586926	0.0203843	0.0432491	0.0193324	0.0115629	0.067719
lysine biosynthetic process via diaminopimelate	0.204743	0.182017	0.14564	0.239543	0.220485	0.170004	0.171153	0.158165	0.220345	0.14752	0.239764	0.236686	0.105708	0.228833	0.224677	0.0783494	0.198171	0.197433	0.0245186	0.0132436	0.0544656	0.0888333	0.0768669	0.144118	0.116002	0.00538384	0.282049	0.0735351	0.158798	0.106612	0.0661892	0.0718855	0.179852	0.000340582	0.0665674	0.0256408
lysyl-tRNA aminoacylation	0.0511858	0.0910084	0.054615	0.0552792	0.0200441	0.0755572	0.0466781	0.0395413	0.0367242	0.01844	0.0553301	0.0394477	0	0.041606	0.0374462	0	0.0609756	0.0493583	0.0146065	0.00552094	0.00972078	0.013771	0.0101335	0.002454	0.00243243	0.0162434	0.000693598	0.000429423	0.0043667	0.00342437	0	0.00120067	0.0114416	0	0.00304965	0.00396553
mRNA catabolic process	0.102372	0.145613	0.163845	0.110558	0.0801764	0.0944465	0.140034	0.118624	0.128535	0.16596	0.147547	0.118343	0.0704722	0.083212	0.131062	0.156699	0.137195	0.164528	0.00396526	0.0177422	0.0299447	0.0350655	0.0167222	0.0155865	0.0279918	0.00314867	0.0138216	0.0178124	0.0233268	0.0702702	0.00437093	0.0114496	0.0147651	0.0479821	0.0747945	0.106976
mRNA processing	0	0.0182017	0.018205	0.0184264	0.0200441	0.0188893	0.0155594	0.0197707	0.0183621	0.01844	0.0184434	0.0197239	0.0352361	0.020803	0.0187231	0.0261165	0.0152439	0	0	0.0182023	0.0128344	0.0112184	0.00421229	0.0243986	0.149307	0.010875	0.00122609	0.00214113	0.131564	0.0611609	0.0170814	0.000200388	0.0109125	0.0136313	0.0136277	0
mRNA splicing, via spliceosome	0	0	0.018205	0.0184264	0.0200441	0.0188893	0.0155594	0	0	0.01844	0	0	0	0	0	0	0.0152439	0	0	0	0.00127459	0.00666602	0.00128223	0.000373367	0.000900669	0	0	0.00459036	0	0	0	0	0	0	0.00549262	0
maintenance of CRISPR repeat elements	0	0	0	0	0	0	0	0.0197707	0	0	0	0	0	0	0.0187231	0	0.0152439	0	0	0	0	0	0	0	0	0.000128869	0	0	0	0	0	0	0.00178584	0	0.0478362	0
malate metabolic process	0.0170619	0.0182017	0.018205	0.0184264	0.0200441	0.0188893	0.0155594	0.0197707	0	0.01844	0.0184434	0.0197239	0.0352361	0.020803	0	0	0.0152439	0.0164528	0.00257199	0.000136366	9.49607e-05	0.000180155	0.0002024	0.000650445	0.00331136	0.00289931	0	0.00218856	0.00131328	6.50499e-05	3.79524e-05	5.00837e-05	0	0	0.000462578	0.0339052
maltodextrin transport	0.0170619	0.0182017	0	0.0184264	0.0200441	0	0	0.0197707	0.0183621	0	0	0.0197239	0	0.020803	0	0.0261165	0	0.0164528	0.000311787	0.00193503	0	0.000478432	6.62415e-05	0	0	0.0121104	0.000433025	0	0	0.000320904	0	3.89523e-05	0	0.000764334	0	5.82725e-05
maltose transport	0.0170619	0.0182017	0	0.0184264	0.0200441	0	0	0.0197707	0.0183621	0	0	0.0197239	0	0.020803	0	0.0261165	0	0.0164528	0.000311787	0.00193503	0	0.000478432	6.62415e-05	0	0	0.0121104	0.000433025	0	0	0.000320904	0	3.89523e-05	0	0.000764334	0	5.82725e-05
mannitol metabolic process	0.0341239	0.0364033	0.03641	0.0368528	0.0400882	0.0377786	0.0311187	0.0395413	0.0367242	0.03688	0.0368868	0.0394477	0.0704722	0.041606	0.0374462	0.0261165	0.0304878	0.0329056	0.001828	0.00248382	0.00257203	0.00743042	0.0166181	0.0160816	0.0129317	0.00562238	0.000139586	0.00044882	0.048358	0.00174123	0.000156689	0.00466604	0.0070254	9.42754e-05	0.0159795	0.0184081
mannose metabolic process	0.0170619	0.0182017	0.018205	0.0184264	0.0200441	0	0.0155594	0.0197707	0.0183621	0.01844	0.0184434	0.0197239	0	0.020803	0.0187231	0.0261165	0.0152439	0.0164528	0.000774869	0.00209236	0.00031659	0.00177376	0.000161207	0	0.000372882	2.52479e-05	0.000132629	2.6449e-05	0.00189277	0.000124956	0	0.000106486	0.00376355	0.000453628	0.000306141	0.00140315
metal ion transport	0.0341239	0.0364033	0.03641	0.0737055	0.0801764	0.0377786	0.0311187	0.059312	0.0367242	0.0553199	0.0184434	0	0	0.083212	0.0374462	0.0261165	0.0457317	0.0658111	0.00185753	0.0033455	0.0020629	0.0166101	0.827979	0.00432621	0.0121292	0.0145644	0.000938064	0.000762634	0.00107394	0	0	0.00625173	0.00968038	0.000167925	0.156412	0.879723
methanogenesis	0	0	0.018205	0	0	0	0.0155594	0.0197707	0	0.01844	0	0	0	0	0	0	0.0152439	0.0164528	0	0	0.0113099	0	0	0	0.000330559	0.000168212	0	0.00512583	0	0	0	0	0	0	0.00210631	0.000253533
methionine biosynthetic process	0.0511858	0.054605	0.03641	0.0737055	0.0400882	0.0188893	0.0933562	0.059312	0.0550863	0.0553199	0.0368868	0.0591716	0	0.083212	0.0374462	0	0.0914634	0.0493583	0.000757044	0.00164342	0.00114418	0.00720569	0.00566957	0.000692739	0.0133923	0.000944328	0.0155005	0.00287006	0.0109274	0.020467	0	0.0271265	0.00471146	0	0.033858	0.00114237
methionine metabolic process	0.102372	0.054605	0.0910249	0.0737055	0.0601323	0.0755572	0.108916	0.0790826	0.0550863	0.0737599	0.11066	0.138067	0.0352361	0.041606	0.0748923	0.0783494	0.0914634	0.0987167	0.0212294	0.0122763	0.0161391	0.0136125	0.0585831	0.00635179	0.0150967	0.0695102	0.0691184	0.0161183	0.0305165	0.0125746	0.000563233	0.000213059	0.015206	0.000229141	0.0174273	0.0167332
methionyl-tRNA aminoacylation	0.102372	0.145613	0.10923	0.110558	0.0601323	0.0944465	0.108916	0.0790826	0.146897	0.0921999	0.11066	0.0986193	0.105708	0.062409	0.0936154	0.0783494	0.137195	0.131622	0.0212902	0.00928315	0.00820484	0.0454988	0.0204188	0.00691318	0.0151389	0.00432266	0.039348	0.00445654	0.0236111	0.01527	0.00409478	0.00414307	0.00120477	0.00319978	0.0242326	0.0202409
methylation	0.0170619	0	0	0	0.0200441	0	0	0	0	0	0	0	0	0	0.0187231	0	0	0	0.01044	0	0	0	0.0010502	0	0	0	0	0	0	0	0	0	0.000450587	0	0	0
microtubule-based process	0.0170619	0.0364033	0.018205	0.0368528	0.0200441	0.0377786	0	0	0.0183621	0.0553199	0.0184434	0	0.0352361	0.020803	0.0187231	0.104466	0.0457317	0.0329056	0.00544537	0.00198516	0.000398877	0.00606006	0.000148774	0.00123338	0	0	0.00133394	0.00560618	0.00865409	0	0.00177233	0.000405176	0.000456503	0.0798265	0.00260687	0.00119161
mismatch repair	0	0	0	0	0	0	0	0	0.0183621	0	0	0	0	0	0	0	0	0	0	0	0	0	0	0	0	0	0.000236885	0	0	0	0	0	0	0	0	0
mitochondrial electron transport, ubiquinol to cytochrome c	0.0170619	0	0	0	0	0	0	0	0	0.01844	0	0.0197239	0	0	0	0.0261165	0.0152439	0.0164528	0.000149472	0	0	0	0	0	0	0	0	0.000743838	0	0.000466258	0	0	0	0.0187147	0.000749403	0.000302717
molybdopterin cofactor biosynthetic process	0.0170619	0.0182017	0.018205	0.0184264	0.0200441	0	0.0155594	0.0197707	0.0183621	0.01844	0	0.0197239	0.0352361	0.020803	0.0187231	0	0.0152439	0.0164528	0.00220896	0.145408	0.0319456	0.000259274	0.0159515	0	0.00780533	0.0741384	0.000328891	0.0330036	0	0.0657596	8.90585e-05	0.00423461	0.0377461	0	0.00995888	0.000506988
monosaccharide metabolic process	0.426548	0.418639	0.418715	0.497512	0.461014	0.321118	0.451221	0.533808	0.403966	0.38724	0.442641	0.414201	0.352361	0.540878	0.449354	0.339514	0.411585	0.427772	0.153342	0.0950228	0.0822639	0.231811	0.20107	0.0826009	0.222245	0.135187	0.340371	0.14486	0.128413	0.119443	1.58363	0.106221	0.0319943	0.0694787	0.177674	0.183596
negative regulation of Arp2/3 complex-mediated actin nucleation	0	0.0182017	0.018205	0.0184264	0.0200441	0.0188893	0.0155594	0.0197707	0.0183621	0.01844	0.0184434	0.0197239	0.0352361	0.020803	0.0187231	0.0261165	0.0152439	0.0164528	0	0.000125123	0.000663885	0.000929403	0.000308875	0.000220216	0.00098133	0.000266384	0.000248547	0.000488253	6.47493e-05	0.000407325	0.00017092	0.000298739	4.96621e-05	0.0266169	0.00155907	0.00100037
negative regulation of coagulation	0.0170619	0.0182017	0.018205	0	0.0200441	0.0188893	0.0155594	0.0197707	0.0183621	0.01844	0.0184434	0.0197239	0	0.020803	0.0187231	0.0261165	0.0152439	0.0164528	0.000199633	0.000246905	0.000210805	0	0.000281384	0.000460739	0.000245813	0.000161854	0.000285417	0.0118571	0.000406781	0.000173409	0	0.0012815	0.00319228	0.0515831	0.000137736	0.0280552
negative regulation of transcription, DNA-templated	0.0341239	0.054605	0.03641	0.0552792	0	0.0377786	0.0777968	0.0790826	0.0550863	0.0921999	0.0368868	0.0197239	0	0.041606	0.0374462	0.0783494	0.0762195	0.0658111	0.00826174	0.00368976	0.00570231	0.00658821	0	0.00109985	0.0061931	0.00115814	0.00379024	0.00532412	0.00257225	0.000228714	0	0.00190619	0.000577192	0.675263	0.0138317	0.00716772
nitrate metabolic process	0.0170619	0.0182017	0.018205	0.0184264	0.0200441	0.0188893	0.0155594	0.0197707	0	0.01844	0.0184434	0.0197239	0	0.020803	0.0187231	0.0261165	0.0152439	0.0164528	0.00115164	0.00167193	0.0229523	0.000993554	0.00307212	0.0588091	0.0891953	0.000854535	0	0.00185681	0.00348856	0.0113934	0	0.00175412	0.000720973	0.000248986	0.00345363	0.00383402
nitrogen compound metabolic process	0.307115	0.309428	0.418715	0.331675	0.34075	0.491122	0.373425	0.29656	0.312156	0.38724	0.368868	0.25641	0.387597	0.312045	0.355739	0.365631	0.396341	0.378414	0.105533	0.0207224	0.02351	0.228138	0.0495928	0.191211	0.04734	0.0116367	0.195051	0.698409	0.095466	0.190709	1.54838	0.0948761	0.0183026	0.0800191	0.0284628	0.0511373
nitrogen compound transport	0.0341239	0.0364033	0.054615	0.0552792	0.0400882	0.0188893	0.0155594	0.059312	0.0367242	0.03688	0.0553301	0.0591716	0.105708	0.062409	0.0374462	0.052233	0.0457317	0.0493583	0.00538695	0.00180988	0.00250355	0.00254605	0.00572862	0.000669769	0.000992571	0.00113204	0.0078434	0.00354327	0.0117176	0.00110943	0.0065807	0.0284024	0.957632	0.000527872	0.00168479	0.00342264
nitrogen fixation	0.0170619	0.0182017	0.018205	0.0184264	0.0200441	0.0188893	0.0155594	0.0197707	0.0183621	0.01844	0.0184434	0.0197239	0.0352361	0.020803	0.0187231	0	0.0152439	0.0164528	0.00838706	0.00274616	0.0177495	0.013904	0.0391109	0.00979887	0.0144868	0.0165501	0.00110412	0.00211599	0.0129072	0.000731053	1.92084e-05	0.00528127	0.000936122	0	0.00215695	0.0128738
nucleobase-containing compound metabolic process	0.0853097	0.10921	0.07282	0.110558	0.0601323	0.0755572	0.0933562	0.0395413	0.0918105	0.11064	0.0922169	0.0986193	0.105708	0.104015	0.0936154	0.130582	0.0914634	0.115169	0.0110176	0.0143685	0.156225	0.00507721	0.00182563	0.00685546	0.0119679	0.0438291	0.0497468	0.013907	0.0023699	0.00207856	0.00817252	0.00348382	0.00773446	0.0290473	0.0293982	0.0400966
nucleoside catabolic process	0.0170619	0.0182017	0.018205	0.0184264	0.0200441	0.0188893	0	0	0.0183621	0	0.0184434	0.0197239	0	0.020803	0.0187231	0	0.0152439	0.0164528	0.000191654	5.31768e-05	0.00047905	0.00388237	0.000193947	0.00109925	0	0	0.000205273	0	0.000803684	0.00050832	0	0.00156315	0.000152437	0	0.000618799	0.000770457
nucleoside diphosphate phosphorylation	0.0341239	0.0364033	0.018205	0.0184264	0.0400882	0.0188893	0.0311187	0	0.0183621	0.03688	0.0184434	0.0394477	0	0.041606	0.0374462	0.0261165	0.0152439	0.0164528	0.0209035	0.00223312	0.00671022	0.000193047	0.000944118	0.000858237	0.0010911	0	0.000569928	0.0012431	0.000234895	0.00243709	0	0.00277927	0.00228265	0.0123987	0.000101684	0.00233656
nucleoside metabolic process	0.187681	0.21842	0.200255	0.239543	0.180397	0.170004	0.171153	0.138395	0.220345	0.20284	0.16599	0.138067	0.105708	0.166424	0.168508	0.052233	0.243902	0.197433	0.00886865	0.0428216	0.0134449	0.0852351	0.0107173	0.00838194	0.0820163	0.0140881	0.0745757	0.020693	0.0206053	0.0185378	0.00173782	0.0159052	0.00271327	0.000557873	0.0510802	0.0540612
nucleoside triphosphate biosynthetic process	0.0170619	0.0182017	0.018205	0.0184264	0.0200441	0.0188893	0.0155594	0.0197707	0.0183621	0.01844	0.0184434	0.0197239	0.0352361	0.020803	0.0187231	0.0261165	0.0152439	0.0164528	8.55934e-05	0.00264183	0.00025301	0.000190706	0.000341238	0.000615806	0.000540505	0.00490929	0.00822542	0.00958877	0.000174751	0.000153885	4.80153e-05	0.00136342	0.000212908	7.24109e-05	0.00697554	0.000239048
nucleotide biosynthetic process	0.0511858	0.0728067	0.07282	0.0921319	0.0601323	0.0566679	0.0622374	0.059312	0.0734484	0.03688	0.0553301	0.0394477	0.0352361	0.041606	0.0561693	0.0261165	0.0609756	0.0493583	0.0019258	0.0223111	0.00324588	0.01646	0.00635082	0.00176578	0.0461437	0.00434778	0.0208413	0.00790325	0.00605434	0.0124298	0.00121432	0.000364104	0.00154218	0.000143297	0.0131263	0.00559935
nucleotide catabolic process	0.187681	0.182017	0.163845	0.128985	0.120265	0.151114	0.171153	0.177936	0.165259	0.23972	0.16599	0.177515	0.17618	0.083212	0.205954	0.130582	0.167683	0.164528	0.352477	0.210446	0.0756092	0.0255865	0.0212165	0.055927	0.116936	0.0550906	0.0209555	0.0187092	0.0356963	0.030583	0.0031774	0.00155781	0.0243309	0.0532144	0.111763	0.0988236
nucleotide-sugar metabolic process	0.0341239	0.0182017	0.03641	0.0368528	0.0400882	0.0188893	0.0311187	0.0197707	0.0367242	0.03688	0.0184434	0.0394477	0.0352361	0.020803	0.0187231	0.0261165	0.0457317	0.0164528	0.0369097	0.0109432	0.0632585	0.0785384	0.0186877	0.104416	0.0607846	0.00121663	0.0712484	0.0577019	0.0467143	0.0774211	0.000768078	0.00736242	0.000199222	0.000285794	0.0475593	0.0169693
obsolete cytoskeletal anchoring at plasma membrane	0.0170619	0.0182017	0	0	0	0	0.0155594	0.0197707	0.0183621	0.01844	0	0.0197239	0.0352361	0.020803	0.0187231	0.0261165	0.0152439	0.0164528	5.87134e-05	0.000103231	0	0	0	0	0.000147698	3.93686e-05	5.90326e-05	0.000125587	0	9.03671e-05	0.000736585	7.08841e-05	1.8775e-05	0.00374765	8.72686e-05	6.8876e-05
organic acid metabolic process	0.170619	0.254823	0.29128	0.313249	0.260573	0.340008	0.357865	0.237248	0.275432	0.23972	0.239764	0.276134	0.352361	0.270439	0.280846	0.261165	0.304878	0.263244	0.055692	0.0393468	0.0596959	0.090917	0.0896358	0.134425	0.0813024	0.0229623	0.0718987	0.0302427	0.0490247	0.0168489	0.0122793	0.0363923	0.0155472	0.0100634	0.190655	0.0409253
organic substance metabolic process	0.238867	0.236622	0.236665	0.184264	0.240529	0.207782	0.24895	0.197707	0.257069	0.22128	0.202877	0.236686	0.211416	0.20803	0.224677	0.156699	0.228659	0.180981	0.0294516	0.0222237	0.0476471	0.0503305	0.0584705	0.0265845	0.0440285	0.00752163	0.0390421	0.0192159	0.0685252	0.0474868	0.00117219	0.0404688	0.0236568	0.00500426	0.0826143	0.0148081
ornithine metabolic process	0.136495	0.0910084	0.127435	0.0921319	0.120265	0.113336	0.155594	0.0988533	0.0734484	0.11064	0.11066	0.0986193	0.140944	0.083212	0.0748923	0.182815	0.106707	0.0987167	0.0217672	0.00198716	0.00398179	0.0154872	0.0224394	0.00672873	0.0865769	0.0080838	0.00609419	0.0964861	0.0106937	0.00824905	0.00144856	0.0062521	0.00750922	0.00626007	0.0379413	0.0634581
oxidation-reduction process	9.8618	9.30106	9.63044	9.56329	10.5632	9.69022	9.42897	9.11427	9.60338	9.49659	9.40612	9.5069	8.4919	9.36135	9.41771	9.61086	9.77134	9.72359	8.48372	5.04669	5.49058	9.39938	8.22623	5.54033	8.13944	4.6703	8.54498	5.535	9.37408	4.46015	1.04555	5.31381	4.29347	3.62949	6.76411	8.34862
oxygen transport	0.119434	0.0910084	0.127435	0.0921319	0.10022	0.0944465	0.0622374	0.0790826	0.146897	0.11064	0.11066	0.138067	0.17618	0.104015	0.112339	0.235048	0.106707	0.148075	0.727946	0.0133085	0.0355798	0.0150446	0.00731494	0.0019568	0.00966898	0.017984	0.030063	0.0936783	0.0112061	0.0137076	0.0018693	0.0148908	0.0141478	0.640346	0.0133924	0.272807
pantothenate biosynthetic process	0.0511858	0.054605	0.03641	0.0552792	0.0601323	0.0566679	0.0466781	0.059312	0.0367242	0.03688	0.0553301	0.0394477	0.0704722	0.062409	0.0374462	0.052233	0.0609756	0.0493583	0.130305	0.0125076	0.251985	0.0240148	0.148911	0.181432	0.0601969	0.405864	0.193112	0.0226122	1.06375	0.128737	0.00126444	0.152448	0.456726	0.00557522	0.304008	0.0114503
pathogenesis	0.0170619	0.0182017	0.018205	0.0184264	0	0.0188893	0.0155594	0.0197707	0	0.01844	0	0.0197239	0.0352361	0.020803	0.0187231	0	0.0152439	0	1.12958	0.00189019	0.000988803	0.00115913	0	0.00119766	0.00250625	0.00152944	0	0.000923555	0	0.00101075	0.000636825	0.000434827	0.000304642	0	0.00472249	0
pectin catabolic process	0	0	0	0	0.0200441	0	0.0311187	0	0.0367242	0	0.0184434	0	0	0	0	0.0261165	0.0152439	0.0164528	0	0	0	0	0.00439516	0	0.00348752	0	0.0362438	0	0.00194342	0	0	0	0	5.34399e-05	0.000132604	0.00049382
pentose-phosphate shunt	0.119434	0.054605	0.127435	0.0921319	0.0601323	0.113336	0.0622374	0.059312	0.0918105	0.0921999	0.0737735	0.0986193	0.0704722	0.104015	0.131062	0.104466	0.0762195	0.0987167	0.0332616	0.0196718	0.30303	0.0182278	0.0179117	0.275858	0.181762	0.00499704	0.00697272	0.13155	0.00299456	0.068128	0.000498951	0.105682	0.525959	0.0730719	0.0517788	0.00686358
peptide biosynthetic process	0.0511858	0.054605	0.018205	0.0552792	0.0400882	0.0755572	0.0311187	0.059312	0.0734484	0.0553199	0.0553301	0.0197239	0.0704722	0.020803	0.0374462	0.0261165	0.0762195	0.0164528	0.0141842	0.00238995	0.000922169	0.00177571	0.0199847	0.00137877	0.00872585	0.00243115	0.0279874	0.000703224	0.00917372	0.000249909	0.000711685	0.000140178	0.001001	0.00207789	0.0103073	0.000369354
peptide metabolic process	0.0341239	0.0182017	0	0	0.0200441	0.0188893	0.0155594	0	0.0367242	0.03688	0.0184434	0	0	0.020803	0	0	0.0304878	0.0164528	0.00266043	0.00022012	0	0	0.0040428	0.000473224	0.00046485	0	0.00149834	0.000379452	0.00151224	0	0	0.00301886	0	0	0.0188839	0.000801789
peptide transport	0.0511858	0.0728067	0.018205	0.0368528	0.0400882	0.0377786	0.0311187	0	0.0367242	0.03688	0.0737735	0.0394477	0	0	0.0187231	0	0.0457317	0.0329056	0.00771189	0.0755261	0.00143256	0.0217665	0.00292666	0.00275563	0.0164417	0	0.0148288	0.00640564	0.0138549	0.0036946	0	0	0.000149144	0	0.0267285	0.00118067
peptidoglycan biosynthetic process	0.0170619	0.0182017	0.018205	0.0184264	0.0200441	0.0188893	0.0155594	0.0197707	0.0183621	0.01844	0.0184434	0.0197239	0.0352361	0.020803	0.0187231	0.0261165	0.0152439	0.0164528	0.000273785	0.00202847	0.24005	0.00305281	0.0643648	0.0154763	0.0132559	0.000288738	0.000519488	0.00132313	0.00291437	0.00157143	0.650029	0.00285758	0.00192775	0.000506691	0.00445988	0.000471884
peptidoglycan catabolic process	0.102372	0.10921	0.054615	0.0921319	0.0400882	0.0377786	0.0933562	0.0790826	0.0918105	0.0553199	0.0737735	0.118343	0.140944	0.145621	0.131062	0.130582	0.0762195	0.0658111	0.0491842	0.00502254	0.00278722	0.00583813	0.000470418	0.00267827	0.00252033	0.00168628	0.0265581	0.00809268	0.0013375	0.0107849	0.00123587	0.0328354	0.0335626	0.104073	0.00394978	0.0237362
peptidyl-L-beta-methylthioaspartic acid biosynthetic process from peptidyl-aspartic acid	0	0	0	0	0	0	0.0155594	0	0	0	0.0184434	0	0	0	0	0	0	0	0	0	0	0	0	0	3.53324e-06	0	0	0	0.0141376	0	0	0	0	0	0	0
phenylalanyl-tRNA aminoacylation	0.0341239	0.0182017	0.018205	0.0184264	0.0200441	0.0377786	0.0155594	0	0.0183621	0.01844	0.0184434	0.0197239	0	0.041606	0	0	0.0152439	0.0164528	0.000580814	0.000316245	0.00661819	0.0278025	0.00440217	0.00472129	0.00124478	0	0.00329637	0.000353595	0.00118714	0.000495566	0	0.01318	0	0	0.000340896	0.000274015
phosphate ion transmembrane transport	0.0170619	0.0182017	0.018205	0.0184264	0.0200441	0.0188893	0.0155594	0.0197707	0.0183621	0.01844	0.0184434	0.0197239	0.0352361	0.020803	0.0187231	0.0261165	0.0152439	0.0164528	0.534003	0.911796	0.136112	0.0269171	0.00246361	0.133354	0.0033106	0.14623	0.0205474	0.0271676	0.0257366	0.0868245	0.00478683	0.0753995	0.491181	0.379064	0.082485	0.0136143
phosphate-containing compound metabolic process	0.0170619	0.0182017	0.018205	0.0184264	0.0200441	0.0188893	0.0155594	0	0.0183621	0.01844	0.0184434	0	0.0352361	0.020803	0.0187231	0	0.0152439	0.0164528	0.000534101	0.000711122	0.000491795	0.00912732	0.00456039	0.00230347	0.0199684	0	0.000145931	0.000197495	0.00199802	0	0.000192977	0.000389229	0.000173304	0	0.00295599	0.000171663
phosphoenolpyruvate-dependent sugar phosphotransferase system	0.631292	0.746269	0.746405	0.700203	0.761676	0.755572	0.746849	0.711744	0.844657	0.737599	0.645518	0.710059	0.845666	0.790514	0.805093	0.731261	0.731707	0.789733	0.252842	1.01649	1.28861	0.462576	0.398715	0.59157	0.57535	0.266739	0.605598	0.772672	0.469088	0.633008	0.125342	0.232755	0.905275	0.00497814	0.909614	0.56477
phospholipid metabolic process	0.0341239	0.0364033	0.03641	0.0368528	0.0400882	0.0377786	0.0311187	0.0395413	0.0367242	0.03688	0.0368868	0.0394477	0.0704722	0.041606	0.0374462	0.052233	0.0304878	0.0329056	0.0153028	0.332819	0.121379	0.311503	0.303014	0.412675	0.248959	0.411028	0.210078	0.413324	0.2567	0.138103	0.357783	0.269924	0.160885	0.0528691	0.444872	0.0538639
phosphorelay signal transduction system	0.170619	0.182017	0.127435	0.20269	0.200441	0.151114	0.186712	0.158165	0.165259	0.22128	0.16599	0.138067	0.246653	0.145621	0.224677	0.235048	0.198171	0.213886	0.0187024	0.0502217	0.699966	0.177528	0.0484075	0.0715236	0.216988	0.0351371	0.156668	1.00087	0.0435365	0.348199	0.000895733	0.123681	0.0080164	0.0235651	0.24327	0.0234252
phosphorylation	1.14315	1.32872	1.32896	1.30827	1.26278	1.39781	1.30699	1.32463	1.34043	1.30924	1.34637	1.2426	1.19803	1.26898	1.29189	1.01854	1.34146	1.16815	0.615806	0.567197	2.69518	3.14121	1.56113	1.53469	1.67079	0.46684	0.853362	0.613592	2.64936	0.779402	0.0448728	1.05068	0.14504	0.0824182	1.34598	1.1568
plasmid maintenance	0	0	0.018205	0.0184264	0.0200441	0	0	0	0.0183621	0.01844	0	0	0	0	0.0187231	0.0261165	0	0.0164528	0	0	0.000518643	0.00146512	0.000439306	0	0	0	0.000413298	0.000516552	0	0	0	0	0.00012318	0.0110889	0	0.0108718
platelet activation	0.0511858	0.0364033	0.054615	0.0552792	0.0400882	0.0377786	0.0466781	0.0790826	0.0550863	0.0553199	0.0553301	0.0591716	0.105708	0.062409	0.0561693	0.104466	0.0609756	0.0493583	0.000389354	0.00018897	0.00147257	0.00265431	0.00241222	0.00245192	0.00266503	0.000736039	0.000569915	0.126652	0.00254811	0.0116111	0.00921461	0.00156388	0.0057895	0.964579	0.00112242	0.105227
polyphosphate metabolic process	0.0170619	0.0182017	0	0.0184264	0.0200441	0.0188893	0.0155594	0.0197707	0	0.01844	0.0184434	0.0197239	0	0	0	0	0	0.0164528	0.000800243	0.000568289	0	0.00140847	0.000296676	0.000439029	0.00612094	0.017525	0	0.315937	0.360216	0.139012	0	0	0	0	0	0.000686226
polysaccharide biosynthetic process	0	0.0182017	0.03641	0.0184264	0.0200441	0.0377786	0	0.0197707	0	0	0.0184434	0	0.0352361	0	0	0	0.0152439	0.0164528	0	0.000328808	0.000842436	0.00969002	0.000413179	0.120073	0	0.000133104	0	0	0.000290541	0	0.000133092	0	0	0	0.0104104	0.000152873
polysaccharide catabolic process	0.682477	0.54605	0.69179	0.608071	0.621367	0.717794	0.591256	0.691973	0.605949	0.626959	0.627075	0.631164	0.880902	0.686499	0.636585	0.783494	0.579268	0.526489	0.308751	0.050812	0.110481	0.0949483	0.0868153	0.405588	0.17357	0.103535	0.218141	0.19938	0.427506	0.0641714	0.0169027	0.0302489	0.0429216	0.109754	0.158187	0.122613
porphyrin-containing compound biosynthetic process	0.0341239	0.054605	0.03641	0.0184264	0.0200441	0.0188893	0.0155594	0.0395413	0.0367242	0.03688	0.0184434	0.0394477	0.0704722	0.041606	0.0374462	0.0261165	0.0304878	0.0164528	0.00498759	0.000512781	0.000793729	0.00526909	0.0109043	0.00040128	0.00804074	0.00288499	0.00660765	0.0058906	0.00365356	0.00165698	0.0215941	0.000571492	0.00079294	0.000162399	0.00532708	0.000704268
potassium ion transport	0.0170619	0.054605	0.054615	0.0368528	0.0601323	0.0188893	0.0466781	0.0197707	0.0367242	0.03688	0.0368868	0.0394477	0.105708	0.041606	0.0561693	0.052233	0.0457317	0.0493583	0.0110771	0.171613	0.00608593	0.00127674	0.025247	0.00205694	0.0230215	0.0757911	0.0993557	0.00275266	0.00234115	0.0428253	0.429775	0.0215024	0.00909416	0.0131026	0.0031977	0.295329
prenylcysteine catabolic process	0.0170619	0	0	0	0.0200441	0.0188893	0.0155594	0.0197707	0	0.01844	0.0184434	0.0197239	0	0	0.0187231	0.0261165	0	0.0164528	0.000101385	0	0	0	0.000806462	0.0106577	0.00664755	2.42227e-06	0	0.000174301	0.000199855	0.0350949	0	0	0.00584966	0.00133319	0	0.000405895
primary metabolic process	0.102372	0.145613	0.21846	0.20269	0.180397	0.207782	0.124475	0.118624	0.165259	0.20284	0.147547	0.197239	0.0352361	0.124818	0.131062	0.0783494	0.182927	0.148075	0.0614301	0.0327289	0.0228035	0.0619623	0.0904273	0.0271163	0.0409521	0.0229281	0.0190883	0.0211537	0.0448535	0.0501422	0.000382752	0.0171146	0.00418734	0.000518255	0.0854158	0.0238778
proline biosynthetic process	0.0170619	0	0	0.0368528	0	0.0188893	0.0311187	0.0197707	0.0367242	0	0.0184434	0	0	0	0.0187231	0.0261165	0.0152439	0.0329056	0.000240382	0	0	0.00194807	0	0.000417441	0.00554826	0.000177401	0.0032233	0	0.00080553	0	0	0	0.000177326	0.000329199	0.000731596	0.00376499
prolyl-tRNA aminoacylation	0	0.0364033	0.018205	0.0184264	0.0200441	0.0377786	0.0311187	0.0395413	0.0183621	0.0553199	0.0184434	0.0394477	0.0352361	0.020803	0.0374462	0.0261165	0.0304878	0.0493583	0	0.000664103	0.000527245	0.0140701	0.00367004	0.0059726	0.00426212	0.00113219	0.00797565	0.0453939	0.000611594	0.00321743	9.7256e-05	0.000400881	0.000848977	0.00274574	0.00597985	0.0019083
propionate metabolic process, methylcitrate cycle	0.153557	0.10921	0.07282	0.110558	0.140309	0.132225	0.140034	0.059312	0.0734484	0.11064	0.0553301	0.0591716	0.105708	0.124818	0.131062	0.052233	0.121951	0.0658111	0.0263864	0.00451065	0.0116005	0.00991851	0.00712001	0.0221306	0.0479405	0.00394218	0.00940424	0.0451032	0.0227177	0.00746257	0.000654527	0.0297732	0.0149119	8.84719e-05	0.0403574	0.0302579
protein catabolic process	0	0	0.018205	0	0.0200441	0	0.0155594	0.0197707	0	0.01844	0.0184434	0	0	0	0.0187231	0.0261165	0	0	0	0	0.00686271	0	0.00213879	0	0.00160528	0.00062936	0	0.00394743	0.000272222	0	0	0	0.000310397	0.00212538	0	0
protein citrullination	0.0170619	0.0364033	0.03641	0.0368528	0.0400882	0.0377786	0.0155594	0.0197707	0.0183621	0.03688	0.0368868	0.0394477	0	0.020803	0.0187231	0.052233	0.0152439	0.0329056	0.0047494	0.0012182	0.00966342	0.00750351	0.0115861	0.0109459	0.00462894	0.00100839	0.000419834	0.00635949	0.000384189	0.00918038	0	0.00010299	0.00322345	0.0191759	0.00164814	0.0155112
protein dephosphorylation	0.0341239	0	0	0.0184264	0	0.0188893	0.0155594	0	0.0183621	0.01844	0	0	0.0704722	0	0	0.052233	0	0.0164528	0.000267199	0	0	0.000121271	0	0.00868755	0.000235257	0	0.000244021	0.000800711	0	0	0.00145162	0	0	0.0183581	0	0.00194292
protein folding	1.91094	2.1842	1.96614	2.10061	2.18481	2.3045	2.10051	2.13523	2.33199	2.06528	2.34231	1.93294	2.36082	2.0803	1.85359	2.11543	2.21037	2.07305	2.96619	0.762006	1.62766	1.09619	1.45437	0.926974	1.82086	1.01767	2.05883	1.58605	2.36327	0.48927	0.586682	0.727837	4.61263	0.241752	3.39598	5.07134
protein glycosylation	0.0170619	0	0.018205	0.0184264	0.0200441	0	0.0155594	0	0.0183621	0.01844	0	0	0.0352361	0.020803	0.0187231	0.0261165	0.0152439	0.0164528	0.000382027	0	0.000231191	8.97188e-05	0.000214479	0	0.000125504	0	0.000454819	0.000667365	0	0	9.07639e-05	0.000120108	0.000272479	0.0290229	0.00225415	0.00410405
protein homooligomerization	0.0170619	0.0182017	0.018205	0.0184264	0	0.0188893	0.0155594	0.0197707	0	0.01844	0	0.0197239	0.0352361	0.020803	0.0187231	0	0.0152439	0	1.12958	0.00189019	0.000988803	0.00115913	0	0.00119766	0.00250625	0.00152944	0	0.000923555	0	0.00101075	0.000636825	0.000434827	0.000304642	0	0.00472249	0
protein homotetramerization	0.0170619	0.0182017	0	0	0	0	0.0155594	0	0	0	0.0184434	0	0.0352361	0	0	0.0261165	0	0	8.20871e-05	6.09989e-05	0	0	0	0	9.99146e-05	0	0	0	8.45083e-05	0	6.95079e-05	0	0	0.0054038	0	0
protein import	0.0341239	0.0182017	0.03641	0.0184264	0.0200441	0	0.0311187	0.0395413	0.0367242	0	0.0368868	0.0197239	0	0.020803	0.0187231	0.0261165	0.0304878	0.0329056	0.0983536	0.00301155	0.000712558	0.000599091	0.000260773	0	0.0257885	0.000985789	0.0559848	0	0.10937	0.000517984	0	0.000432819	4.06733e-05	3.60334e-05	0.00430709	0.000651045
protein metabolic process	0.153557	0.182017	0.21846	0.239543	0.10022	0.170004	0.217831	0.0988533	0.183621	0.1844	0.184434	0.197239	0.140944	0.145621	0.131062	0.156699	0.167683	0.213886	0.038032	0.0131487	0.0575612	0.059478	0.00979074	0.0310488	0.0578138	0.0097337	0.0341254	0.00690521	0.018832	0.0304315	0.00203562	0.0233243	0.0338379	0.00938107	0.0390212	0.177033
protein peptidyl-prolyl isomerization	0.0682477	0.0728067	0.0910249	0.0737055	0.0601323	0.0944465	0.0466781	0.0790826	0.0918105	0.0737599	0.0737735	0.0986193	0.105708	0.062409	0.0748923	0.0783494	0.0609756	0.0822639	0.0692937	0.00774013	0.00359672	0.02706	0.00489595	0.00873031	0.00209854	0.00280577	0.00907212	0.00251616	0.00525861	0.0158687	0.0813845	0.00293472	0.00198647	0.0278648	0.00194877	0.0130305
protein phosphorylation	0.0853097	0.0910084	0.0910249	0.128985	0.10022	0.0944465	0.140034	0.0988533	0.110173	0.12908	0.11066	0.138067	0.105708	0.083212	0.168508	0.182815	0.106707	0.0987167	0.0015533	0.0774182	0.0212104	0.0152936	0.355494	0.100379	0.194293	0.0868343	0.222615	0.018572	0.165616	0.091722	0.0325937	0.00175637	0.564686	0.0209603	0.0777919	0.158317
protein polymerization	0.0511858	0.0364033	0.054615	0.0552792	0.0400882	0.0377786	0.0466781	0.0790826	0.0550863	0.0553199	0.0553301	0.0591716	0.105708	0.062409	0.0561693	0.104466	0.0609756	0.0493583	0.000389354	0.00018897	0.00147257	0.00265431	0.00241222	0.00245192	0.00266503	0.000736039	0.000569915	0.126652	0.00254811	0.0116111	0.00921461	0.00156388	0.0057895	0.964579	0.00112242	0.105227
protein refolding	0.818973	0.928285	0.892044	1.06873	0.942073	1.02002	0.995799	0.850138	1.00992	0.940439	1.06972	0.86785	1.33897	0.915332	0.823816	0.992426	0.89939	0.937808	0.372763	0.201224	0.263624	0.651714	0.840623	0.483866	1.08411	0.479985	1.39506	0.483091	1.34273	0.279115	0.177642	0.335105	0.160751	0.153859	0.961237	0.699625
protein secretion	0.0170619	0.0182017	0.018205	0.0368528	0.0200441	0.0566679	0.0466781	0.0395413	0.0367242	0.01844	0.0368868	0.0591716	0.105708	0.062409	0.0187231	0.052233	0.0457317	0.0329056	0.000113378	0.000128833	0.000284497	0.000610562	0.00129569	0.000786305	0.00684206	0.00681817	0.000916156	0.000240833	0.00296371	0.0101955	0.000870957	0.00694059	0.000195909	0.0037542	0.00366627	0.00699333
protein secretion by the type II secretion system	0	0.0182017	0.018205	0	0	0.0188893	0.0155594	0	0	0.01844	0	0.0197239	0.0352361	0	0	0.0261165	0.0152439	0.0164528	0	0.000117403	0.000825252	0	0	0.0361349	0.0194265	0	0	0.0205487	0	0.00065509	0.000111079	0	0	7.53424e-05	0.000185482	0.000339717
protein targeting	0.0341239	0.0182017	0.03641	0.0184264	0.0200441	0.0188893	0.0466781	0.0395413	0.0550863	0	0.0368868	0.0197239	0	0.020803	0.0187231	0.0261165	0.0457317	0.0493583	0.0983536	0.00301155	0.000712558	0.000599091	0.000260773	0.00022118	0.0311355	0.000985789	0.0567243	0	0.10937	0.000517984	0	0.000432819	4.06733e-05	3.60334e-05	0.00566927	0.00746171
protein transport	0.375363	0.32763	0.3641	0.386954	0.360794	0.377786	0.342306	0.355872	0.34888	0.35036	0.350424	0.335306	0.211416	0.374454	0.355739	0.391747	0.304878	0.312603	0.0641289	0.0298989	0.0278852	0.166638	0.112932	0.0628875	0.114119	0.0971669	0.0925607	0.0335871	0.0640575	0.114148	0.0112716	0.139317	0.0331018	0.00278721	0.107209	0.0574491
proteolysis	1.27965	1.38333	1.27435	1.28985	1.28282	1.28447	1.16695	1.40372	1.50569	1.27236	1.34637	1.40039	1.97322	1.4146	1.34806	1.67145	1.14329	1.29977	10.7693	14.0255	19.0203	5.74581	9.89928	9.63771	6.35062	16.9837	9.50876	11.8334	9.79464	12.4089	8.40932	22.8512	19.3188	4.76932	10.1061	9.97678
proton transmembrane transport	0.290053	0.236622	0.236665	0.239543	0.200441	0.245561	0.23339	0.257019	0.257069	0.31348	0.276651	0.25641	0.246653	0.249636	0.280846	0.235048	0.27439	0.312603	0.399855	0.0618808	0.137669	0.0650911	0.0703496	0.157554	0.10604	0.124581	0.090747	0.0691123	0.0718148	0.101736	0.00399374	0.0701963	0.0545375	0.0234884	0.139003	0.151112
pseudouridine synthesis	0.0170619	0.0182017	0.018205	0.0184264	0.0200441	0.0188893	0.0155594	0.0197707	0.0183621	0.01844	0.0184434	0.0197239	0.0352361	0.020803	0.0187231	0	0.0152439	0.0164528	0.860937	0.429117	0.0023857	0.0063644	0.0013354	0.00236677	0.00587282	0.0938947	0.000387846	0.000503448	0.0014944	0.000861197	0.00423002	0.00098367	0.000245663	0	0.0335401	0.00123638
pteridine-containing compound metabolic process	0.102372	0.127412	0.0910249	0.110558	0.120265	0.0944465	0.0933562	0.0988533	0.128535	0.12908	0.0922169	0.0986193	0.140944	0.124818	0.112339	0.130582	0.106707	0.115169	0.0365299	0.0431951	0.0964499	0.356473	0.0162217	0.0579282	0.0697844	0.007748	0.165821	0.022034	0.133988	0.0434366	0.000245871	0.0175586	0.0210992	0.00356489	0.150564	0.254741
purine nucleobase biosynthetic process	0.0511858	0.0364033	0.03641	0.0368528	0.0601323	0.0377786	0.0466781	0.059312	0.0367242	0.03688	0.0553301	0.0197239	0.105708	0.020803	0.0374462	0.052233	0.0304878	0.0329056	0.000768899	0.000166346	0.00037824	0.00413633	0.00090815	0.012546	0.00307424	0.00067388	0.0110283	0.00310173	0.00686742	0.000627556	0.000656149	0.00036072	0.000349563	0.00092991	0.00458498	0.0186868
purine nucleotide biosynthetic process	0.44361	0.54605	0.47333	0.46066	0.561235	0.377786	0.544578	0.474496	0.459053	0.590079	0.387311	0.25641	0.387597	0.457666	0.430631	0.313398	0.472561	0.493583	0.137377	0.0990185	0.0696636	0.329465	0.293746	0.0602392	0.169048	0.374536	0.097383	0.0862771	0.122179	0.03733	0.00386644	0.0889876	0.343986	0.0441636	1.28041	0.229309
purine ribonucleoside monophosphate biosynthetic process	0.0170619	0.0182017	0	0	0	0	0.0155594	0.0197707	0.0183621	0.01844	0.0184434	0.0197239	0.0352361	0	0.0187231	0	0.0152439	0.0164528	0.00268696	4.65148e-05	0	0	0	0	0.000964488	0.000473958	0.000140416	9.56213e-05	0.000362155	0.00496751	0.000116827	0	0.00238871	0	0.000113576	0.0114948
purine ribonucleoside salvage	0.0170619	0.0182017	0.018205	0.0184264	0.0200441	0.0188893	0.0155594	0.0197707	0.0183621	0.01844	0.0184434	0.0197239	0	0.020803	0.0187231	0	0.0152439	0.0164528	0.00312782	0.00990406	0.00184589	0.0445365	0.00306409	0.00172531	0.0154135	0.00906107	0.00149225	0.00176466	0.000389075	0.00458548	0	0.00123976	6.98319e-05	0	0.0182238	0.0178645
purine ribonucleotide biosynthetic process	0.0341239	0.0364033	0.03641	0.0552792	0.0601323	0.0566679	0.0622374	0.0197707	0.0550863	0.03688	0.0368868	0.0591716	0	0.062409	0.0374462	0.0261165	0.0609756	0.0164528	0.0202242	2.15059	1.5286	0.608878	0.355936	0.0355032	0.19631	0.00487332	0.00785695	0.207287	0.00573021	1.76302	0	0.0172361	0.522253	0.00122571	0.13143	0.00981371
putrescine biosynthetic process	0.0170619	0.0182017	0.018205	0.0184264	0.0200441	0.0188893	0.0155594	0.0197707	0.0183621	0.01844	0.0184434	0	0.0352361	0.020803	0.0187231	0.0261165	0.0152439	0.0164528	0.0246898	0.000546864	0.00158722	0.217687	0.0097618	0.570172	0.0331817	0.0132065	0.669341	0.892519	0.105304	0	0.0371752	0.000667409	0.682703	6.36006e-05	0.190722	0.00315602
pyridoxal phosphate biosynthetic process	0.0341239	0.054605	0.018205	0.0184264	0	0.0377786	0.0466781	0	0.0367242	0.03688	0	0.0394477	0	0.020803	0.0561693	0.0261165	0.0762195	0.0329056	0.00515443	0.000885547	0.000452479	0.00990657	0	0.000911274	0.00310435	0	0.00548298	0.00579081	0	0.00589256	0	0.000569563	0.0179931	0.00397447	0.0588406	0.0159787
pyrimidine nucleotide biosynthetic process	0.153557	0.182017	0.18205	0.221117	0.180397	0.188893	0.202272	0.158165	0.220345	0.20284	0.16599	0.157791	0.17618	0.124818	0.131062	0.130582	0.152439	0.197433	0.119654	0.233017	0.0451808	0.161071	0.569654	0.0858709	0.118484	0.00966446	0.108951	0.139149	0.0776258	0.0343286	0.287127	1.11575	0.311643	0.00299249	0.230934	0.136746
pyrroloquinoline quinone biosynthetic process	0.0170619	0.0182017	0.018205	0.0184264	0.0200441	0.0188893	0.0155594	0.0197707	0.0183621	0	0.0184434	0.0197239	0.0352361	0.020803	0.0187231	0.0261165	0.0152439	0.0164528	0.000394655	0.00111569	0.308838	0.0793902	0.00119621	0.0422389	0.00482834	0.00121614	0.176555	0	0.00197951	0.00451418	0.00205353	1.35344	0.0151115	0.000303261	0.000446922	0.23569
pyruvate metabolic process	0.716601	0.709865	0.7282	0.681776	0.741632	0.793351	0.73129	0.711744	0.734484	0.774479	0.829952	0.710059	0.528541	0.748908	0.674031	0.496213	0.731707	0.658111	0.49015	0.458742	0.992604	2.86998	1.42444	1.31036	1.42465	0.333465	0.64544	0.562148	1.9041	0.681566	0.017998	0.593179	0.120674	0.0439317	0.986613	1.06117
quorum sensing	0	0.0182017	0.018205	0.0184264	0	0.0188893	0.0155594	0.0197707	0.0183621	0	0.0184434	0.0197239	0.0352361	0.020803	0.0187231	0	0.0152439	0.0164528	0	0.000126833	0.000171408	0.00663077	0	0.000383592	0.00127079	0.000286192	0.000538674	0	0.000415022	0.000284792	0.000173653	0.000483137	0.000439695	0	0.00368995	0.00414544
regulation of DNA-templated transcription, elongation	0.0170619	0.0182017	0.054615	0.0552792	0.0601323	0.0188893	0.0466781	0.0395413	0.0367242	0.03688	0.0553301	0.0394477	0.0704722	0.062409	0.0561693	0.0261165	0.0457317	0.0164528	0.000359831	0.000598168	0.00161666	0.0625557	0.0100809	0.0506947	0.0293095	0.00612779	0.00166604	0.00105889	0.0243609	0.0121917	0.276688	0.00810218	0.00548692	0.000269049	0.0522579	0.00578652
regulation of DNA-templated transcription, termination	0.0511858	0.0910084	0.0910249	0.0368528	0.0801764	0.0944465	0.0777968	0.059312	0.0734484	0.03688	0.0553301	0.0788955	0	0.083212	0.0374462	0.0783494	0.106707	0.0822639	0.010214	0.0109168	0.00709982	0.0405545	0.00741083	0.00590325	0.23286	0.00593122	0.00516979	0.000950788	0.00698057	0.0047505	0	0.00618972	0.000893332	0.000632395	0.0448102	0.0281348
regulation of GTPase activity	0.0341239	0.0364033	0.03641	0.0368528	0.0400882	0.0377786	0.0311187	0.0395413	0.0367242	0.03688	0.0368868	0.0394477	0.0352361	0.020803	0.0374462	0.0261165	0.0304878	0.0329056	0.00611224	0.0029974	0.000345485	0.00228677	0.000199893	0.0026376	0.0020889	0.00995612	0.00554822	0.00963323	0.00189427	0.00168541	0.000136214	8.42053e-05	0.000651232	0.00675422	0.00196735	0.00386668
regulation of actin filament polymerization	0.0682477	0.054605	0.018205	0.0552792	0.0200441	0.0566679	0.0622374	0.0395413	0.0734484	0.0737599	0.0368868	0.0788955	0	0.041606	0.0374462	0.104466	0.0457317	0.0493583	0.0112222	0.0011732	0.00261088	0.00298146	8.36074e-05	0.00120358	0.00816496	0.000711831	0.0102514	0.00839502	0.00292748	0.000890406	0	0.00200481	0.00069115	0.150247	0.00329783	0.0117532
regulation of blood coagulation	0.0170619	0.0182017	0.018205	0.0184264	0.0200441	0.0188893	0.0155594	0.0197707	0.0367242	0.01844	0.0184434	0.0197239	0.0352361	0.020803	0.0374462	0.0261165	0.0304878	0.0164528	0.0173657	0.0022582	0.00324652	0.000432413	0.00075165	0.00262735	0.00484694	0.00235604	0.0209727	0.0205687	0.00478882	0.00793071	0.000335485	0.00229635	0.0162278	0.00617775	0.00139494	0.0175046
regulation of carbohydrate metabolic process	0.0341239	0.0182017	0	0.0368528	0.0601323	0.0188893	0.0155594	0.0197707	0.0183621	0.03688	0.0184434	0.0197239	0	0.041606	0.0561693	0	0.0457317	0.0329056	0.000929754	0.000142445	0	0.00360938	0.0148156	0.00173262	0.00702942	0.000214412	0.000487722	0.00064072	0.00279323	0.000370569	0	0.0116645	0.00261816	0	0.0148225	0.00436619
regulation of cell cycle	0.0170619	0	0	0.0184264	0.0200441	0	0.0155594	0	0.0183621	0.01844	0	0	0	0	0	0.0261165	0.0152439	0.0164528	0.000185394	0	0	0.000334876	0.000439181	0	0.000166415	0	0.00016296	0.00260514	0	0	0	0	0	0.000224435	0.0152632	0.000227594
regulation of cell septum assembly	0.0170619	0	0	0.0184264	0.0200441	0	0.0155594	0	0.0183621	0.01844	0	0	0	0	0	0.0261165	0.0152439	0.0164528	0.000185394	0	0	0.000334876	0.000439181	0	0.000166415	0	0.00016296	0.00260514	0	0	0	0	0	0.000224435	0.0152632	0.000227594
regulation of cell shape	0.0170619	0.0182017	0.018205	0.0184264	0.0200441	0.0188893	0.0155594	0.0197707	0.0183621	0.01844	0.0184434	0.0197239	0	0.020803	0.0187231	0	0.0152439	0.0164528	0.000121647	0.000332192	0.0106597	0.0261499	0.0576393	0.00489102	0.000825416	0.000354002	0.000855599	0.000868006	0.0319604	0.00507756	0	0.0126449	0.00519613	0	0.0146873	0.000377461
regulation of cytokine production	0.0170619	0.0182017	0.018205	0.0184264	0.0200441	0.0188893	0.0155594	0.0197707	0.0183621	0.01844	0.0184434	0.0197239	0.0352361	0.020803	0.0187231	0.0261165	0.0152439	0.0164528	0.000732972	0.000412102	0.00179685	0.000273283	0.000839967	0.000324571	0.000624056	0.000551151	0.00800169	0.279466	0.000973411	0.0166237	0.0131525	0.0569451	0.000673122	0.244523	0.000674172	0.136878
regulation of immune system process	0.0170619	0.0182017	0.018205	0.0368528	0.0400882	0.0377786	0.0155594	0.0395413	0.0367242	0.03688	0.0184434	0.0394477	0.0704722	0.041606	0.0187231	0.052233	0.0152439	0.0329056	0.000452735	0.000550075	0.000876353	0.000355042	0.00117767	0.00159079	0.000149607	0.000573921	0.000313392	0.0448287	0.000621117	0.00268731	0.105527	0.0014341	0.00026243	0.208586	0.000227532	0.135349
regulation of nitrogen utilization	0.0170619	0	0	0	0	0.0188893	0.0155594	0	0	0	0	0	0	0	0	0	0	0.0164528	0.000199495	0	0	0	0	0.0795079	0.000770548	0	0	0	0	0	0	0	0	0	0	7.64438e-05
regulation of sporulation	0.0170619	0.0182017	0.018205	0	0	0	0.0155594	0.0197707	0.0183621	0	0	0	0.0352361	0.020803	0.0187231	0	0.0152439	0.0164528	0.000441549	0.00329064	0.00136164	0	0	0	0.00378218	0.000502837	0.0132073	0	0	0	6.59599e-05	0.000102374	0.000566179	0	0.0172584	0.000153228
regulation of sporulation resulting in formation of a cellular spore	0.0170619	0.0182017	0.018205	0	0	0	0.0155594	0.0197707	0.0183621	0	0	0	0.0352361	0.020803	0.0187231	0	0.0152439	0.0164528	0.000441549	0.00329064	0.00136164	0	0	0	0.00378218	0.000502837	0.0132073	0	0	0	6.59599e-05	0.000102374	0.000566179	0	0.0172584	0.000153228
regulation of transcription, DNA-templated	0.392425	0.418639	0.418715	0.368528	0.380838	0.491122	0.466781	0.494267	0.422328	0.460999	0.387311	0.394477	0.422833	0.457666	0.468077	0.44398	0.457317	0.427772	0.444372	0.252338	0.797406	0.307229	0.0625249	1.29021	0.23149	0.55413	0.26651	2.08539	0.359063	0.238544	0.295605	0.398728	0.253	0.0233401	0.440282	0.286811
removal of superoxide radicals	0.0853097	0.0910084	0.054615	0.0921319	0.0801764	0.0377786	0.0777968	0.059312	0.0550863	0.03688	0.0737735	0.118343	0.140944	0.041606	0.0561693	0.0783494	0.0609756	0.0658111	0.00274689	0.00242126	0.00314502	0.00872148	0.0295734	0.0130158	0.0529968	0.0182198	0.00904819	0.00315771	0.00928781	0.00718234	0.024029	0.00782151	0.000640337	0.00277333	0.0137056	0.0331759
response to antibiotic	0.0170619	0.0182017	0.03641	0.0368528	0.0200441	0.0377786	0.0311187	0.0395413	0.0183621	0.03688	0.0368868	0.0197239	0.0352361	0.041606	0.0187231	0.052233	0.0304878	0.0329056	0.000273785	0.00202847	0.240505	0.00332935	0.0643648	0.0159109	0.013741	0.000357799	0.000519488	0.00311704	0.00315742	0.00157143	0.650029	0.00439822	0.00192775	0.675665	0.00470018	0.00220176
response to copper ion	0.0170619	0.0182017	0.018205	0.0184264	0.0200441	0.0188893	0.0155594	0.0197707	0.0183621	0.01844	0.0184434	0.0197239	0.0352361	0.020803	0.0187231	0.0261165	0.0152439	0.0164528	0.0372638	0.0100391	0.00610103	0.00447612	0.00142389	0.0037412	0.000554278	0.00125677	0.0135162	0.0129921	0.000587808	0.0019424	0.00325248	0.00774477	0.00839178	0.00404767	0.0019513	0.00191306
response to heat	0.136495	0.127412	0.163845	0.20269	0.0801764	0.151114	0.186712	0.0790826	0.146897	0.16596	0.147547	0.157791	0.140944	0.124818	0.112339	0.156699	0.137195	0.197433	0.0377502	0.0108135	0.0559755	0.0516905	0.0036905	0.0307879	0.0558627	0.00963292	0.0316176	0.0066554	0.00844547	0.0294894	0.00203562	0.0214296	0.0327922	0.00938107	0.0356622	0.176019
response to oxidative stress	0.136495	0.0910084	0.127435	0.110558	0.140309	0.132225	0.108916	0.0988533	0.0918105	0.12908	0.11066	0.118343	0.105708	0.124818	0.112339	0.156699	0.106707	0.115169	0.0720616	0.0298643	0.0376049	0.0117962	0.0169103	0.0108401	0.0133064	0.0427353	0.154849	0.23318	0.00179777	0.011207	0.0065608	0.251469	0.0705122	0.029979	0.0106323	0.0361781
response to wounding	0.0341239	0	0	0.0368528	0	0.0377786	0	0.0197707	0.0367242	0	0	0.0394477	0	0	0.0187231	0	0.0152439	0.0329056	0.0929044	0	0	0.00603813	0	0.0215757	0	0.000396839	0.00619108	0	0	0.00428147	0	0	0.00159315	0	0.00174834	0.00290855
rhamnose catabolic process	0	0	0	0	0	0	0.0155594	0	0	0.01844	0	0	0	0.020803	0	0	0.0152439	0	0	0	0	0	0	0	0.00014889	0	0	0.00209639	0	0	0	0.0162922	0	0	0.0104668	0
riboflavin biosynthetic process	0	0.0182017	0	0.0184264	0.0200441	0	0.0155594	0	0.0183621	0.01844	0	0	0	0	0	0	0.0304878	0	0	0.000106301	0	0.000356626	0.00254314	0	0.003572	0	0.000207846	0.000318387	0	0	0	0	0	0	0.00360554	0
ribonucleoside monophosphate biosynthetic process	0.0341239	0.0364033	0.03641	0.0368528	0.0400882	0.0188893	0.0155594	0.0395413	0.0367242	0.01844	0.0368868	0	0.0352361	0.020803	0.0374462	0.0261165	0.0304878	0.0164528	0.0014769	0.0193006	0.00240427	0.00441163	0.00298014	0.000526577	0.0348732	0.00285035	0.014204	0.00428963	0.00324069	0	0.00121432	0.000168548	0.000344947	0.000143297	0.0108787	9.74878e-05
ribosome biogenesis	0.341239	0.400437	0.382305	0.331675	0.34075	0.340008	0.373425	0.395413	0.312156	0.38724	0.368868	0.433925	0.317125	0.374454	0.393185	0.339514	0.411585	0.394867	0.124484	0.0684193	0.0550478	0.261241	0.126532	0.0793872	0.133669	0.159282	0.153549	0.057211	0.123158	0.0902187	0.0234813	0.118105	0.120779	0.0418369	0.1831	0.28306
seryl-tRNA aminoacylation	0.0341239	0.0364033	0.03641	0.0737055	0.0601323	0.0566679	0.0311187	0.0197707	0.0550863	0.01844	0.0553301	0.0591716	0.0352361	0.041606	0.0561693	0	0.0609756	0.0658111	0.00325726	0.0068732	0.0379021	0.21377	0.0526848	0.0433661	0.0232183	0.0113983	0.00950953	0.0035629	0.0873799	0.0593409	0.000353622	0.0130726	0.00052809	0	0.039837	0.0316242
shikimate metabolic process	0.0170619	0	0.03641	0.0184264	0.0200441	0.0377786	0.0466781	0	0.0183621	0	0	0.0197239	0	0.062409	0.0561693	0.0783494	0.0304878	0.0493583	0.000515136	0	0.000455022	0.00196617	0.0036224	0.00265919	0.000931936	0	0.0194378	0	0	0.000300808	0	0.000615986	0.00357805	0.00199046	0.00070968	0.00213544
siderophore transport	0.0341239	0.0182017	0.03641	0.0184264	0.0200441	0	0.0155594	0	0.0367242	0.01844	0	0.0197239	0.0352361	0.041606	0.0374462	0	0.0152439	0	0.000842847	0.000699643	0.00278233	0.000811418	0.0107866	0	0.000636992	0	0.093457	0.00702505	0	0.344802	0.000475946	0.00081603	0.00271228	0	0.00032252	0
signal transduction	0.290053	0.345832	0.309485	0.405381	0.320706	0.396675	0.280068	0.375643	0.312156	0.35036	0.424198	0.374753	0.387597	0.312045	0.318292	0.365631	0.411585	0.29615	0.0812844	0.0593543	0.727885	0.228481	0.13089	0.115038	0.216601	0.108948	0.158581	0.0471055	1.32364	0.0829177	0.0148053	0.447384	0.00977721	0.0359757	0.224229	0.0395747
siroheme biosynthetic process	0.0170619	0.0182017	0.018205	0.0184264	0.0200441	0.0188893	0.0155594	0.0197707	0.0183621	0.01844	0.0184434	0.0197239	0.0352361	0.020803	0.0187231	0.0261165	0.0152439	0.0164528	0.00800846	0.0024217	0.000689451	0.00153392	0.00441499	0.00490155	0.0154335	0.00145873	0.00238959	0.0301279	0.00163296	0.00608641	0.0040327	0.0113048	0.0016309	0.000149315	0.0166753	0.000410403
sister chromatid cohesion	0.0170619	0.0182017	0.018205	0.0184264	0	0	0	0.0197707	0.0183621	0.01844	0.0184434	0	0	0	0.0187231	0	0	0.0164528	0.000173148	0.0439579	0.000843102	0.000593136	0	0	0	0.000439663	0.00116134	0.000237144	0.00153658	0	0	0	0.00163197	0	0	0.000176205
small GTPase mediated signal transduction	0	0.0182017	0	0	0.0200441	0	0	0.0197707	0.0183621	0.03688	0	0	0	0.020803	0	0.052233	0.0152439	0.0329056	0	1.4843	0	0	0.00141575	0	0	0.00412683	0.00666828	0.0288911	0	0	0	0.00305136	0	0.102996	0.00221601	0.0144012
sodium ion transport	0.0511858	0.054605	0.054615	0	0.0801764	0.0377786	0.0622374	0.0197707	0.0550863	0.03688	0.0184434	0.0394477	0.0704722	0	0.0561693	0.052233	0.0457317	0.0658111	0.0145543	0.00499058	0.00144649	0	0.00582638	0.0190509	0.0120952	0.00059053	0.104413	0.0173834	0.0113829	0.0160529	0.0184895	0	0.010968	0.0130551	0.00163426	0.00395339
sphingolipid metabolic process	0.0170619	0.0182017	0.018205	0.0184264	0.0200441	0.0188893	0.0155594	0.0197707	0.0183621	0.01844	0.0184434	0.0197239	0	0.020803	0.0187231	0.0261165	0.0152439	0.0164528	0.000243338	0.000419138	0.000804512	0.000167697	0.000123605	0.000265614	0.000568792	4.96602e-05	0.00066674	0.00259504	0.000205961	0.000270582	0	0.000314861	0.00120537	0.0111762	0.000103435	9.57395e-05
sphingomyelin catabolic process	0.0170619	0.0182017	0	0	0.0200441	0	0.0155594	0	0	0.01844	0.0184434	0.0197239	0.0352361	0	0.0187231	0	0	0.0164528	0.000636369	0.000670849	0	0	0.000314474	0	0.000319707	0	0	0.000439459	0.000559043	0.000563734	0.00550719	0	0.000825062	0	0	0.00979764
spore germination	0.0170619	0.0364033	0	0.0368528	0.0200441	0.0188893	0.0155594	0.0197707	0.0183621	0	0.0553301	0.0197239	0	0	0.0187231	0	0.0152439	0	0.0166538	0.000390053	0	0.00042472	0.000248415	0.00017035	0.00609095	0.000122921	0.000335575	0	0.00119029	0.00119669	0	0	0.000373519	0	0.000143479	0
sporulation	0.0170619	0.0182017	0.018205	0.0184264	0.0200441	0.0188893	0	0	0.0183621	0	0.0184434	0.0197239	0	0.020803	0	0.0261165	0.0152439	0.0164528	0.0385115	4.41262e-05	0.00519821	0.00230758	8.0673e-05	0.00739525	0	0	0.0044513	0	9.7871e-05	0.000135336	0	5.9368e-05	0	5.42893e-05	0.000326632	6.86721e-05
sporulation resulting in formation of a cellular spore	0.0170619	0.0182017	0.018205	0.0184264	0.0200441	0.0188893	0.0155594	0.0197707	0.0183621	0.01844	0.0184434	0.0197239	0	0	0.0187231	0.0261165	0.0152439	0.0164528	0.0303238	0.00936418	0.0119529	0.0186095	0.016024	0.0218775	0.0190428	0.0105389	0.0412363	0.013045	0.0277822	0.0211437	0	0	0.011457	0.000122817	0.0110899	0.0397953
stress-activated MAPK cascade	0	0	0	0	0.0200441	0	0	0	0	0	0	0.0197239	0	0.020803	0	0.0261165	0	0	0	0	0	0	0.0209259	0	0	0	0	0	0	0.000627566	0	0.00126019	0	0.000209474	0	0
sucrose metabolic process	0.0511858	0	0.03641	0.0184264	0.0200441	0.0188893	0.0311187	0.0395413	0.0550863	0.03688	0.0184434	0.0197239	0.0352361	0.041606	0.0187231	0.0261165	0.0152439	0.0164528	0.021464	0	0.000488871	0.000175601	0.00491832	0.0024538	0.00130059	0.000670028	0.0023828	0.000611026	0.000724942	0.00092374	4.07936e-05	0.000473348	0.00015547	0.000219732	0.000175806	0.00065956
sulfate transport	0.0341239	0.0364033	0.03641	0.0368528	0.0400882	0.0377786	0.0311187	0.0395413	0.0367242	0.03688	0.0368868	0.0394477	0.0352361	0.041606	0.0374462	0.0261165	0.0304878	0.0329056	0.018733	0.00594505	0.00276004	0.00744163	0.00402788	0.00270526	0.0139413	0.00287158	0.000168297	0.00550754	0.00540945	0.0131176	0.000435865	0.000647617	0.00570066	0.000212671	0.00682466	0.00540078
sulfur compound metabolic process	0	0	0.018205	0.0184264	0	0	0	0	0	0	0	0	0	0	0	0	0	0	0	0	0.000544704	0.000659491	0	0	0	0	0	0	0	0	0	0	0	0	0	0
superoxide metabolic process	0.0341239	0.0182017	0.03641	0.0184264	0.0400882	0.0188893	0.0311187	0.0395413	0.0183621	0.01844	0.0553301	0.0197239	0.0704722	0.041606	0.0187231	0.0261165	0.0152439	0.0329056	0.0191327	0.000570569	0.00113648	0.000784883	0.0509074	0.00145861	0.0202897	0.00750205	0.0317167	0.000111581	0.0732746	0.00678151	0.00873926	0.0072804	0.00112844	0.000174826	0.000842532	0.0528839
tRNA aminoacylation	0.153557	0.21842	0.200255	0.184264	0.160353	0.207782	0.202272	0.237248	0.183621	0.16596	0.221321	0.197239	0.105708	0.166424	0.205954	0.156699	0.167683	0.180981	0.0466366	0.0130824	0.0878512	0.300049	0.143006	0.0842486	0.232427	0.0149075	0.0167389	0.0121632	0.0924605	0.0763458	0.000360097	0.0431966	0.0322869	0.000886185	0.0459352	0.0795424
tRNA aminoacylation for protein translation	0.545982	0.618857	0.637175	0.700203	0.661455	0.604458	0.715731	0.691973	0.679398	0.590079	0.700848	0.769231	0.669486	0.665696	0.505523	0.470097	0.823171	0.773281	0.122803	0.142277	0.0963056	0.47597	0.238599	0.18356	0.385087	0.0672379	0.343857	0.273625	0.361698	0.168636	0.850529	0.131098	0.0786119	0.489765	0.171938	0.669682
tRNA modification	0	0	0	0	0	0	0.0155594	0	0	0	0.0184434	0	0	0	0	0	0	0	0	0	0	0	0	0	3.53324e-06	0	0	0	0.0141376	0	0	0	0	0	0	0
taurine catabolic process	0	0.0182017	0.018205	0.0184264	0.0200441	0.0188893	0.0155594	0	0	0.01844	0.0184434	0.0197239	0	0.020803	0.0187231	0	0.0152439	0.0164528	0	0.000311857	0.00026352	0.00331757	0.0132104	0.00162754	0.00136153	0	0	0.000164794	0.000110944	0.0001047	0	0.000895915	0.00253252	0	0.000536298	0.000294787
tetrahydrofolate interconversion	0.0682477	0.0364033	0.018205	0.0552792	0.0400882	0.0566679	0.0933562	0.0395413	0.0918105	0.03688	0.0368868	0.0591716	0.105708	0	0.0561693	0.052233	0.0457317	0.0822639	0.00990929	0.015036	0.000774355	0.00152971	0.000532394	0.00202239	0.0137107	0.00115683	0.0192153	0.0015988	0.00369466	0.00266146	0.00122236	0	0.0059742	0.000543991	0.00407753	0.00863142
tetrapyrrole biosynthetic process	0.0170619	0.0182017	0.018205	0.0184264	0.0200441	0.0188893	0.0155594	0.0197707	0.0183621	0.01844	0.0184434	0.0197239	0.0352361	0.020803	0.0187231	0.0261165	0.0152439	0.0164528	0.00800846	0.0024217	0.000689451	0.00153392	0.00441499	0.00490155	0.0154335	0.00145873	0.00238959	0.0301279	0.00163296	0.00608641	0.0040327	0.0113048	0.0016309	0.000149315	0.0166753	0.000410403
thiamine biosynthetic process	0.0341239	0.054605	0.03641	0.0368528	0.0601323	0	0.0466781	0.0395413	0.0734484	0	0.0368868	0.0197239	0	0.041606	0.0374462	0.0261165	0.0457317	0.0493583	0.000984126	0.00613677	0.00290506	0.00849497	0.0078207	0	0.00585531	0.000298637	0.030407	0	0.00238694	0.00165883	0	0.00555271	0.00046527	0.000945797	0.00351947	0.000978326
threonine biosynthetic process	0.0170619	0.0182017	0	0.0184264	0.0200441	0.0188893	0.0311187	0	0.0183621	0.01844	0.0184434	0.0197239	0	0.020803	0.0187231	0	0.0304878	0	0.000365654	0.00120132	0	0.00107508	0.00103176	0.000692739	0.00337802	0	0.00608348	0.00243161	0.0107488	0.0198826	0	0.000340182	0.00280952	0	0.0162373	0
threonine catabolic process	0.0341239	0.0364033	0.054615	0.0552792	0.0601323	0.0377786	0.0311187	0.0395413	0.0183621	0.03688	0.0553301	0.0394477	0	0.041606	0.0561693	0.0783494	0.0304878	0.0164528	0.000287382	0.00020055	0.000672714	0.00780618	0.00379558	0.000891801	0.000822461	0.000255282	0.000378074	0.000555699	0.00222725	0.0372393	0	0.00100243	0.000313408	0.00222438	0.00304767	0.0103091
threonyl-tRNA aminoacylation	0.0682477	0.054605	0.07282	0.0552792	0.0601323	0.0566679	0.0777968	0.059312	0.0734484	0.0553199	0.0737735	0.0788955	0.0704722	0.083212	0.0561693	0.052233	0.0609756	0.0658111	0.0404218	0.00849471	0.00895473	0.0591108	0.109022	0.00186008	0.195991	0.00117111	0.0125893	0.186524	0.0421896	0.0467834	0.692534	0.0410978	0.0311772	0.000893704	0.00747062	0.0133889
toxin transport	0	0.0182017	0.018205	0.0184264	0	0.0188893	0.0155594	0.0197707	0.0183621	0.03688	0.0184434	0.0197239	0	0.020803	0.0187231	0	0.0152439	0.0164528	0	0.00456511	0.0150571	0.0114509	0	0.000218388	0.0018066	0.00627162	0.00213762	0.0389594	0.124082	0.0339504	0	0.00795056	0.000886452	0	0.0207622	0.000461035
transcription antitermination	0.0511858	0.0910084	0.0910249	0.0368528	0.0801764	0.0944465	0.0777968	0.059312	0.0734484	0.03688	0.0553301	0.0788955	0	0.083212	0.0374462	0.0783494	0.106707	0.0822639	0.010214	0.0109168	0.00709982	0.0405545	0.00741083	0.00590325	0.23286	0.00593122	0.00516979	0.000950788	0.00698057	0.0047505	0	0.00618972	0.000893332	0.000632395	0.0448102	0.0281348
transcription, DNA-templated	0.631292	0.582454	0.76461	0.792335	0.741632	0.623347	0.762409	0.672202	0.679398	0.848239	0.700848	0.670611	0.775194	0.728105	0.655308	0.548446	0.838415	0.674564	1.30631	2.3182	5.85174	1.59072	1.23429	2.01131	1.47319	1.29686	0.375034	1.44295	1.80507	2.62829	0.141118	5.18081	1.68106	0.292449	1.92937	0.696629
translation	6.70534	6.66181	6.09867	6.22812	5.83283	6.13903	6.59717	6.72202	6.59199	6.39867	6.19698	6.29191	4.79211	5.67922	5.39225	4.5965	5.85366	5.75847	3.76355	1.92641	2.53934	7.52734	3.82622	2.93368	6.93852	2.93506	4.72466	4.6149	4.46099	4.82175	0.6705	2.63617	1.02359	1.38841	4.75638	3.83684
translational elongation	2.49104	2.49363	2.38485	2.50599	2.726	2.4745	2.53618	2.64927	2.55233	2.54472	2.58207	2.46548	2.25511	2.35074	2.32166	1.98485	2.62195	2.50082	2.06324	1.09375	1.27757	4.44795	1.46927	1.26644	5.07442	0.908418	1.93348	1.11588	4.43705	2.15266	0.291913	1.85798	0.401952	0.0800338	3.40108	2.60357
translational initiation	0.0682477	0.0728067	0.054615	0.0368528	0.0601323	0.0566679	0.108916	0.059312	0.0550863	0.0553199	0.0737735	0.0788955	0.0352361	0.062409	0.0748923	0.0261165	0.0914634	0.0658111	0.707598	0.0120222	1.03914	0.0179009	0.00388439	0.0539952	0.0179787	0.00304375	0.00869039	0.00249462	0.00439572	0.0041031	0.000149296	0.647815	0.327739	0.000199885	0.108879	0.0149139
translational termination	0.0170619	0	0.018205	0.0368528	0.0200441	0	0.0311187	0.0197707	0.0183621	0.03688	0.0368868	0.0394477	0	0.020803	0.0187231	0	0.0152439	0.0329056	0.00066102	0	0.00263246	0.00899963	0.000726356	0	0.006695	0.000673446	0.000521444	0.00110358	0.00306619	0.00398425	0	0.0028126	0.000229681	0	0.00999178	0.00221501
transmembrane transport	1.34789	1.38333	1.41999	1.43726	1.363	1.37892	1.24475	1.3444	1.46897	1.41988	1.38325	1.34122	1.55039	1.58103	1.38551	1.33194	1.37195	1.43139	1.59513	0.329377	0.648428	3.23198	1.4953	0.461197	0.405208	1.61826	0.49632	0.340274	0.597312	0.413506	0.0738901	1.33406	1.22187	0.0761756	0.534583	1.53657
transposition, DNA-mediated	0.0170619	0.0182017	0.018205	0.0184264	0.0200441	0	0.0155594	0.0197707	0.0183621	0.01844	0	0	0.0352361	0	0.0187231	0	0.0152439	0.0164528	0.0188369	0.000725431	0.0232742	0.000567766	0.0873777	0	0.000450042	0.182983	0.00049595	0.0058476	0	0	0.00312917	0	0.0156453	0	0.00294025	0.00510638
transsulfuration	0.187681	0.0910084	0.10923	0.165837	0.10022	0.207782	0.155594	0.138395	0.110173	0.11064	0.0922169	0.118343	0.0704722	0.187227	0.0936154	0.104466	0.106707	0.0822639	0.0269961	0.0526918	0.0929336	0.159642	0.00349746	0.046391	0.034067	0.00583414	0.0950033	0.0309076	0.0370234	0.0349132	0.0136038	0.0200987	0.0265411	0.000629545	0.025128	0.0603219
tricarboxylic acid cycle	0.0682477	0.0728067	0.07282	0.0552792	0.0801764	0.0944465	0.0622374	0.0790826	0.0918105	0.0553199	0.0368868	0.0591716	0.105708	0.062409	0.0561693	0.052233	0.0609756	0.0658111	0.00217638	0.0042287	0.00460452	0.00318644	0.0100004	0.00797389	0.00961417	0.00388017	0.00958062	0.00351555	0.000800165	0.00240492	0.00671177	0.00143941	0.00195855	0.00276184	0.0525681	0.0198538
tryptophan biosynthetic process	0.0341239	0.0182017	0.018205	0.0368528	0.0200441	0.0188893	0.0311187	0.0395413	0.0183621	0.01844	0.0368868	0.0394477	0	0.020803	0.0374462	0.0261165	0.0152439	0.0329056	0.00190523	0.00236863	0.00143101	0.0148493	0.000461258	0.00133906	0.0138712	0.00215002	0.000743095	0.0109462	0.000849864	0.00279649	0	0.0544428	0.0131537	8.16978e-05	0.00637542	0.00370249
tryptophan catabolic process to kynurenine	0.0170619	0.0182017	0	0	0	0.0188893	0.0155594	0.0197707	0.0183621	0.01844	0	0.0197239	0	0	0	0	0.0152439	0	0.000716572	0.000252649	0	0	0	0.000480111	0.0067113	0.000116524	0.0106396	0.00404755	0	0.000558897	0	0	0	0	0.00260257	0
tryptophan metabolic process	0	0	0	0	0	0	0	0	0	0	0.0184434	0	0	0	0.0187231	0.0261165	0.0152439	0.0164528	0	0	0	0	0	0	0	0	0	0	0.00115593	0	0	0	0.000168419	0.000205408	0.00202547	0.0328301
tryptophanyl-tRNA aminoacylation	0	0.0182017	0.018205	0.0184264	0.0200441	0	0.0311187	0.0197707	0.0183621	0.01844	0.0184434	0.0197239	0	0.020803	0.0187231	0	0.0304878	0.0164528	0	0.00010706	0.00109608	0.0201273	0.00222354	0	0.00387832	0.00347135	0.00077672	0.000753263	0.00355183	0.00116787	0	0.000591994	9.04567e-05	0	0.00791342	0.0122014
urea catabolic process	0.0341239	0.0364033	0.03641	0.0368528	0.0400882	0.0188893	0.0311187	0.0395413	0.0367242	0.03688	0.0368868	0.0394477	0.0352361	0.020803	0.0374462	0.0261165	0.0304878	0.0329056	0.0848441	0.00313548	0.00506784	0.00731618	0.000967195	0.0002666	0.0207281	0.00535848	0.0161784	0.0173204	0.0355866	0.00330711	0.000322052	0.00075024	0.0175521	0.00333112	0.0217008	0.00453828
urea metabolic process	0.0170619	0.0182017	0.018205	0.0184264	0.0200441	0.0188893	0.0155594	0.0197707	0.0183621	0.01844	0.0184434	0.0197239	0.0352361	0.020803	0.0187231	0.0261165	0.0152439	0.0164528	0.0547561	0.00109992	0.00271763	0.000309853	0.000544512	0.0002666	0.0017438	9.86547e-05	0.00968722	0.00677178	0.00725605	0.000989976	0.000322052	0.00075024	9.22799e-05	0.00333112	0.00718133	0.00149027
valyl-tRNA aminoacylation	0.0170619	0.0182017	0.018205	0.0184264	0.0200441	0.0188893	0.0155594	0.0197707	0.0183621	0.01844	0.0184434	0.0197239	0	0.020803	0.0187231	0	0.0152439	0.0164528	0.00027023	0.000198633	0.000439527	0.027145	0.00336402	0.000486035	0.00224122	0.00354718	0.000414981	0.000340969	0.0101027	0.00642222	0	0.00147737	0.000143599	0	0.00209112	0.00710827
vesicle-mediated transport	0.0341239	0.0364033	0.03641	0.0184264	0.0400882	0.0188893	0.0155594	0.0197707	0.0367242	0.03688	0.0184434	0.0197239	0	0.041606	0.0374462	0.0261165	0.0152439	0.0164528	0.00945554	0.000195743	0.0017532	0.000927327	0.000463723	0.000231184	0.00380674	0.000193104	0.000514181	0.000376741	0.000316493	0.000981599	0	0.00137403	0.000426777	0.00383264	0.000192066	0.000305383
virion attachment to host cell	0.0170619	0.0182017	0.018205	0.0184264	0.0200441	0.0188893	0.0155594	0.0197707	0.0183621	0.01844	0.0184434	0.0197239	0.0352361	0.020803	0.0187231	0	0.0152439	0.0164528	0.17311	0.00185435	0.00370377	0.150562	0.862	0.120283	0.0590656	0.00113616	0.103911	0.235977	0.309598	0.743918	0.369885	1.11009	0.437439	0	0.186272	0.0849347
vitamin B6 biosynthetic process	0.0341239	0.054605	0.018205	0.0184264	0	0.0377786	0.0466781	0	0.0367242	0.03688	0	0.0394477	0	0.020803	0.0561693	0.0261165	0.0762195	0.0329056	0.00515443	0.000885547	0.000452479	0.00990657	0	0.000911274	0.00310435	0	0.00548298	0.00579081	0	0.00589256	0	0.000569563	0.0179931	0.00397447	0.0588406	0.0159787
vitamin transport	0	0.0182017	0.018205	0	0	0	0	0	0.0183621	0.01844	0.0184434	0	0	0.020803	0.0187231	0.0261165	0.0152439	0	0	0.000133027	0.000237794	0	0	0	0	0	0.000476127	0.000361516	0.000249341	0	0	6.45815e-05	2.25051e-05	0.00983964	0.000121171	0
xylulose metabolic process	0.0341239	0.0364033	0.03641	0.0184264	0.0200441	0.0377786	0.0155594	0.0197707	0.0367242	0.01844	0.0184434	0.0394477	0	0.020803	0.0374462	0.0261165	0.0304878	0.0329056	0.00159312	0.00138229	0.00288522	0.0464458	0.00657037	0.00401838	0.0302149	0.00723563	0.00552254	0.00114212	0.0289539	0.011002	0	0.00570517	0.00038076	0.000456457	0.0157633	0.033002

## Sheet: (2) BP_abridged
	H1_count	H2_count	H3_count	H4_count	H5_count	H6_count	H7_count	H8_count	UC1_count	UC2_count	UC4_count	UC5_count	UC6_count	UC8_count	UC9_count	UC11_count	UC15_count	UC23F_count	H1_intensity	H2_intensity	H3_intensity	H4_intensity	H5_intensity	H6_intensity	H7_intensity	H8_intensity	UC1_intensity	UC2_intensity	UC4_intensity	UC5_intensity	UC6_intensity	UC8_intensity	UC9_intensity	UC11_intensity	UC15_intensity	UC23F_intensity
ATP metabolic process	0.255929	0.21842	0.200255	0.221117	0.180397	0.188893	0.202272	0.237248	0.257069	0.2766	0.239764	0.216963	0.281889	0.228833	0.280846	0.156699	0.243902	0.263244	0.388116	0.059316	0.117662	0.0614027	0.0675422	0.122554	0.0854906	0.11754	0.0877626	0.0323996	0.0482652	0.0943521	0.00404176	0.0709905	0.0420674	0.00665193	0.112985	0.101806
ATP synthesis coupled proton transport	0.307115	0.200218	0.236665	0.221117	0.200441	0.207782	0.23339	0.237248	0.257069	0.29504	0.258207	0.236686	0.211416	0.249636	0.299569	0.208932	0.27439	0.279697	0.400768	0.0120073	0.0378536	0.0559473	0.0266482	0.0471976	0.0648312	0.0406953	0.0682766	0.0620098	0.0576802	0.0210295	0.00370939	0.00609225	0.0185154	0.016012	0.063935	0.129646
DNA topological change	0.358301	0.345832	0.25487	0.221117	0.220485	0.340008	0.23339	0.336101	0.422328	0.2766	0.239764	0.236686	0.422833	0.312045	0.2434	0.391747	0.228659	0.263244	0.645883	0.174306	0.222908	0.16591	0.340053	0.268011	0.205794	0.224862	0.324027	0.0287155	0.0529502	0.0698011	0.00238693	0.113008	0.355678	0.00700908	0.108308	0.0801163
DNA-templated transcription, termination	0.136495	0.200218	0.18205	0.147411	0.220485	0.226672	0.171153	0.177936	0.201983	0.14752	0.147547	0.157791	0.105708	0.20803	0.149785	0.104466	0.182927	0.197433	0.95758	0.0477315	0.247788	0.244782	0.157977	0.23938	0.510786	0.415356	0.0265086	0.143329	0.211363	0.118335	0.0201285	0.212232	0.0288794	0.0108272	0.114255	0.707751
None	38.1334	38.0233	38.4125	37.3319	37.5626	38.1942	37.0002	38.276	36.3202	37.6913	38.8049	38.6193	41.2615	39.0264	39.9925	41.2118	37.3933	38.6476	43.5482	56.9723	36.7963	35.9565	44.0614	54.521	44.3411	54.2073	46.0661	49.5676	36.9196	53.1289	70.3736	37.2316	47.6955	44.5023	42.88	39.8303
acetyl-CoA metabolic process	0.204743	0.200218	0.200255	0.184264	0.220485	0.151114	0.202272	0.217477	0.220345	0.20284	0.202877	0.197239	0.387597	0.228833	0.205954	0.182815	0.228659	0.197433	0.0451869	0.0343767	0.0999831	0.434347	0.299502	0.131271	0.15718	0.09227	0.092505	0.0638963	0.316331	0.144187	0.00477244	0.0405628	0.0268158	0.00253961	0.155567	0.201864
arachidonic acid secretion	0.0341239	0.0364033	0.03641	0.0368528	0.0400882	0.0377786	0.0311187	0.0395413	0.0367242	0.03688	0.0368868	0.0394477	0.0704722	0.041606	0.0374462	0.052233	0.0304878	0.0329056	0.0153028	0.332819	0.121379	0.311503	0.303014	0.412675	0.248959	0.411028	0.210078	0.413324	0.2567	0.138103	0.357783	0.269924	0.160885	0.0528691	0.444872	0.0538639
bacterial-type flagellum-dependent cell motility	0.324177	0.382235	0.29128	0.221117	0.240529	0.26445	0.264509	0.276789	0.312156	0.31348	0.276651	0.335306	0.281889	0.374454	0.374462	0.313398	0.320122	0.246792	0.137037	0.32368	0.143684	0.0352521	0.0304578	0.195642	0.342044	0.19645	0.0738667	0.320808	0.0620732	0.256788	0.0576672	0.0917095	0.257436	0.031886	0.225374	0.072399
biosynthetic process	0.750725	0.728067	0.801019	0.902893	0.78172	0.736683	0.809087	0.751285	0.661036	0.792919	0.811509	0.808679	0.704722	0.790514	0.711477	0.626796	0.792683	0.723922	0.129215	0.0527316	0.456121	0.380335	0.388695	0.415805	0.265268	0.0817969	1.10207	2.09974	0.254638	0.118716	0.0372222	0.561626	1.00883	0.176282	0.219627	0.218202
branched-chain amino acid biosynthetic process	0.272991	0.273025	0.418715	0.331675	0.360794	0.396675	0.357865	0.355872	0.275432	0.29504	0.350424	0.216963	0.246653	0.312045	0.2434	0.156699	0.304878	0.329056	0.0602251	0.0354937	0.14655	0.559422	0.745194	0.11132	0.169218	0.0645093	0.0843369	0.10503	0.253928	0.130594	0.0138483	0.205729	0.048303	0.00100415	0.0843696	0.119014
carbohydrate derivative metabolic process	0.409486	0.43684	0.345895	0.405381	0.400882	0.396675	0.388984	0.514037	0.459053	0.38724	0.405754	0.433925	0.563777	0.457666	0.355739	0.391747	0.411585	0.361961	0.0722941	0.127811	0.593254	0.260645	0.228105	0.195501	0.135145	0.209721	0.785367	0.178465	0.200378	0.0387762	0.0193682	0.0264071	0.0486377	0.0103896	0.0437461	0.0595981
carbohydrate metabolic process	3.75363	4.16818	4.18715	4.09066	3.82842	4.08009	4.07655	3.99367	3.89277	3.79864	4.05754	4.04339	3.45314	4.01498	4.04419	4.10029	3.97866	4.01448	1.38605	0.783479	1.70034	1.99406	1.56085	1.38402	2.11079	1.2443	3.05612	1.2356	1.69707	1.11647	0.475521	1.73774	1.51602	0.21621	1.95073	2.21038
cation transport	0.102372	0.0910084	0.0910249	0.147411	0.120265	0.0944465	0.0933562	0.138395	0.0918105	0.12908	0.0922169	0.0591716	0.140944	0.166424	0.0748923	0.0783494	0.106707	0.131622	0.700306	0.0826377	0.171334	0.0698517	1.19219	0.0977823	0.22296	0.26224	0.00485415	0.0799253	0.702588	0.538994	0.080022	0.19963	0.179794	0.000556201	0.183837	1.58555
cell redox homeostasis	0.426548	0.32763	0.273075	0.294822	0.380838	0.396675	0.342306	0.375643	0.385604	0.3688	0.350424	0.394477	0.352361	0.312045	0.2434	0.574563	0.304878	0.329056	0.177281	0.0342901	0.0256509	0.021512	0.0429179	0.0853109	0.0427417	0.129726	0.0980839	0.0434402	0.0281142	0.0224563	0.00468435	0.0167962	0.0100954	0.126673	0.0502407	0.281951
cellular amino acid metabolic process	1.34789	1.14671	1.25614	1.28985	1.30287	1.36003	1.40034	1.20601	1.24862	1.23548	1.19882	1.22288	1.02185	1.24818	1.27317	1.07078	1.32622	1.16815	0.846606	0.589412	0.830355	2.10078	1.3329	1.49216	1.56623	0.85102	1.91657	0.912587	1.52286	0.559639	0.0958433	0.804282	0.775856	0.0605944	1.13968	1.19365
cellular metabolic process	0.426548	0.473244	0.47333	0.479086	0.44097	0.453343	0.420103	0.474496	0.459053	0.460999	0.424198	0.512821	0.528541	0.457666	0.430631	0.496213	0.457317	0.444225	0.0967015	0.0921478	0.194437	0.70072	0.204223	0.118143	0.182414	0.100467	0.341588	0.100705	0.284167	0.140222	0.0500444	0.125932	0.0453286	0.0451984	0.244674	0.345159
defense response	0.0853097	0.0728067	0.054615	0.0552792	0.0801764	0.0755572	0.0466781	0.059312	0.0734484	0.0737599	0.0553301	0.0591716	0.0704722	0.104015	0.0374462	0.104466	0.0304878	0.0493583	0.0311872	0.00968411	0.0257769	0.0827897	0.00652497	0.0241631	0.00938345	0.0312034	0.1986	0.674946	0.0368318	0.0413584	0.282187	0.133811	0.00623432	33.1778	0.116497	0.475513
electron transport chain	0.818973	0.527849	0.69179	0.66335	0.701543	0.793351	0.824646	0.691973	0.679398	0.885119	0.700848	0.788955	0.528541	0.582484	0.561693	0.705145	0.625	0.773281	0.3164	0.0953448	0.204651	0.730927	0.274048	0.274682	0.388401	0.234399	0.354436	0.269432	0.542411	0.496472	0.0110469	0.149203	0.107973	0.0455235	0.385866	0.472567
fatty acid metabolic process	0.272991	0.291227	0.25487	0.294822	0.300661	0.302229	0.295628	0.336101	0.257069	0.31348	0.276651	0.295858	0.211416	0.270439	0.318292	0.156699	0.320122	0.230339	0.0689169	0.02251	0.0692568	0.049262	0.101082	0.0854255	0.0944213	0.0944953	0.0431028	0.0333	0.100735	0.102508	0.0256984	0.00981952	0.0663207	0.00490544	0.104338	0.145212
fructose 1,6-bisphosphate metabolic process	0.358301	0.345832	0.3641	0.331675	0.300661	0.340008	0.326747	0.355872	0.312156	0.25816	0.405754	0.35503	0.17618	0.353651	0.337016	0.208932	0.365854	0.279697	0.1417	0.0530265	0.0684432	0.1142	0.204873	0.166418	0.233607	0.0808909	0.178076	0.187591	0.196532	0.290627	0.00736563	0.25278	0.0675971	0.00123241	0.219518	0.129345
fucose metabolic process	0.290053	0.32763	0.29128	0.331675	0.34075	0.170004	0.342306	0.395413	0.293794	0.2766	0.350424	0.315582	0.281889	0.41606	0.299569	0.261165	0.304878	0.279697	0.11068	0.0836091	0.0623769	0.209052	0.185846	0.0581038	0.179305	0.1304	0.296134	0.136944	0.119472	0.111635	1.58225	0.0878884	0.0212161	0.0118592	0.104312	0.127256
gluconeogenesis	0.665415	0.76447	0.782814	0.718629	0.661455	0.83113	0.840205	0.790826	0.752846	0.719159	0.793065	0.532544	0.634249	0.582484	0.78637	0.52233	0.838415	0.789733	0.115043	0.065419	0.347142	0.479938	0.441365	0.220286	0.283711	0.215254	0.167101	0.0579365	0.501083	0.271038	0.0119442	0.353602	0.0747625	0.636232	0.529831	0.512914
glucose metabolic process	1.10903	1.01929	0.946659	0.958172	1.16256	0.906687	0.918002	0.810597	1.00992	0.921999	0.940612	0.927022	0.951374	0.956938	0.954877	0.96631	1.03659	1.03653	0.756364	0.268574	0.504138	0.99375	0.822942	0.488887	1.29803	0.610227	0.992071	0.414729	1.10193	0.594078	0.173865	0.80701	0.269855	0.362641	0.639683	0.983276
glutathione biosynthetic process	0.0170619	0.0182017	0.018205	0.0184264	0.0200441	0.0188893	0.0155594	0	0.0183621	0.01844	0.0184434	0.0197239	0.0352361	0.020803	0.0187231	0	0.0152439	0.0164528	0.0319922	0.332797	2.48853	1.33962	4.10238	1.97064	0.127319	0	0.0438722	0.0770872	0.793295	0.699051	2.75251	3.13491	0.404575	0	0.726964	0.310645
glycogen biosynthetic process	0.44361	0.455042	0.455125	0.479086	0.400882	0.377786	0.48234	0.395413	0.422328	0.442559	0.424198	0.493097	0.563777	0.436863	0.430631	0.365631	0.457317	0.427772	0.107586	0.030117	0.0460086	0.0852407	0.115759	0.0459974	0.23226	0.0202971	0.170068	0.0887484	0.18107	0.0342285	0.0168959	0.0469295	0.02632	0.0227028	0.0999882	0.137519
glycolytic process	2.38867	2.32981	2.25742	2.35858	2.12467	2.32338	2.25611	2.37248	2.38707	2.00996	2.04722	1.93294	1.79704	2.22592	2.28422	2.08932	2.17988	2.28694	1.36582	0.496479	0.752722	1.34082	1.42014	0.896057	1.01925	0.485589	1.15791	0.683993	1.90523	1.06608	0.0875494	1.07749	0.281947	0.228011	1.23055	1.01469
lipid catabolic process	0.0682477	0.0728067	0.07282	0.0737055	0.0801764	0.0755572	0.0622374	0.0790826	0.0734484	0.0737599	0.0737735	0.0788955	0.140944	0.083212	0.0748923	0.104466	0.0609756	0.0493583	0.0328529	0.456154	0.190705	0.316242	0.431138	0.452216	0.253282	0.459564	0.262338	0.443478	0.270061	0.1963	0.35827	0.290405	0.21667	0.0533746	0.586182	0.0539402
lipid metabolic process	0.272991	0.236622	0.273075	0.221117	0.280617	0.245561	0.23339	0.257019	0.275432	0.29504	0.202877	0.295858	0.211416	0.270439	0.318292	0.313398	0.259146	0.180981	1.32718	0.118404	0.362621	0.0425556	0.193933	0.0620184	0.055112	0.10055	0.186097	0.155788	0.117294	0.438156	0.029496	0.0975844	0.588995	0.019038	0.11341	0.0214563
monosaccharide metabolic process	0.426548	0.418639	0.418715	0.497512	0.461014	0.321118	0.451221	0.533808	0.403966	0.38724	0.442641	0.414201	0.352361	0.540878	0.449354	0.339514	0.411585	0.427772	0.153342	0.0950228	0.0822639	0.231811	0.20107	0.0826009	0.222245	0.135187	0.340371	0.14486	0.128413	0.119443	1.58363	0.106221	0.0319943	0.0694787	0.177674	0.183596
nitrogen compound metabolic process	0.307115	0.309428	0.418715	0.331675	0.34075	0.491122	0.373425	0.29656	0.312156	0.38724	0.368868	0.25641	0.387597	0.312045	0.355739	0.365631	0.396341	0.378414	0.105533	0.0207224	0.02351	0.228138	0.0495928	0.191211	0.04734	0.0116367	0.195051	0.698409	0.095466	0.190709	1.54838	0.0948761	0.0183026	0.0800191	0.0284628	0.0511373
organic acid metabolic process	0.170619	0.254823	0.29128	0.313249	0.260573	0.340008	0.357865	0.237248	0.275432	0.23972	0.239764	0.276134	0.352361	0.270439	0.280846	0.261165	0.304878	0.263244	0.055692	0.0393468	0.0596959	0.090917	0.0896358	0.134425	0.0813024	0.0229623	0.0718987	0.0302427	0.0490247	0.0168489	0.0122793	0.0363923	0.0155472	0.0100634	0.190655	0.0409253
oxidation-reduction process	9.8618	9.30106	9.63044	9.56329	10.5632	9.69022	9.42897	9.11427	9.60338	9.49659	9.40612	9.5069	8.4919	9.36135	9.41771	9.61086	9.77134	9.72359	8.48372	5.04669	5.49058	9.39938	8.22623	5.54033	8.13944	4.6703	8.54498	5.535	9.37408	4.46015	1.04555	5.31381	4.29347	3.62949	6.76411	8.34862
phosphoenolpyruvate-dependent sugar phosphotransferase system	0.631292	0.746269	0.746405	0.700203	0.761676	0.755572	0.746849	0.711744	0.844657	0.737599	0.645518	0.710059	0.845666	0.790514	0.805093	0.731261	0.731707	0.789733	0.252842	1.01649	1.28861	0.462576	0.398715	0.59157	0.57535	0.266739	0.605598	0.772672	0.469088	0.633008	0.125342	0.232755	0.905275	0.00497814	0.909614	0.56477
phospholipid metabolic process	0.0341239	0.0364033	0.03641	0.0368528	0.0400882	0.0377786	0.0311187	0.0395413	0.0367242	0.03688	0.0368868	0.0394477	0.0704722	0.041606	0.0374462	0.052233	0.0304878	0.0329056	0.0153028	0.332819	0.121379	0.311503	0.303014	0.412675	0.248959	0.411028	0.210078	0.413324	0.2567	0.138103	0.357783	0.269924	0.160885	0.0528691	0.444872	0.0538639
phosphorelay signal transduction system	0.170619	0.182017	0.127435	0.20269	0.200441	0.151114	0.186712	0.158165	0.165259	0.22128	0.16599	0.138067	0.246653	0.145621	0.224677	0.235048	0.198171	0.213886	0.0187024	0.0502217	0.699966	0.177528	0.0484075	0.0715236	0.216988	0.0351371	0.156668	1.00087	0.0435365	0.348199	0.000895733	0.123681	0.0080164	0.0235651	0.24327	0.0234252
phosphorylation	1.14315	1.32872	1.32896	1.30827	1.26278	1.39781	1.30699	1.32463	1.34043	1.30924	1.34637	1.2426	1.19803	1.26898	1.29189	1.01854	1.34146	1.16815	0.615806	0.567197	2.69518	3.14121	1.56113	1.53469	1.67079	0.46684	0.853362	0.613592	2.64936	0.779402	0.0448728	1.05068	0.14504	0.0824182	1.34598	1.1568
polysaccharide catabolic process	0.682477	0.54605	0.69179	0.608071	0.621367	0.717794	0.591256	0.691973	0.605949	0.626959	0.627075	0.631164	0.880902	0.686499	0.636585	0.783494	0.579268	0.526489	0.308751	0.050812	0.110481	0.0949483	0.0868153	0.405588	0.17357	0.103535	0.218141	0.19938	0.427506	0.0641714	0.0169027	0.0302489	0.0429216	0.109754	0.158187	0.122613
protein folding	1.91094	2.1842	1.96614	2.10061	2.18481	2.3045	2.10051	2.13523	2.33199	2.06528	2.34231	1.93294	2.36082	2.0803	1.85359	2.11543	2.21037	2.07305	2.96619	0.762006	1.62766	1.09619	1.45437	0.926974	1.82086	1.01767	2.05883	1.58605	2.36327	0.48927	0.586682	0.727837	4.61263	0.241752	3.39598	5.07134
protein refolding	0.818973	0.928285	0.892044	1.06873	0.942073	1.02002	0.995799	0.850138	1.00992	0.940439	1.06972	0.86785	1.33897	0.915332	0.823816	0.992426	0.89939	0.937808	0.372763	0.201224	0.263624	0.651714	0.840623	0.483866	1.08411	0.479985	1.39506	0.483091	1.34273	0.279115	0.177642	0.335105	0.160751	0.153859	0.961237	0.699625
protein transport	0.375363	0.32763	0.3641	0.386954	0.360794	0.377786	0.342306	0.355872	0.34888	0.35036	0.350424	0.335306	0.211416	0.374454	0.355739	0.391747	0.304878	0.312603	0.0641289	0.0298989	0.0278852	0.166638	0.112932	0.0628875	0.114119	0.0971669	0.0925607	0.0335871	0.0640575	0.114148	0.0112716	0.139317	0.0331018	0.00278721	0.107209	0.0574491
proteolysis	1.27965	1.38333	1.27435	1.28985	1.28282	1.28447	1.16695	1.40372	1.50569	1.27236	1.34637	1.40039	1.97322	1.4146	1.34806	1.67145	1.14329	1.29977	10.7693	14.0255	19.0203	5.74581	9.89928	9.63771	6.35062	16.9837	9.50876	11.8334	9.79464	12.4089	8.40932	22.8512	19.3188	4.76932	10.1061	9.97678
proton transmembrane transport	0.290053	0.236622	0.236665	0.239543	0.200441	0.245561	0.23339	0.257019	0.257069	0.31348	0.276651	0.25641	0.246653	0.249636	0.280846	0.235048	0.27439	0.312603	0.399855	0.0618808	0.137669	0.0650911	0.0703496	0.157554	0.10604	0.124581	0.090747	0.0691123	0.0718148	0.101736	0.00399374	0.0701963	0.0545375	0.0234884	0.139003	0.151112
purine nucleotide biosynthetic process	0.44361	0.54605	0.47333	0.46066	0.561235	0.377786	0.544578	0.474496	0.459053	0.590079	0.387311	0.25641	0.387597	0.457666	0.430631	0.313398	0.472561	0.493583	0.137377	0.0990185	0.0696636	0.329465	0.293746	0.0602392	0.169048	0.374536	0.097383	0.0862771	0.122179	0.03733	0.00386644	0.0889876	0.343986	0.0441636	1.28041	0.229309
purine ribonucleotide biosynthetic process	0.0341239	0.0364033	0.03641	0.0552792	0.0601323	0.0566679	0.0622374	0.0197707	0.0550863	0.03688	0.0368868	0.0591716	0	0.062409	0.0374462	0.0261165	0.0609756	0.0164528	0.0202242	2.15059	1.5286	0.608878	0.355936	0.0355032	0.19631	0.00487332	0.00785695	0.207287	0.00573021	1.76302	0	0.0172361	0.522253	0.00122571	0.13143	0.00981371
pyrimidine nucleotide biosynthetic process	0.153557	0.182017	0.18205	0.221117	0.180397	0.188893	0.202272	0.158165	0.220345	0.20284	0.16599	0.157791	0.17618	0.124818	0.131062	0.130582	0.152439	0.197433	0.119654	0.233017	0.0451808	0.161071	0.569654	0.0858709	0.118484	0.00966446	0.108951	0.139149	0.0776258	0.0343286	0.287127	1.11575	0.311643	0.00299249	0.230934	0.136746
pyruvate metabolic process	0.716601	0.709865	0.7282	0.681776	0.741632	0.793351	0.73129	0.711744	0.734484	0.774479	0.829952	0.710059	0.528541	0.748908	0.674031	0.496213	0.731707	0.658111	0.49015	0.458742	0.992604	2.86998	1.42444	1.31036	1.42465	0.333465	0.64544	0.562148	1.9041	0.681566	0.017998	0.593179	0.120674	0.0439317	0.986613	1.06117
regulation of transcription, DNA-templated	0.392425	0.418639	0.418715	0.368528	0.380838	0.491122	0.466781	0.494267	0.422328	0.460999	0.387311	0.394477	0.422833	0.457666	0.468077	0.44398	0.457317	0.427772	0.444372	0.252338	0.797406	0.307229	0.0625249	1.29021	0.23149	0.55413	0.26651	2.08539	0.359063	0.238544	0.295605	0.398728	0.253	0.0233401	0.440282	0.286811
ribosome biogenesis	0.341239	0.400437	0.382305	0.331675	0.34075	0.340008	0.373425	0.395413	0.312156	0.38724	0.368868	0.433925	0.317125	0.374454	0.393185	0.339514	0.411585	0.394867	0.124484	0.0684193	0.0550478	0.261241	0.126532	0.0793872	0.133669	0.159282	0.153549	0.057211	0.123158	0.0902187	0.0234813	0.118105	0.120779	0.0418369	0.1831	0.28306
signal transduction	0.290053	0.345832	0.309485	0.405381	0.320706	0.396675	0.280068	0.375643	0.312156	0.35036	0.424198	0.374753	0.387597	0.312045	0.318292	0.365631	0.411585	0.29615	0.0812844	0.0593543	0.727885	0.228481	0.13089	0.115038	0.216601	0.108948	0.158581	0.0471055	1.32364	0.0829177	0.0148053	0.447384	0.00977721	0.0359757	0.224229	0.0395747
tRNA aminoacylation for protein translation	0.545982	0.618857	0.637175	0.700203	0.661455	0.604458	0.715731	0.691973	0.679398	0.590079	0.700848	0.769231	0.669486	0.665696	0.505523	0.470097	0.823171	0.773281	0.122803	0.142277	0.0963056	0.47597	0.238599	0.18356	0.385087	0.0672379	0.343857	0.273625	0.361698	0.168636	0.850529	0.131098	0.0786119	0.489765	0.171938	0.669682
transcription, DNA-templated	0.631292	0.582454	0.76461	0.792335	0.741632	0.623347	0.762409	0.672202	0.679398	0.848239	0.700848	0.670611	0.775194	0.728105	0.655308	0.548446	0.838415	0.674564	1.30631	2.3182	5.85174	1.59072	1.23429	2.01131	1.47319	1.29686	0.375034	1.44295	1.80507	2.62829	0.141118	5.18081	1.68106	0.292449	1.92937	0.696629
translation	6.70534	6.66181	6.09867	6.22812	5.83283	6.13903	6.59717	6.72202	6.59199	6.39867	6.19698	6.29191	4.79211	5.67922	5.39225	4.5965	5.85366	5.75847	3.76355	1.92641	2.53934	7.52734	3.82622	2.93368	6.93852	2.93506	4.72466	4.6149	4.46099	4.82175	0.6705	2.63617	1.02359	1.38841	4.75638	3.83684
translational elongation	2.49104	2.49363	2.38485	2.50599	2.726	2.4745	2.53618	2.64927	2.55233	2.54472	2.58207	2.46548	2.25511	2.35074	2.32166	1.98485	2.62195	2.50082	2.06324	1.09375	1.27757	4.44795	1.46927	1.26644	5.07442	0.908418	1.93348	1.11588	4.43705	2.15266	0.291913	1.85798	0.401952	0.0800338	3.40108	2.60357
transmembrane transport	1.34789	1.38333	1.41999	1.43726	1.363	1.37892	1.24475	1.3444	1.46897	1.41988	1.38325	1.34122	1.55039	1.58103	1.38551	1.33194	1.37195	1.43139	1.59513	0.329377	0.648428	3.23198	1.4953	0.461197	0.405208	1.61826	0.49632	0.340274	0.597312	0.413506	0.0738901	1.33406	1.22187	0.0761756	0.534583	1.53657
virion attachment to host cell	0.0170619	0.0182017	0.018205	0.0184264	0.0200441	0.0188893	0.0155594	0.0197707	0.0183621	0.01844	0.0184434	0.0197239	0.0352361	0.020803	0.0187231	0	0.0152439	0.0164528	0.17311	0.00185435	0.00370377	0.150562	0.862	0.120283	0.0590656	0.00113616	0.103911	0.235977	0.309598	0.743918	0.369885	1.11009	0.437439	0	0.186272	0.0849347
Other	13.7519	13.7059	13.5991	14.1146	13.63	12.9958	14.2835	13.0091	14.3959	13.9959	12.9657	14.2209	13.1078	13.2515	13.724	14.2335	14.1006	13.8697	10.9639	6.78008	6.68971	6.80832	5.28675	5.23067	7.49744	5.6895	7.85448	6.7667	8.24847	5.02121	6.095	5.43252	9.321	8.39564	7.6917	10.4476

## Sheet: (3) MF_full
	H1_count	H2_count	H3_count	H4_count	H5_count	H6_count	H7_count	H8_count	UC1_count	UC2_count	UC4_count	UC5_count	UC6_count	UC8_count	UC9_count	UC11_count	UC15_count	UC23F_count	H1_intensity	H2_intensity	H3_intensity	H4_intensity	H5_intensity	H6_intensity	H7_intensity	H8_intensity	UC1_intensity	UC2_intensity	UC4_intensity	UC5_intensity	UC6_intensity	UC8_intensity	UC9_intensity	UC11_intensity	UC15_intensity	UC23F_intensity
1,4-alpha-glucan branching enzyme activity	0.0604011	0.0513743	0.0516929	0.0524934	0.0281136	0.0535547	0.0548968	0.0835655	0.0648845	0.0519211	0.0523149	0.0561956	0.0515464	0.0589275	0.08	0.0762922	0.0643777	0.0693882	0.00963815	0.00399873	0.00136467	0.00241607	0.00111382	0.0021021	0.00344766	0.00399859	0.00667871	0.00275415	0.0115021	0.000883379	0.000327851	0.000810225	0.00337782	0.00417611	0.00421262	0.0338346
1,4-alpha-oligoglucan phosphorylase activity	0.157043	0.192653	0.168002	0.19685	0.210852	0.214219	0.208608	0.208914	0.103815	0.194704	0.156945	0.210733	0.231959	0.162051	0.173333	0.267023	0.171674	0.1966	0.0367338	0.0121178	0.0380769	0.0513362	0.0286379	0.146649	0.0486899	0.0778205	0.0235413	0.0310111	0.0619322	0.0143155	0.0139711	0.0210384	0.0209059	0.0621543	0.0399393	0.0166899
1-(5-phosphoribosyl)-5-[(5-phosphoribosylamino)methylideneamino]imidazole-4-carboxamide isomerase activity	0.0120802	0	0	0.0131234	0	0.0133887	0	0.0139276	0	0	0	0	0	0	0.0133333	0.019073	0.0107296	0.0115647	0.000134491	0	0	0.000305289	0	0.146784	0	0.000205965	0	0	0	0	0	0	0.000151463	0.000106687	0.00032191	0.000288884
1-phosphofructokinase activity	0.0120802	0.0128436	0	0.0131234	0.0140568	0.0133887	0.0109794	0.0139276	0	0.0129803	0.0130787	0	0	0	0	0.019073	0.0107296	0.0115647	0.00244808	0.000203378	0	0.000294906	0.000368917	0.000821387	0.000569698	0.000311063	0	0.000172848	0.000662956	0	0	0	0	0.000126224	0.000246787	0.00722569
2 iron, 2 sulfur cluster binding	0.0604011	0.0642178	0.0775394	0.0656168	0.0702839	0.0937207	0.0548968	0.0557103	0.103815	0.0778816	0.0653937	0.0842933	0.128866	0.0589275	0.0533333	0.0762922	0.0536481	0.0693882	0.116469	0.0181725	0.0188861	0.0191817	0.0672491	0.0986109	0.0293619	0.0294077	0.225072	0.0988541	0.0272697	0.00874627	0.0234276	0.000972698	0.0491603	0.00247742	0.0053647	0.182351
2-amino-4-hydroxy-6-hydroxymethyldihydropteridine diphosphokinase activity	0	0	0.0129232	0.0131234	0.0140568	0	0	0.0139276	0	0.0129803	0.0130787	0.0140489	0	0	0.0133333	0	0.0107296	0.0115647	0	0	0.000336356	0.018001	0.000785543	0	0	0.000109584	0	0.000237277	0.000199949	0.000114485	0	0	0.00434855	0	0.00422019	0.000971977
2-dehydropantoate 2-reductase activity	0.0120802	0.0128436	0.0129232	0.0131234	0.0140568	0.0133887	0.0109794	0.0139276	0.0129769	0.0129803	0.0130787	0.0140489	0.0257732	0.0147319	0.0133333	0.019073	0.0107296	0.0115647	0.0975188	0.00918186	0.166416	0.00657808	0.108846	0.133913	0.0414688	0.324864	0.148013	0.0181234	0.730175	0.0932415	0.000811394	0.10143	0.355733	0.00462714	0.192906	0.00733618
2-isopropylmalate synthase activity	0.0241604	0.0128436	0.0129232	0.0262467	0.0140568	0.0133887	0.0329381	0.0139276	0.0389307	0.0259605	0.0261575	0.0140489	0.0257732	0.0147319	0.04	0	0.0214592	0.0231294	0.00121367	0.000327651	0.00208567	0.00865915	0.0110377	0.000366657	0.0024645	0.000491048	0.00139051	0.00134474	0.00211207	0.000303216	0.000221214	0.00657983	0.00254523	0	0.0110195	0.000637885
3'-5' exonuclease activity	0.0241604	0.0128436	0.0129232	0.0131234	0.0140568	0.0133887	0.0109794	0.0278552	0.0129769	0.0259605	0.0130787	0.0140489	0.0515464	0.0294638	0.0266667	0.019073	0.0214592	0.0231294	0.00925113	0.000207217	0.000114328	0.000443254	0.000448087	0.00101182	0.000618791	0.0312204	0.0251307	0.00176944	0.000855375	0.000530888	0.232776	0.000436673	0.00521611	0.0264394	0.00256922	0.0209453
3-hydroxyacyl-CoA dehydrogenase activity	0.144963	0.128436	0.129232	0.144357	0.154625	0.147275	0.153711	0.181058	0.116792	0.155763	0.117709	0.140489	0.0773196	0.132587	0.16	0.0572191	0.139485	0.0925176	0.0446127	0.011906	0.0366025	0.0279399	0.0711648	0.0507338	0.050421	0.0666735	0.0309973	0.0241701	0.044218	0.0710968	0.000746003	0.00539056	0.0487269	0.000883441	0.053145	0.0570284
3-methyl-2-oxobutanoate hydroxymethyltransferase activity	0.0120802	0.0128436	0	0.0131234	0.0140568	0.0133887	0.0109794	0.0139276	0.0129769	0	0.0130787	0	0.0257732	0.0147319	0.0133333	0	0.0107296	0.0115647	0.00113503	0.000397011	0	0.001451	0.0017388	0.000602424	0.000794453	0.000195142	0.000138747	0	0.000986352	0	0.000257749	0.000542213	0.000162285	0	0.00615903	0.000357387
3-oxoacyl-[acyl-carrier-protein] synthase activity	0.0241604	0.0642178	0.0516929	0.0393701	0.0421704	0.040166	0.0439174	0.0557103	0.0519076	0.0389408	0.0261575	0.0561956	0.0257732	0.0441956	0.04	0	0.0536481	0.0462588	0.00328999	0.014737	0.00324277	0.00143906	0.0414685	0.00311373	0.00910671	0.0335682	0.00786131	0.00205378	0.000535117	0.00594998	5.95176e-05	0.000376119	0.076483	0	0.0123435	0.0166304
4 iron, 4 sulfur cluster binding	0.205364	0.231184	0.206772	0.249344	0.224909	0.254385	0.186649	0.208914	0.181677	0.220665	0.170024	0.210733	0.180412	0.220978	0.226667	0.305169	0.214592	0.242859	0.0222988	0.0120873	0.233229	0.148589	0.0420756	0.112458	0.0999488	0.0131117	0.278573	0.0127166	0.0320718	0.0313217	0.0106767	0.947954	0.0253919	0.0036819	0.0395301	0.216904
4-alpha-glucanotransferase activity	0.0120802	0.0128436	0.0258465	0.0262467	0.0140568	0.0267773	0.0219587	0.0278552	0.0129769	0.0259605	0.0130787	0.0280978	0.0257732	0.0147319	0.0133333	0.0381461	0.0107296	0.0115647	0.000337885	0.000270398	0.00166598	0.000983845	0.00304221	0.00882164	0.00781858	0.000357245	0.000417259	0.00210973	0.000549945	0.000729073	0.00028146	2.86978e-05	0.000122536	0.000342843	0.0136518	0.000203216
4-deoxy-L-threo-5-hexosulose-uronate ketol-isomerase activity	0	0	0	0	0.0140568	0	0.0219587	0	0.0259538	0	0.0130787	0	0	0	0	0.019073	0.0107296	0.0115647	0	0	0	0	0.00327239	0	0.00245864	0	0.0278056	0	0.00133656	0	0	0	0	4.92608e-05	9.71056e-05	0.000356532
4-hydroxy-3-methylbut-2-en-1-yl diphosphate reductase activity	0.0845615	0.089905	0.0904627	0.0918635	0.0843407	0.080332	0.0878349	0.0696379	0.0908383	0.0908619	0.0915511	0.0842933	0.0515464	0.0589275	0.0933333	0.114438	0.0751073	0.0925176	0.0159397	0.0361498	0.021469	0.0438177	0.0224534	0.0154069	0.025218	0.00481021	0.0197589	0.0227634	0.0310108	0.0066488	0.000764917	0.0243392	0.00870114	0.00234319	0.0404862	0.036339
4-hydroxy-tetrahydrodipicolinate reductase	0.0120802	0.0128436	0.0129232	0.0131234	0.0140568	0.0133887	0.0109794	0.0139276	0.0129769	0.0129803	0.0130787	0.0140489	0.0257732	0.0147319	0.0133333	0.019073	0.0107296	0.0115647	0.000772604	0.000881291	0.0213034	0.00127814	0.00499442	0.0907204	0.0691674	0.000970363	0.181152	0.0489604	0.0306399	0.0252636	0.0555508	0.0134211	0.127165	0.000249544	0.000331876	0.000989829
4-hydroxy-tetrahydrodipicolinate synthase activity	0.0604011	0.0385307	0.0387697	0.0656168	0.0562272	0.040166	0.0329381	0.0278552	0.0648845	0.0259605	0.0523149	0.0280978	0.0257732	0.0589275	0.0666667	0	0.0321888	0.0462588	0.0120032	0.00101712	0.00780895	0.0224107	0.0437676	0.0134285	0.00713641	0.000424704	0.0205177	0.00574934	0.0125942	0.0260066	0.00018257	0.0230756	0.00436566	0	0.00852812	0.0132383
5'-3' exonuclease activity	0.0120802	0.0128436	0.0129232	0.0131234	0.0140568	0.0133887	0.0109794	0.0139276	0.0129769	0.0129803	0.0130787	0.0140489	0.0257732	0.0147319	0.0133333	0.019073	0.0107296	0.0115647	0.00217811	0.00474559	0.00132959	0.00549245	0.00874543	0.00157303	0.00122092	0.00410818	0.000858707	0.00168171	0.633854	0.00218213	0.0025801	0.00272673	0.00255418	0.000545571	0.00130044	0.000750042
5'-3' exoribonuclease activity	0.0120802	0.0128436	0.0129232	0.0131234	0.0140568	0	0.0219587	0.0278552	0.0129769	0.0129803	0.0130787	0.0140489	0	0.0147319	0.0133333	0	0.0107296	0.0115647	0.000114541	2.80479e-05	0.000149225	0.00721113	0.00311681	0	0.00252653	0.000651852	8.96379e-05	0.000228477	0.00202236	0.000925525	0	0.000164247	0.000735822	0	0.00281466	0.000368197
5-methyltetrahydropteroyltriglutamate-homocysteine S-methyltransferase activity	0.0241604	0.0256871	0.0258465	0.0393701	0.0140568	0	0.0439174	0.0417827	0.0259538	0.0259605	0.0130787	0.0280978	0	0.0441956	0.0133333	0	0.0429185	0.0346941	0.000296434	0.000341007	0.000755927	0.00397445	0.00345306	0	0.00705987	0.000756381	0.00722461	0.000354528	0.000122803	0.000423841	0	0.0179831	0.00148205	0	0.0129036	0.000824774
5S rRNA binding	0.0845615	0.089905	0.0775394	0.0787402	0.0843407	0.0937207	0.0988142	0.0417827	0.0778614	0.0778816	0.0784724	0.0842933	0.103093	0.0589275	0.0933333	0.0762922	0.0643777	0.104082	0.0512439	0.021745	0.00788703	0.0342373	0.00627083	0.0130285	0.0905554	0.00360288	0.0187065	0.011803	0.0535034	0.0260225	0.000832967	0.00467302	0.00575407	0.00565816	0.0115631	0.0221224
6,7-dimethyl-8-ribityllumazine synthase activity	0	0.0128436	0	0.0131234	0.0140568	0	0	0	0.0129769	0.0129803	0	0	0	0	0	0	0.0107296	0	0	8.19939e-05	0	0.000231199	0.00189348	0	0	0	0.000159456	0.000257447	0	0	0	0	0	0	0.000333768	0
6-phosphofructokinase activity	0.144963	0.154123	0.129232	0.144357	0.154625	0.160664	0.131752	0.139276	0.116792	0.155763	0.156945	0.154538	0.0515464	0.103123	0.16	0.171657	0.139485	0.150341	0.0238941	0.0217934	0.0234439	0.0479889	0.0128809	0.073657	0.029984	0.00945874	0.0182749	0.0202438	0.0580256	0.0308991	0.000266486	0.00692393	0.0103317	0.00344851	0.0392247	0.0161853
7S RNA binding	0	0	0.0129232	0.0131234	0	0	0	0	0	0	0	0	0	0	0.0133333	0	0.0107296	0.0115647	0	0	0.00071205	0.000479378	0	0	0	0	0	0	0	0	0	0	4.26785e-05	0	0.00512724	8.9679e-05
ADP binding	0.0120802	0.0128436	0.0129232	0.0131234	0	0.0133887	0.0109794	0.0139276	0.0129769	0	0.0130787	0.0140489	0.0257732	0.0147319	0.0133333	0.019073	0.0107296	0.0115647	0.000146853	0.000120526	0.00434946	0.000140097	0	0.000149889	0.0010845	0.000672027	0.000182205	0	0.000453653	0.00978568	0.000631753	0.00670059	6.54114e-05	0.00244374	0.00355618	0.000142249
AMP binding	0.0120802	0.0128436	0.0129232	0.0131234	0.0140568	0.0133887	0.0109794	0	0	0.0129803	0	0.0140489	0	0	0.0133333	0.019073	0.0107296	0.0115647	0.522539	0.000138857	0.00580121	0.000622334	0.000307467	0.000492978	0.000215644	0	0	0.000279377	0	0.000524843	0	0	0.00569808	0.000105209	0.0204823	0.00111253
ATP binding	4.46968	4.94477	4.58775	4.86877	4.79337	4.92703	4.98463	4.91643	4.98313	4.8676	5.07455	4.83282	4.63918	4.77313	4.56	4.11978	4.96781	4.82248	4.60243	3.14401	3.67238	5.40573	4.7439	3.38575	4.73908	7.62723	4.5352	2.83073	5.90207	2.72652	1.40532	2.48235	6.08122	1.46381	5.90935	6.75764
ATP transmembrane transporter activity	0.0362406	0.0642178	0.0387697	0.0131234	0.0421704	0.040166	0.0329381	0.0557103	0.0519076	0.0519211	0.0261575	0.0702445	0.0257732	0.0589275	0.0533333	0.019073	0.0321888	0.0231294	0.021288	0.00442735	0.0025029	0.00096507	0.00132261	0.0016791	0.00397935	0.0135554	0.0122633	0.00657982	0.00130394	0.00500213	8.68971e-05	0.00247684	0.0142664	0.00011263	0.00728731	0.00150106
ATPase activity	0.785214	0.783457	0.710778	0.761155	0.74501	0.830098	0.790514	0.86351	0.765637	0.856698	0.771645	0.814836	0.773196	0.869181	0.746667	0.648484	0.729614	0.751706	0.190915	0.204166	0.27835	0.282376	0.338319	0.293653	0.377063	0.247159	0.467243	0.388295	0.305697	0.134223	0.0373647	0.666552	0.163511	0.092131	0.409985	0.312814
ATPase-coupled carbohydrate transmembrane transporter activity	0.0120802	0.0256871	0.0129232	0	0	0.0133887	0.0109794	0.0139276	0.0129769	0	0.0130787	0.0280978	0	0	0	0	0	0.0115647	0.00172501	0.00111057	0.000298547	0	0	0.000202895	0.00130088	0.00106248	0.0001573	0	0.000409589	0.000787779	0	0	0	0	0	0.00764907
ATPase-coupled cation transmembrane transporter activity	0.0362406	0.0256871	0.0516929	0.0656168	0.0562272	0.040166	0.0329381	0.0557103	0.0259538	0.0519211	0.0392362	0.0140489	0.0515464	0.0589275	0.0266667	0.019073	0.0429185	0.0578235	0.00150864	0.00514399	0.00736442	0.034996	0.0922348	0.00411944	0.154181	0.203663	0.00208588	0.0634364	0.36109	0.389781	0.066381	0.0036914	0.138385	0.000154793	0.0148955	0.920524
ATPase-coupled transmembrane transporter activity	0.0483209	0.0385307	0.0516929	0.0524934	0.0421704	0.0535547	0.0439174	0.0557103	0.0389307	0.0519211	0.0392362	0.0561956	0.0515464	0.0589275	0.0533333	0.0572191	0.0429185	0.0346941	0.0164814	0.0443412	0.0435122	0.0330625	0.0456896	0.00889569	0.00783928	0.0506558	0.0438205	0.0156378	0.0285498	0.0465128	0.0106554	0.271917	0.0372174	0.00158911	0.0123442	0.00189881
Arp2/3 complex binding	0	0.0128436	0.0129232	0.0131234	0.0140568	0.0133887	0.0109794	0.0139276	0.0129769	0.0129803	0.0130787	0.0140489	0.0257732	0.0147319	0.0133333	0.019073	0.0107296	0.0115647	0	9.65116e-05	0.00043861	0.000602529	0.000229972	0.00016377	0.000691819	0.000213366	0.000190681	0.000394801	4.45304e-05	0.000295451	0.00014452	0.00020056	3.86984e-05	0.0245354	0.0011417	0.000722255
CTP synthase activity	0.0241604	0.0256871	0.0258465	0.0262467	0.0281136	0.0133887	0.0329381	0.0278552	0.0389307	0.0259605	0.0261575	0.0280978	0.0257732	0	0.0266667	0.019073	0.0107296	0.0231294	0.00273954	0.00105324	0.00232137	0.0352902	0.001896	0.00063907	0.00162468	0.00388761	0.00148969	0.00226827	0.00811185	0.014328	0.000472311	0	0.011092	0.000176635	0.00115699	0.000496681
CoA-transferase activity	0.0724813	0.0642178	0.0646162	0.0787402	0.0562272	0.0669434	0.0768555	0.0417827	0.0778614	0.0519211	0.0523149	0.0421467	0.0515464	0.0736594	0.08	0.0953652	0.0751073	0.0462588	0.0270479	0.0010148	0.00168306	0.00294854	0.00298673	0.00408355	0.0119594	0.000345346	0.0274767	0.00228542	0.00126395	0.000866001	0.000710832	0.00138052	0.00636407	0.000861117	0.00745242	0.00100569
D-alanine-D-alanine ligase activity	0.0120802	0.0128436	0.0129232	0.0131234	0.0140568	0	0.0109794	0	0.0129769	0.0129803	0.0130787	0.0140489	0.0257732	0	0	0	0.0107296	0	0.00120311	0.000248001	0.0014183	0.000333123	0.00159843	0	0.00075542	0	0.00019041	0.000389297	0.0419507	0.000679476	0.0324062	0	0	0	0.000210369	0
D-proline reductase (dithiol) activity	0.0724813	0.0642178	0.0646162	0.0656168	0.0983975	0.0669434	0.0658762	0.0835655	0.103815	0.0519211	0.0261575	0.0561956	0.103093	0.0736594	0.08	0.114438	0.0858369	0.0809529	0.00980752	0.0110702	0.00833927	0.003174	0.0322697	0.0236439	0.01194	0.0211977	0.0184577	0.0350647	0.00972561	0.00185114	0.00444156	0.000797221	0.0328427	0.0086899	0.0214479	0.0115581
DNA binding	1.0389	0.988955	1.1114	1.14173	1.16671	1.00415	1.25165	1.15599	1.11601	1.27207	1.11169	1.05367	1.28866	1.13435	1.2	1.04902	1.27682	1.15647	1.227	2.23561	5.1722	2.19262	1.61039	2.80626	1.84838	1.99335	0.650298	1.48653	2.03447	2.7209	0.509028	3.84407	2.21406	0.98012	2.01399	0.988986
DNA ligase (NAD+) activity	0	0	0	0	0	0	0.0109794	0.0139276	0	0.0129803	0.0130787	0	0	0	0.0133333	0	0	0	0	0	0	0	0	0	0.000140853	0.000238699	0	0.00014281	0.0362871	0	0	0	0.000202601	0	0	0
DNA topoisomerase activity	0.0120802	0.0128436	0	0	0	0	0.0109794	0	0.0259538	0.0129803	0	0	0	0	0	0	0	0	0.00188157	0.000305771	0	0	0	0	0.00302526	0	0.00205222	0.000329698	0	0	0	0	0	0	0	0
DNA topoisomerase type II (double strand cut, ATP-hydrolyzing) activity	0.0241604	0.0385307	0.0258465	0.0262467	0.0140568	0.0267773	0.0329381	0.0139276	0.0519076	0.0389408	0.0130787	0.0280978	0	0.0294638	0.0266667	0.0381461	0.0214592	0.0231294	0.0139214	0.072008	0.0780004	0.0655439	0.246584	0.120099	0.120508	0.000487198	0.0550489	0.00950998	0.0241636	0.0344781	0	0.025992	0.191476	0.000151966	0.0156308	0.00154056
DNA-binding transcription factor activity	0.181203	0.244028	0.180925	0.144357	0.126511	0.20083	0.219587	0.222841	0.220607	0.155763	0.130787	0.168587	0.103093	0.220978	0.16	0.152584	0.257511	0.219729	0.321906	0.133072	0.452261	0.0367855	0.0206845	0.900889	0.242076	0.0101543	0.0921739	1.58981	0.19087	0.014337	0.00135353	0.0116282	0.0907644	0.00305663	0.166535	0.170291
DNA-binding transcription factor activity, RNA polymerase II-specific	0.0120802	0.0128436	0.0129232	0.0262467	0.0281136	0.0267773	0.0219587	0.0278552	0.0259538	0.0259605	0.0261575	0.0280978	0.0257732	0.0147319	0.0266667	0.019073	0.0214592	0.0115647	0.00641064	0.0100591	0.0725174	0.127253	0.00148644	0.00937272	0.00960369	0.00117012	0.00488485	0.0066242	0.0228101	0.122776	0.000175194	0.020003	0.087254	0.000123321	0.0102334	0.0204017
DNA-dependent ATPase activity	0	0	0	0.0131234	0	0	0.0109794	0	0	0	0	0	0	0	0.0133333	0	0.0214592	0	0	0	0	0.0038319	0	0	0.00519307	0	0	0	0	0	0	0	0.000129262	0	0.00391166	0
DNA-directed 5'-3' RNA polymerase activity	0.434888	0.410994	0.542776	0.551181	0.506044	0.428438	0.527009	0.45961	0.467168	0.584112	0.483913	0.463613	0.541237	0.515616	0.453333	0.400534	0.579399	0.462588	0.982972	1.7881	3.86608	1.03052	0.917901	1.49554	1.03803	1.03825	0.284527	1.16057	1.24054	1.90552	0.119146	3.47817	1.3095	0.269579	1.41203	0.482555
DNA-directed DNA polymerase activity	0.0241604	0.0128436	0.0258465	0.0131234	0.0281136	0.0267773	0.0219587	0.0278552	0.0129769	0.0259605	0.0130787	0.0140489	0.0515464	0.0294638	0.0266667	0.019073	0.0214592	0.0231294	0.00269958	0.0110711	0.000749926	0.00111991	0.0244422	0.00419902	0.00585773	0.0242859	0.0229951	0.000822926	0.0122354	0.0218647	0.226847	0.110393	0.0137647	0.00029867	0.00663326	0.00208031
FAD binding	0.120802	0.166966	0.116309	0.144357	0.126511	0.147275	0.131752	0.125348	0.142746	0.129803	0.156945	0.154538	0.128866	0.162051	0.16	0.152584	0.171674	0.150341	0.0781624	0.0180517	0.0357279	0.0537712	0.0112413	0.0734486	0.0564876	0.021019	0.0342362	0.0264109	0.0508944	0.0212597	0.0213224	0.0938174	0.0241465	0.0050178	0.0572425	0.126769
FMN binding	0.253684	0.295402	0.284311	0.19685	0.210852	0.281162	0.252525	0.292479	0.259538	0.259605	0.248496	0.25288	0.257732	0.279906	0.253333	0.305169	0.2897	0.277553	0.0270825	0.0137947	0.0259947	0.0661037	0.0542833	0.0186009	0.0545003	0.0920534	0.0938192	0.0126098	0.0230902	0.017781	0.0116039	0.0379701	0.0320986	0.00871944	0.0577413	0.065246
G protein-coupled receptor activity	0.0120802	0	0	0	0	0	0	0.0139276	0.0129769	0.0129803	0	0	0	0.0147319	0	0.019073	0	0	0.000387555	0	0	0	0	0	0	2.07805e-05	0.000140972	0.00267579	0	0	0	0.000133065	0	0.00311674	0	0
GMP synthase (glutamine-hydrolyzing) activity	0.0483209	0.0770614	0.0646162	0.0393701	0.0562272	0.0669434	0.0768555	0.0696379	0.0648845	0.0908619	0.0261575	0.0561956	0.0773196	0.0441956	0.0666667	0.0381461	0.0643777	0.0346941	0.0520071	0.0457299	0.0108163	0.00650206	0.00871156	0.0157585	0.0290661	0.00553377	0.0046687	0.0389142	0.00235014	0.00635937	0.00177003	0.00302762	0.244834	0.000603078	0.742734	0.0013713
GTP binding	2.15028	2.17056	2.10649	2.09974	2.1788	2.0083	2.26175	2.21448	2.20607	2.21963	2.11875	1.96684	1.8299	1.97407	1.90667	1.85009	2.29614	2.19729	2.34068	2.4713	1.85647	3.25146	1.12995	1.14524	3.70132	0.919083	1.65071	1.10384	3.14146	2.1331	0.167036	1.76062	0.64915	0.216477	2.88758	2.00691
GTPase activator activity	0.0120802	0.0128436	0.0129232	0.0131234	0.0140568	0.0133887	0.0109794	0.0139276	0.0129769	0.0129803	0.0130787	0.0140489	0.0257732	0.0147319	0.0133333	0.019073	0.0107296	0.0115647	0.00818123	0.000342698	0.000168906	0.0114479	0.000612644	0.0174885	0.000334003	0.000234959	0.000508575	0.28215	0.00623051	0.0162827	0.00182289	0.00133898	0.000393666	0.00202906	0.00265465	0.10371
GTPase activity	1.90867	1.90085	1.89972	1.90289	1.99606	1.82086	2.04216	1.96379	1.97249	2.02492	1.92257	1.82636	1.70103	1.81202	1.72	1.62121	2.04936	1.966	2.06105	2.08143	1.60593	3.07064	1.00329	1.10664	3.59512	0.767124	1.47046	0.937204	3.05236	1.63179	0.164569	1.72589	0.565439	0.209467	2.68729	1.8725
IMP cyclohydrolase activity	0.0845615	0.089905	0.0646162	0.104987	0.0702839	0.0535547	0.0768555	0.0557103	0.0519076	0.0778816	0.0653937	0.0421467	0.0257732	0.0736594	0.0533333	0.0381461	0.107296	0.0925176	0.00567626	0.0145358	0.0101929	0.0686443	0.0103466	0.0100455	0.0369218	0.00650025	0.0261723	0.00746616	0.0177835	0.00374419	0.000203958	0.00995047	0.00501388	0.000402659	0.0339863	0.0406032
IMP dehydrogenase activity	0.0724813	0.0642178	0.0516929	0.0262467	0.0983975	0.040166	0.0768555	0.0557103	0.0519076	0.0908619	0.0392362	0.0280978	0.103093	0.0883913	0.0666667	0.0572191	0.0536481	0.0925176	0.0354357	0.00549497	0.00163234	0.00161633	0.0268175	0.00391519	0.00450501	0.0108685	0.0177324	0.00561775	0.00283405	0.000198646	0.000678875	0.00993497	0.00901831	0.0390022	0.0466887	0.0347905
L-arabinose isomerase activity	0.0724813	0.0513743	0.0646162	0.0787402	0.0562272	0.080332	0.0768555	0.0557103	0.0519076	0.0649013	0.0523149	0.0702445	0.0257732	0.0736594	0.08	0.0572191	0.0536481	0.0693882	0.024691	0.00891671	0.0125894	0.0111054	0.0109259	0.0172341	0.0314982	0.00355867	0.0326631	0.00535169	0.0307716	0.00192183	0.00105363	0.0120749	0.00572377	0.00819549	0.00782774	0.0187227
L-fucose isomerase activity	0.205364	0.231184	0.206772	0.23622	0.238965	0.120498	0.241546	0.278552	0.20763	0.194704	0.248496	0.224782	0.206186	0.294638	0.213333	0.19073	0.214592	0.1966	0.0838273	0.0644906	0.0412107	0.135528	0.138371	0.0432105	0.126407	0.104447	0.227189	0.110733	0.0821652	0.0809737	1.33787	0.0590044	0.0165323	0.0109318	0.0763875	0.0918769
L-lactate dehydrogenase activity	0.0845615	0.115592	0.0775394	0.131234	0.0843407	0.080332	0.0988142	0.0696379	0.129769	0.103842	0.0915511	0.12644	0.103093	0.117855	0.106667	0.0953652	0.0858369	0.0578235	0.0167235	0.0125583	0.0138936	0.0471811	0.0527922	0.0326889	0.0353743	0.0176464	0.0848111	0.0121583	0.0476749	0.00424789	0.010085	0.0256802	0.00628448	0.000660789	0.0115442	0.00464972
L-ribulose-phosphate 4-epimerase activity	0.0120802	0.0128436	0.0258465	0.0131234	0.0140568	0.0133887	0.0109794	0	0.0259538	0.0129803	0.0130787	0.0140489	0	0.0147319	0	0.0381461	0.0107296	0.0115647	0.000146157	1.53592e-05	0.0023828	0.00164521	0.00462288	0.00198901	0.010779	0	0.0107299	0.00135953	0.00239404	0.000692461	0	0.00816668	0	0.000212419	0.00395764	0.000300715
L-threonine ammonia-lyase activity	0	0	0	0	0.0140568	0	0	0	0	0	0	0	0	0	0.0133333	0.019073	0	0	0	0	0	0	0.000207226	0	0	0	0	0	0	0	0	0	9.84076e-05	0.00141633	0	0
MAP kinase activity	0	0	0	0	0.0140568	0	0	0	0	0	0	0.0140489	0	0.0147319	0	0.019073	0	0	0	0	0	0	0.0155802	0	0	0	0	0	0	0.000455202	0	0.000846038	0	0.000193093	0	0
N-acetylglucosamine transmembrane transporter activity	0.0241604	0.0385307	0.0258465	0.0393701	0.0421704	0.0133887	0.0219587	0.0278552	0.0389307	0.0129803	0.0130787	0.0280978	0.0257732	0.0294638	0.0266667	0.0381461	0.0321888	0.0231294	0.00313473	0.000356966	0.000238801	0.000850172	0.00184617	0.0006242	0.00976456	0.0100452	0.027009	0.00156604	0.00148877	0.000578849	8.60249e-05	0.00127399	0.00695954	0.000133328	0.00595176	0.00486689
N-acetylglucosamine-6-phosphate deacetylase activity	0.0120802	0.0256871	0.0258465	0.0262467	0.0140568	0.0267773	0.0219587	0.0278552	0.0129769	0.0259605	0.0130787	0.0140489	0.0515464	0.0441956	0.0133333	0.0572191	0.0214592	0.0231294	0.00467442	0.0121287	0.00254758	0.000835677	0.000545077	0.00180983	0.0342057	0.0020929	0.0166182	0.00259519	0.000583558	0.000410958	0.00026855	0.00499524	0.000628044	0.00136531	0.00115483	0.0316027
N-acetylmuramoyl-L-alanine amidase activity	0.0483209	0.0513743	0	0.0262467	0	0	0.0329381	0.0278552	0.0259538	0.0129803	0.0261575	0.0421467	0.0515464	0.0589275	0.0533333	0.0381461	0.0214592	0.0231294	0.019466	0.00196537	0	0.000465322	0	0	0.00117255	0.000264908	0.00476526	0.00584066	0.00062289	0.00586925	0.000468325	0.00569879	0.0187704	0.0956784	0.000587255	0.0155245
N-acetyltransferase activity	0.0483209	0.0513743	0.0516929	0.0656168	0.0562272	0.0669434	0.0548968	0.0278552	0.0519076	0.0649013	0.0653937	0.0561956	0.0773196	0.0441956	0.04	0.0572191	0.0429185	0.0578235	0.0743361	0.00928487	0.192913	0.00456244	0.973281	0.0427367	0.00599307	0.00151103	0.289834	0.0140973	0.00486108	0.0560541	0.333055	0.527426	0.0279045	0.000285632	0.00541689	0.111068
N-acylglucosamine-6-phosphate 2-epimerase activity	0	0	0.0129232	0	0	0.0133887	0	0	0	0	0	0	0	0	0	0	0.0107296	0	0	0	8.46441e-05	0	0	0.000258129	0	0	0	0	0	0	0	0	0	0	0.0091401	0
N-methyltransferase activity	0.0120802	0.0128436	0	0	0.0140568	0	0.0109794	0	0	0.0129803	0	0.0140489	0	0	0.0133333	0	0	0.0115647	0.000284239	0.0415575	0	0	0.00121563	0	0.000454402	0	0	0.00764306	0	0.0103403	0	0	0.0516399	0	0	0.000339152
N6-(1,2-dicarboxyethyl)AMP AMP-lyase (fumarate-forming) activity	0.0241604	0.0256871	0.0258465	0.0393701	0.0421704	0.040166	0.0439174	0.0139276	0.0389307	0.0259605	0.0261575	0.0421467	0	0.0441956	0.0266667	0.019073	0.0429185	0.0115647	0.0153176	1.65882	1.0099	0.394733	0.26501	0.0264029	0.138395	0.00390339	0.00602772	0.167612	0.00394087	1.2788	0	0.0115716	0.406956	0.00112986	0.0962456	0.00708537
NAD binding	1.00266	0.886206	0.865857	0.892388	1.0402	0.856875	0.823452	0.779944	0.843499	0.843718	0.82396	0.842933	0.798969	0.898645	0.92	0.839214	0.965665	0.925176	0.590565	0.220741	0.3462	0.743985	0.641905	0.50345	0.940174	0.511288	0.786129	0.429143	0.78051	0.465631	0.15068	0.566229	0.258403	0.346305	0.559046	0.768068
NAD+ binding	0.132882	0.115592	0.103386	0.11811	0.126511	0.107109	0.120773	0.139276	0.103815	0.142783	0.10463	0.112391	0.0773196	0.0883913	0.12	0.0572191	0.128755	0.0809529	0.0444032	0.00933974	0.0211457	0.0274373	0.0350374	0.0209917	0.0496545	0.0363328	0.0298715	0.0231416	0.0436044	0.0704514	0.000746003	0.00454359	0.0477559	0.000883441	0.0522451	0.0559278
NAD+ nucleosidase activity	0.0120802	0.0128436	0.0129232	0.0131234	0.0140568	0.0133887	0.0109794	0.0139276	0.0129769	0.0129803	0.0130787	0.0140489	0.0257732	0.0147319	0.0133333	0.019073	0.0107296	0.0115647	0.00221458	0.00279563	0.000557811	0.00310089	0.000392996	0.00229999	0.00115373	0.00304789	0.000465214	0.00386436	0.00157993	0.000826783	0.0347491	0.00131586	0.00328834	0.0261826	0.00243245	0.0177585
NADH dehydrogenase (ubiquinone) activity	0.0724813	0.0770614	0.0646162	0.0918635	0.0843407	0.107109	0.0658762	0.0557103	0.0908383	0.0778816	0.0784724	0.0702445	0.0515464	0.0883913	0.08	0.133511	0.0751073	0.0925176	0.00578254	0.00199628	0.00176614	0.0278922	0.00928357	0.00791885	0.0178857	0.00736544	0.0433352	0.00414782	0.00406028	0.00543714	0.00804985	0.00754442	0.00147202	0.00069613	0.00461153	0.0208272
NADP binding	1.12346	0.950424	1.04678	0.958005	1.18077	0.990762	0.966184	0.821727	1.0122	0.895639	0.941669	0.814836	0.876289	1.03123	1	0.934579	1.00858	1.04082	0.645458	0.235331	0.433726	0.84774	1.15487	0.442449	0.996834	0.534059	0.853504	0.423089	0.909293	0.500901	0.158205	0.688768	0.291855	0.396101	0.545057	0.787124
None	19.9203	19.9461	20.4963	20.1444	19.2578	20.3776	19.5213	19.8886	18.9982	19.5353	20.5728	20.3849	22.8093	20.6541	21.44	22.449	19.6888	20.4811	25.1632	37.8899	17.1539	18.6756	26.291	30.1184	25.2995	30.4356	26.5457	29.7892	19.8597	32.0194	50.9527	20.7009	29.0016	63.3916	24.4608	20.0732
O-phospho-L-serine:2-oxoglutarate aminotransferase activity	0.0845615	0.0770614	0.0646162	0.0656168	0.0702839	0.0669434	0.0768555	0.0278552	0.0648845	0.0389408	0.0653937	0.0702445	0.0257732	0.0736594	0.0933333	0.0762922	0.0858369	0.0578235	0.00642097	0.0152694	0.00549836	0.0226464	0.0159076	0.0271901	0.00921489	0.00117665	0.002107	0.00204429	0.00654208	0.0322717	4.22117e-05	0.0117466	0.00328396	0.00113752	0.0492195	0.0055582
P-P-bond-hydrolysis-driven protein transmembrane transporter activity	0.0241604	0	0.0258465	0.0131234	0.0140568	0.0267773	0.0329381	0.0139276	0.0389307	0.0129803	0.0130787	0.0140489	0.0257732	0.0294638	0.0133333	0.019073	0.0214592	0.0346941	0.00437039	0	0.000422766	0.00174235	0.000132949	0.00242386	0.00455075	0.000166462	0.0622635	0.000118288	0.000109518	0.000156631	8.85401e-05	0.00117031	0.000421357	0.00338389	0.00779078	0.00702098
RNA binding	1.69123	1.57976	1.42156	1.46982	1.51813	1.49953	1.60299	1.55989	1.60914	1.57061	1.54329	1.44704	1.41753	1.44372	1.29333	1.18253	1.48069	1.48028	2.26956	0.947168	0.838937	1.79916	1.20674	0.853409	1.88355	1.23317	0.953707	0.679922	1.31828	1.04883	0.475986	0.779142	0.304539	0.126097	1.21402	1.46686
RNA polymerase II transcription regulatory region sequence-specific DNA binding	0	0	0	0	0	0.0133887	0.0109794	0	0	0.0129803	0	0	0	0	0	0	0	0.0115647	0	0	0	0	0	0.00097886	0.000330403	0	0	0.000438016	0	0	0	0	0	0	0	0.00267467
RNA polymerase binding	0	0	0.0129232	0.0131234	0.0140568	0	0.0109794	0.0139276	0	0.0129803	0.0130787	0.0140489	0.0257732	0.0147319	0.0133333	0.019073	0.0107296	0	0	0	0.000509702	0.000766977	0.00667803	0	0.000481761	0.000352132	0	0.000443722	0.0101414	0.0031279	0.000339238	0.0051701	0.000229814	0.000248009	0.00451266	0
RNA-3'-phosphate cyclase activity	0	0	0	0	0	0.0133887	0.0109794	0	0	0	0.0130787	0	0	0	0	0	0	0	0	0	0	0	0	0.000881418	0.193377	0	0	0	0.000568406	0	0	0	0	0	0	0
RNA-dependent ATPase activity	0.0604011	0.0770614	0.0646162	0.0787402	0.0983975	0.0937207	0.0658762	0.0835655	0.0908383	0.0778816	0.0653937	0.0561956	0.0773196	0.0883913	0.08	0.019073	0.0536481	0.0809529	0.717523	0.0283964	0.159016	0.1324	0.112104	0.173631	0.195932	0.327938	0.0163708	0.115127	0.140561	0.0823883	0.0170196	0.138328	0.0218076	0.00939753	0.0508543	0.490674
Ran GTPase binding	0.0120802	0.0128436	0.0129232	0.0131234	0.0140568	0.0133887	0.0109794	0.0139276	0.0129769	0.0129803	0.0130787	0.0140489	0.0257732	0.0147319	0.0133333	0.019073	0.0107296	0.0115647	0.0005677	0.00541957	0.0203155	0.00221867	0.000352007	0.0083196	0.00152957	0.0270766	0.0603637	0.0935675	0.00757075	0.204771	0.000246346	0.0265559	0.0460942	0.00125647	0.00821921	0.00152861
S-ribosylhomocysteine lyase activity	0	0.0128436	0.0129232	0.0131234	0	0.0133887	0.0109794	0.0139276	0.0129769	0	0.0130787	0.0140489	0.0257732	0.0147319	0.0133333	0	0.0107296	0.0115647	0	9.78306e-05	0.000113245	0.0042987	0	0.000285269	0.000895884	0.000229232	0.000413262	0	0.000285425	0.000206572	0.000146832	0.000324357	0.000342624	0	0.00270213	0.00299295
SH3 domain binding	0.0120802	0.0128436	0	0	0	0	0.0109794	0	0	0	0.0130787	0	0.0257732	0	0	0.019073	0	0	6.21717e-05	4.70505e-05	0	0	0	0	7.04379e-05	0	0	0	5.81194e-05	0	5.87721e-05	0	0	0.00498121	0	0
UDP-N-acetylmuramoylalanine-D-glutamate ligase activity	0.0120802	0.0128436	0.0129232	0.0131234	0.0140568	0.0133887	0.0109794	0.0139276	0.0129769	0.0129803	0.0130787	0.0140489	0	0.0147319	0.0133333	0	0.0107296	0.0115647	9.21336e-05	0.000256231	0.00704258	0.0169529	0.042915	0.00363734	0.000581903	0.000283546	0.000656401	0.00070187	0.0219803	0.00368299	0	0.00848925	0.00404899	0	0.0107554	0.000272522
UDP-galactopyranose mutase activity	0.0120802	0.0128436	0.0129232	0.0131234	0	0.0133887	0	0	0.0129769	0.0129803	0.0130787	0.0140489	0	0	0	0	0.0107296	0	0.000239846	0.000531092	9.31984e-05	0.000144469	0	0.000988628	0	0	0.00011587	0.000460845	0.000225755	0.000601596	0	0	0	0	0.00346651	0
UDP-glucose 4-epimerase activity	0.0241604	0.0128436	0.0387697	0.0131234	0.0281136	0.0133887	0	0.0417827	0.0129769	0.0389408	0	0.0280978	0	0.0441956	0.0266667	0.019073	0.0107296	0.0115647	0.00383375	0.000892892	0.00931571	0.000162067	0.000869307	0.00466949	0	0.000504116	0.000187616	0.00636467	0	0.000938535	0	0.00130231	0.000420516	0.00454025	0.00136016	0.000146068
UDP-glucose:hexose-1-phosphate uridylyltransferase activity	0.0362406	0.0385307	0.0387697	0.0262467	0.0421704	0.040166	0.0329381	0.0417827	0.0519076	0.0389408	0.0261575	0.0421467	0.0515464	0.0441956	0.04	0.0381461	0.0107296	0.0231294	0.00106107	0.00354708	0.00985256	0.0150858	0.0179696	0.00312896	0.00419354	0.00371112	0.00685757	0.0028986	0.00338848	0.00275238	0.000606874	0.0030149	0.00938777	0.00179988	0.0023652	0.00279533
UMP kinase activity	0.0120802	0.0128436	0.0129232	0.0262467	0.0281136	0.0267773	0.0219587	0.0278552	0.0259538	0.0259605	0.0261575	0.0140489	0.0257732	0.0294638	0.0133333	0.019073	0.0214592	0.0231294	0.0835572	0.163023	0.00307806	0.0363349	0.419374	0.0566812	0.0476644	0.00300736	0.00264852	0.104701	0.0274591	0.00348181	0.240528	0.745443	0.231121	0.00230094	0.159639	0.0692142
UTP:glucose-1-phosphate uridylyltransferase activity	0.0724813	0.0513743	0.0516929	0.0393701	0.0562272	0.0535547	0.0548968	0.0417827	0.0389307	0.0519211	0.0523149	0.0561956	0.0257732	0.0294638	0.04	0.019073	0.0429185	0.0462588	0.0271305	0.000473779	0.250702	0.00311615	0.0013626	0.00903165	0.00249112	0.00047707	0.00396806	0.00248885	0.00147809	0.00105597	0.00191064	0.000151276	0.00115194	0.0533519	0.00275163	0.00546073
[protein-PII] uridylyltransferase activity	0.0120802	0.0128436	0.0129232	0	0.0140568	0	0.0109794	0.0139276	0.0129769	0.0129803	0.0130787	0.0140489	0.0257732	0	0	0	0.0107296	0	0.0102372	0.00469481	0.000124318	0	0.00979294	0	0.00244875	0.00263399	0.0875946	0.00612561	0.011272	7.83533e-05	0.00251442	0	0	0	9.4697e-05	0
abscisic acid binding	0.0241604	0.0256871	0.0129232	0.0131234	0.0140568	0.0133887	0.0109794	0.0139276	0.0129769	0.0129803	0.0130787	0.0140489	0	0.0294638	0.0133333	0	0	0	0.01921	0.0019601	0.000227219	0.00346385	0.000224949	0.000444517	0.000122929	0.000240266	4.23469e-05	0.000851015	0.00570628	0.00175844	0	0.000417452	3.84726e-05	0	0	0
acetaldehyde dehydrogenase (acetylating) activity	0.132882	0.154123	0.0904627	0.131234	0.126511	0.107109	0.131752	0.125348	0.0908383	0.155763	0.0653937	0.112391	0.0773196	0.103123	0.08	0.152584	0.150215	0.104082	0.0289918	0.0250308	0.00571412	0.00897438	0.0316959	0.0331038	0.0358737	0.0184029	0.0146347	0.0383154	0.00740661	0.00237911	0.000441816	0.0152855	0.00150105	0.00183218	0.0169044	0.0266627
acetate CoA-transferase activity	0.108722	0.0770614	0.0516929	0.0787402	0.0983975	0.0937207	0.0988142	0.0417827	0.0519076	0.0778816	0.0392362	0.0421467	0.0773196	0.0883913	0.0933333	0.0381461	0.0858369	0.0462588	0.0199847	0.00347922	0.00766411	0.00643013	0.00530117	0.0164581	0.0337971	0.00315757	0.00721477	0.0364704	0.0156238	0.00541294	0.000553433	0.0199884	0.0116199	8.15532e-05	0.0295535	0.0218458
acetate-CoA ligase activity	0.0120802	0.0128436	0.0129232	0.0131234	0.0140568	0.0133887	0.0109794	0	0	0.0129803	0	0.0140489	0	0	0.0133333	0.019073	0.0107296	0.0115647	0.522539	0.000138857	0.00580121	0.000622334	0.000307467	0.000492978	0.000215644	0	0	0.000279377	0	0.000524843	0	0	0.00569808	0.000105209	0.0204823	0.00111253
acetolactate synthase regulator activity	0	0	0.0129232	0	0	0	0.0109794	0	0	0.0129803	0	0.0140489	0.0257732	0	0.0133333	0	0.0107296	0	0	0	0.000744677	0	0	0	0.0233342	0	0	0.000271574	0	0.000518678	0.000563928	0	0.000233585	0	0.000245412	0
acetyl-CoA carboxylase activity	0.0120802	0.0256871	0.0129232	0.0262467	0.0281136	0.0267773	0.0219587	0.0139276	0.0259538	0.0129803	0.0130787	0.0280978	0	0.0147319	0.0266667	0.019073	0.0214592	0.0115647	8.94353e-05	0.00142248	0.000153855	0.0164667	0.00428162	0.000642015	0.00716135	0.00212889	0.000836757	0.000193503	0.00419476	0.00277944	0	0.00137578	0.0172442	3.44006e-05	0.00935414	0.00541756
acetyl-CoA hydrolase activity	0.108722	0.0770614	0.0516929	0.0787402	0.0983975	0.0937207	0.0988142	0.0417827	0.0519076	0.0778816	0.0392362	0.0421467	0.0773196	0.0883913	0.0933333	0.0381461	0.0858369	0.0462588	0.0199847	0.00347922	0.00766411	0.00643013	0.00530117	0.0164581	0.0337971	0.00315757	0.00721477	0.0364704	0.0156238	0.00541294	0.000553433	0.0199884	0.0116199	8.15532e-05	0.0295535	0.0218458
acetylene hydratase activity	0.0241604	0.0128436	0.0129232	0.0131234	0.0281136	0.0133887	0.0219587	0.0139276	0.0259538	0.0259605	0.0130787	0.0280978	0.0257732	0.0147319	0.0266667	0.019073	0.0107296	0.0231294	0.0170556	0.000985509	0.000402235	0.000327183	0.0179887	0.00295286	0.00190608	0.000493236	0.0025827	0.0103394	0.00269248	0.000826095	0.000300345	0.00048925	0.00718944	0.0128926	0.0018036	0.000508924
acetylglutamate kinase activity	0	0	0.0129232	0.0131234	0.0140568	0	0.0109794	0	0	0.0129803	0.0130787	0.0140489	0	0.0147319	0.0133333	0	0.0107296	0.0115647	0	0	0.00013606	0.00835688	0.000256521	0	0.00187896	0	0	0.000140335	0.00090001	0.00150683	0	0.000217931	7.84317e-05	0	0.00159204	0.000659206
acetyltransferase activity	0.132882	0.128436	0.142156	0.131234	0.168681	0.133887	0.131752	0.153203	0.142746	0.181724	0.117709	0.112391	0.128866	0.132587	0.12	0.114438	0.107296	0.104082	0.0315868	0.0167232	0.0588755	0.220199	0.149755	0.031669	0.0805859	0.0754017	0.0408715	0.0166621	0.0717456	0.0704361	0.00701929	0.0482667	0.0212632	0.0140273	0.068386	0.11709
acid phosphatase activity	0.0241604	0.0128436	0.0258465	0.0131234	0.0140568	0.0133887	0.0109794	0.0278552	0.0259538	0.0259605	0.0261575	0.0280978	0.0257732	0.0294638	0.0133333	0.0381461	0.0214592	0.0115647	0.0023184	4.45116e-05	0.00196599	0.000930521	0.000140777	0.0153214	0.00548312	0.000318306	0.00082774	0.000204419	0.000508083	0.000374384	8.00495e-05	0.000324455	0.000108718	0.0004179	0.000250698	0.00362317
actin binding	0.0724813	0.0642178	0.0646162	0.0524934	0.0562272	0.0535547	0.0768555	0.0696379	0.0519076	0.0778816	0.0653937	0.0702445	0.103093	0.0589275	0.0933333	0.171657	0.0643777	0.0693882	0.0095617	0.000440601	0.00612416	0.00112511	0.000793533	0.000874171	0.00148973	0.000630837	0.000310822	0.0145371	0.000505856	0.00692857	0.000954077	0.00152659	0.00125404	0.221671	0.00468536	0.012842
actin filament binding	0.157043	0.166966	0.142156	0.131234	0.168681	0.0937207	0.131752	0.208914	0.155723	0.181724	0.156945	0.168587	0.154639	0.206246	0.133333	0.209804	0.160944	0.161906	0.00443987	0.0868268	0.0573525	0.0060108	0.0185864	0.0262894	0.0215127	0.162614	0.0780475	0.06248	0.084449	0.268041	0.00183487	0.0963573	0.0316223	0.0269657	0.0981764	0.0230741
acyl-CoA dehydrogenase activity	0.229524	0.256871	0.271388	0.209974	0.210852	0.20083	0.252525	0.167131	0.20763	0.207684	0.235417	0.210733	0.283505	0.191514	0.266667	0.228877	0.246781	0.231294	0.112531	0.049804	0.0832955	0.164233	0.0989062	0.170167	0.192426	0.0913087	0.198197	0.174726	0.15581	0.0485489	0.231238	0.172437	0.0755976	0.0017705	0.276099	0.117036
adenine phosphoribosyltransferase activity	0.0120802	0	0	0.0131234	0.0140568	0	0	0	0.0129769	0.0129803	0.0130787	0	0	0.0147319	0.0133333	0	0.0107296	0.0115647	0.00118703	0	0	0.00423331	0.000195061	0	0	0	0.000194751	0.000344062	0.00103367	0	0	0.00678053	0.000457585	0	0.000183545	0.000160337
adenosine deaminase activity	0.0120802	0.0128436	0	0	0	0	0.0109794	0.0139276	0.0129769	0.0129803	0.0130787	0.0140489	0.0257732	0	0.0133333	0	0.0107296	0.0115647	0.00203507	3.58784e-05	0	0	0	0	0.000679946	0.000379627	0.000107725	7.73193e-05	0.000249067	0.00360316	9.87827e-05	0	0.00186136	0	8.3171e-05	0.00829908
adenosylhomocysteine nucleosidase activity	0.0120802	0.0128436	0.0129232	0.0131234	0.0140568	0.0133887	0	0	0.0129769	0	0.0130787	0.0140489	0	0.0147319	0.0133333	0	0.0107296	0.0115647	0.000145156	4.10171e-05	0.000316495	0.00251692	0.000144402	0.000817489	0	0	0.000157482	0	0.000552722	0.000368708	0	0.00104943	0.000118784	0	0.000453144	0.00055626
adenosylmethionine-8-amino-7-oxononanoate transaminase activity	0	0	0	0.0131234	0.0140568	0	0	0	0	0	0	0.0140489	0	0	0	0.019073	0.0107296	0.0115647	0	0	0	0.00933432	0.000740033	0	0	0	0	0	0	0.000319893	0	0	0	0.000139515	0.000551523	0.00542049
adenyl ribonucleotide binding	0.0966417	0.0770614	0.0646162	0.0656168	0.0562272	0.0535547	0.0548968	0.0696379	0.116792	0.0778816	0.0784724	0.0280978	0.103093	0.0736594	0.0933333	0.0572191	0.0643777	0.0925176	0.270807	0.00353172	0.00123672	0.015127	0.00488846	0.001189	0.0105099	0.0161926	0.0284979	0.00639362	0.0209102	0.000908617	0.0024736	0.000769761	0.00263511	0.00580954	0.0158298	0.0414726
adenyl-nucleotide exchange factor activity	0.0362406	0.0385307	0.0129232	0.0262467	0.0281136	0.0267773	0.0219587	0.0278552	0.0389307	0.0259605	0.0261575	0	0	0.0147319	0.0266667	0.0381461	0.0321888	0.0346941	0.0014694	0.00142135	4.56045e-05	0.000910046	0.00309548	0.000277804	0.00272451	0.00103238	0.00859511	0.000592075	0.0007133	0	0	3.76399e-05	0.000511109	0.000157495	0.00108494	0.00343986
adenylate kinase activity	0.0362406	0.0385307	0.0387697	0.0393701	0.0281136	0.040166	0.0439174	0.0139276	0.0259538	0.0389408	0.0392362	0.0280978	0.0257732	0.0441956	0.0266667	0.0572191	0.0321888	0.0346941	0.00141565	0.0103677	0.00108054	0.00155449	0.000678693	0.00462969	0.0072859	0.0039322	0.012111	0.00928814	0.000355164	0.000206529	4.05991e-05	0.00153829	0.000205689	0.000221609	0.0138477	0.00492878
adenylosuccinate synthase activity	0.0724813	0.102749	0.0904627	0.104987	0.0843407	0.0535547	0.0878349	0.0835655	0.103815	0.0778816	0.0915511	0.0421467	0.0257732	0.0589275	0.08	0.0381461	0.0751073	0.0693882	0.0100824	0.00962784	0.0208744	0.134485	0.088087	0.0132919	0.0436851	0.0132758	0.0203417	0.00809461	0.0567216	0.016555	0.000242399	0.0233072	0.00863685	0.000452848	0.0995476	0.0617557
alanine dehydrogenase activity	0.0483209	0.0513743	0.0516929	0.0524934	0.0702839	0.040166	0.0439174	0.0557103	0.0389307	0.0389408	0.0523149	0.0702445	0.0257732	0.0441956	0.0533333	0.0762922	0.0536481	0.0578235	0.00292058	0.00543841	0.00384446	0.00283915	0.02459	0.00103525	0.00305677	0.00632606	0.00334895	0.000917194	0.00487709	0.000680247	4.22811e-05	0.000200635	0.00619104	0.00127868	0.0223311	0.0232668
alanine racemase activity	0.0120802	0	0.0129232	0.0131234	0.0140568	0	0.0109794	0.0139276	0.0129769	0	0.0130787	0.0140489	0	0	0.0133333	0.019073	0.0107296	0	8.48413e-05	0	9.6049e-05	0.00067936	2.1373e-05	0	5.37381e-05	4.49235e-05	0.0112144	0	0.000128196	2.31241e-05	0	0	8.56924e-05	7.15672e-05	7.02485e-05	0
alanine-tRNA ligase activity	0.0604011	0.102749	0.0904627	0.0918635	0.0702839	0.107109	0.0988142	0.125348	0.0908383	0.0908619	0.10463	0.0842933	0.0515464	0.0589275	0.106667	0.0953652	0.0643777	0.0925176	0.00576738	0.0034152	0.0519667	0.157682	0.0226026	0.0617328	0.0307861	0.0109743	0.00873812	0.00952848	0.0340351	0.0289627	0.000276551	0.0267235	0.000790824	0.000539158	0.0253841	0.055548
alanine:sodium symporter activity	0.0241604	0.0256871	0.0129232	0	0.0281136	0.0267773	0.0219587	0.0139276	0.0259538	0.0129803	0.0130787	0.0140489	0.0257732	0	0.0266667	0.019073	0.0214592	0.0231294	0.00263361	0.0035753	0.000114632	0	0.00224209	0.0141677	0.00738437	0.000472998	0.0784125	0.0137851	0.00782845	0.00915952	0.000707203	0	0.00253679	0.000124746	0.000399287	0.00186311
alcohol dehydrogenase (NAD+) activity	0.132882	0.166966	0.103386	0.144357	0.140568	0.107109	0.142732	0.125348	0.0908383	0.168744	0.0784724	0.12644	0.0773196	0.103123	0.0933333	0.171657	0.160944	0.104082	0.0289918	0.0251809	0.00609645	0.00924311	0.0321652	0.0331038	0.0361112	0.0184029	0.0146347	0.0390167	0.00771355	0.00265247	0.000441816	0.0152855	0.00166086	0.00194487	0.0220585	0.0266627
aldehyde-lyase activity	0.55569	0.57796	0.568622	0.577428	0.590385	0.562324	0.592885	0.571031	0.454192	0.519211	0.6147	0.519809	0.386598	0.648203	0.52	0.43868	0.622318	0.555106	0.200282	0.0881331	0.128236	0.193533	0.259474	0.240918	0.291521	0.118711	0.166005	0.413377	0.289198	0.236117	0.0114152	0.304703	0.0823006	0.0120317	0.346142	0.327053
alpha-L-arabinofuranosidase activity	0.0483209	0.0513743	0.0646162	0.0656168	0.0562272	0.0535547	0.0548968	0.0557103	0.0648845	0.0778816	0.0653937	0.0421467	0.0257732	0.0736594	0.08	0.019073	0.0643777	0.0462588	0.00656122	0.000620122	0.00158602	0.02978	0.0502263	0.0211098	0.00206681	0.015855	0.0161067	0.00228029	0.0020092	0.000493269	7.64677e-05	0.00795825	0.00644571	0.000145278	0.00883836	0.00673858
alpha-L-fucosidase activity	0.0241604	0.0256871	0.0258465	0.0524934	0.0421704	0.0267773	0.0548968	0.0417827	0.0519076	0.0649013	0.0392362	0.0280978	0.0515464	0.0441956	0.04	0.0381461	0.0321888	0.0115647	0.00859069	0.00485637	0.000262065	0.00216207	0.000317249	0.00395077	0.0110749	0.0309048	0.00163691	0.000820355	0.00401864	0.00176895	0.00027088	0.0130526	0.0114138	5.04044e-05	0.0239061	0.00579802
alpha-amylase activity	0	0	0.0129232	0	0	0	0.0109794	0	0	0	0	0.0140489	0.0257732	0.0147319	0	0.019073	0	0.0115647	0	0	0.00508697	0	0	0	0.00035458	0	0	0	0	0.000296459	0.0147487	0.00024287	0	6.13059e-05	0	0.000237944
alpha-galactosidase activity	0.0120802	0.0128436	0.0387697	0.0262467	0.0281136	0.0267773	0.0219587	0.0139276	0	0	0.0261575	0.0140489	0.0257732	0	0.0133333	0.019073	0.0214592	0.0115647	4.95877e-05	0.000595311	0.000243957	0.0126441	0.00397581	0.000256202	0.00100085	0.00248249	0	0	0.000700808	0.00587534	6.87514e-05	0	2.50789e-05	5.40034e-05	0.00453688	0.000697306
alpha-mannosidase activity	0.0120802	0.0128436	0.0129232	0.0131234	0.0140568	0	0.0109794	0.0139276	0.0129769	0.0129803	0.0130787	0.0140489	0	0.0147319	0.0133333	0.019073	0.0107296	0.0115647	0.000586876	0.00161391	0.000209162	0.00114993	0.000120026	0	0.000262875	2.02229e-05	0.000101751	2.13866e-05	0.00130173	9.06363e-05	0	7.14902e-05	0.00293268	0.000418154	0.000224185	0.00101306
amidase activity	0.0120802	0.0128436	0.0129232	0.0131234	0.0140568	0.0133887	0.0109794	0.0139276	0.0129769	0.0129803	0.0130787	0.0140489	0.0257732	0.0147319	0.0133333	0	0.0107296	0.0115647	0.000769193	0.000362308	0.000627238	0.000458742	0.00119393	0.0760164	0.21345	0.000353395	0.647628	0.21597	0.00233292	0.131994	0.00416606	0.224904	0.178002	0	0.339582	0.00023133
amidophosphoribosyltransferase activity	0.0241604	0.0256871	0.0258465	0.0262467	0.0281136	0.0133887	0.0219587	0.0278552	0.0129769	0.0129803	0.0261575	0.0140489	0.0515464	0.0147319	0.0133333	0.019073	0.0214592	0.0115647	0.000369226	0.000128308	0.000249893	0.00268156	0.000515888	0.0005623	0.00172765	0.00036402	0.00637324	0.000811133	0.00243899	0.000455195	0.000442643	0.000242171	0.000138703	0.000382156	0.00335756	0.00207314
amino acid binding	0.120802	0.102749	0.129232	0.0918635	0.0983975	0.107109	0.186649	0.0696379	0.0908383	0.103842	0.10463	0.112391	0.103093	0.0883913	0.08	0.171657	0.150215	0.115647	0.0267252	0.0077219	0.00384115	0.0192268	0.0199916	0.0516168	0.122467	0.00647489	0.0785139	0.111695	0.0125931	0.0137334	0.00122482	0.00452062	0.00603656	0.00628976	0.0696735	0.122181
aminoacyl-tRNA editing activity	0.0966417	0.0770614	0.0904627	0.104987	0.112454	0.0937207	0.0878349	0.125348	0.103815	0.0908619	0.0915511	0.0842933	0.154639	0.117855	0.0533333	0.0953652	0.118026	0.104082	0.00379385	0.00252166	0.00627885	0.0388201	0.01227	0.0171042	0.00532746	0.0117062	0.0147068	0.00198715	0.00929952	0.00720864	0.0138807	0.0224221	0.00116758	0.000905409	0.0112801	0.0149414
aminoacyl-tRNA ligase activity	0.446968	0.53943	0.542776	0.577428	0.520101	0.522158	0.592885	0.598886	0.558007	0.49325	0.601622	0.6322	0.541237	0.530348	0.453333	0.43868	0.643777	0.624494	0.098777	0.113158	0.115593	0.462165	0.199859	0.197539	0.298072	0.0639926	0.271748	0.230356	0.282788	0.151282	0.719438	0.114737	0.0618169	0.452003	0.151293	0.528276
aminopeptidase activity	0.157043	0.141279	0.142156	0.131234	0.126511	0.147275	0.131752	0.125348	0.155723	0.129803	0.156945	0.196684	0.154639	0.132587	0.16	0.114438	0.128755	0.138776	0.0920767	3.59074	6.72194	1.24979	0.0266265	1.77832	0.425299	3.94726	1.02757	1.62954	3.04287	4.92157	2.49574	7.24873	4.67356	0.00269982	2.59526	1.96106
ammonia-lyase activity	0.0241604	0.0513743	0.0387697	0.0524934	0.0421704	0.0535547	0.0548968	0.0557103	0.0519076	0.0519211	0.0392362	0.0421467	0.0257732	0.0294638	0.0133333	0.019073	0.0214592	0.0462588	0.000333111	0.00096754	0.00303465	0.190765	0.00538324	0.00263991	0.242515	0.0189784	0.0073668	0.00252694	0.000764039	0.00249575	6.36634e-05	0.0188032	0.000217039	0.000157311	0.00111154	0.0121374
anion transmembrane transporter activity	0	0	0	0	0	0	0	0	0	0	0.0130787	0	0	0.0147319	0.0133333	0.019073	0	0	0	0	0	0	0	0	0	0	0	0	0.000231889	0	0	0.00014535	0.000191352	0.0533309	0	0
anthranilate phosphoribosyltransferase activity	0.0120802	0	0	0.0131234	0.0140568	0	0.0109794	0.0139276	0	0	0.0130787	0.0140489	0	0.0147319	0.0133333	0	0	0.0115647	0.000131611	0	0	0.00932315	0.000343427	0	0.00965762	0.000196949	0	0	0.000231251	0.00172091	0	0.0365505	0.0100889	0	0	0.00213281
antioxidant activity	0.0966417	0.0642178	0.0775394	0.0787402	0.112454	0.107109	0.0878349	0.097493	0.103815	0.0519211	0.0784724	0.0702445	0.0773196	0.0883913	0.0533333	0.133511	0.0536481	0.0693882	0.0615567	0.0176988	0.0136243	0.00109378	0.0194322	0.0136311	0.00751948	0.0264099	0.0134939	0.00333298	0.00508928	0.00525938	0.00135714	0.00452629	0.002321	0.0695404	0.0258439	0.057784
arginine deiminase activity	0.0604011	0.0385307	0.0516929	0.0524934	0.0843407	0.0669434	0.0768555	0.0835655	0.0519076	0.0519211	0.0784724	0.0561956	0.103093	0.0736594	0.0666667	0.0572191	0.0536481	0.0693882	0.00128312	0.00020932	0.00974023	0.0046311	0.0192026	0.0289533	0.0360887	0.00346862	0.0504875	0.00569178	0.0148482	0.00299288	0.000891776	0.00118439	0.0106031	0.0078629	0.0160159	0.0209473
arginine-tRNA ligase activity	0.0241604	0.0256871	0.0387697	0.0393701	0.0421704	0.0133887	0.0439174	0.0278552	0.0389307	0.0389408	0.0523149	0.0421467	0.0515464	0.0294638	0.0133333	0.0572191	0.0321888	0.0346941	0.0038719	0.000364331	0.00165377	0.0130388	0.000852384	0.000274519	0.00525157	0.000185254	0.097473	0.00317264	0.0906569	0.0021057	0.000730707	0.000982447	0.000256576	0.364339	0.00306048	0.393128
argininosuccinate synthase activity	0.0241604	0.0256871	0.0258465	0.0393701	0.0421704	0.0133887	0.0219587	0.0139276	0.0519076	0.0129803	0	0.0421467	0	0.0147319	0.0133333	0	0.0321888	0.0346941	0.00053278	0.000589532	0.000741001	0.015984	0.00155657	0.000444067	0.0024583	3.83526e-05	0.00725078	0.000367709	0	0.00610875	0	0.00537031	0.00128156	0	0.00135203	0.00837038
arsenate reductase (glutaredoxin) activity	0	0.0128436	0.0129232	0.0131234	0.0140568	0.0133887	0.0109794	0.0139276	0.0129769	0	0.0130787	0.0140489	0	0.0147319	0.0133333	0	0.0107296	0.0115647	0	0.000683293	0.00209502	0.00112227	0.000360673	0.00845006	0.00189172	0.000245441	0.000159906	0	0.000424793	0.000646903	0	0.000431554	0.000123424	0	0.0373823	0.000155403
arylformamidase activity	0.0120802	0.0128436	0	0	0	0.0133887	0.0109794	0.0139276	0.0129769	0.0129803	0	0.0140489	0	0	0	0	0.0107296	0	0.000542722	0.000194877	0	0	0	0.000357048	0.00473134	9.33328e-05	0.00816251	0.00327285	0	0.000405393	0	0	0	0	0.00190585	0
asparaginase activity	0.0120802	0.0128436	0	0.0131234	0.0140568	0.0133887	0.0109794	0.0139276	0.0129769	0.0129803	0.0130787	0	0.0257732	0.0147319	0.0133333	0	0.0107296	0.0115647	0.000151785	0.000131443	0	0.000228393	0.000499868	0.000597311	0.0281414	0.000255829	0.000156212	0.000185426	0.000626192	0	0.00020252	0.000124159	0.000212234	0	0.000350085	0.00019696
asparagine synthase (glutamine-hydrolyzing) activity	0	0.0128436	0.0129232	0	0	0.0133887	0	0	0.0129769	0.0129803	0	0.0140489	0	0	0	0	0	0	0	0.000533689	0.000270704	0	0	0.000803737	0	0	0.00150271	0.000956461	0	0.00035815	0	0	0	0	0	0
asparagine-tRNA ligase activity	0.0362406	0.0256871	0.0258465	0.0524934	0.0421704	0.0267773	0.0439174	0.0278552	0.0389307	0.0389408	0.0261575	0.0561956	0.0257732	0.0147319	0	0.0381461	0.0536481	0.0346941	0.00096012	0.00227616	0.000589721	0.00148158	0.00284532	0.00108547	0.00120388	0.000483523	0.0205296	0.0030283	0.00562677	0.0063692	0.0600531	0.000502984	0	0.00541493	0.0100599	0.00161044
aspartate carbamoyltransferase activity	0.0241604	0.0385307	0.0258465	0.0262467	0.0140568	0.0267773	0.0439174	0	0.0389307	0.0129803	0.0261575	0.0280978	0	0.0294638	0.0266667	0	0.0429185	0.0231294	0.010239	0.00618914	0.000545598	0.00918647	0.0032845	0.0466128	0.0526864	0	0.0738385	0.0145956	0.0052386	0.00695038	0	0.000323235	0.000185128	0	0.0317389	0.0605258
aspartate kinase activity	0.0241604	0.0256871	0.0258465	0.0393701	0.0281136	0	0.0219587	0.0139276	0.0129769	0.0259605	0.0392362	0.0421467	0.0257732	0.0441956	0.0266667	0.0381461	0.0321888	0.0346941	0.000871999	0.00664781	0.00590741	0.00638698	0.000651161	0	0.00130961	0.0020412	0.0035041	0.00106457	0.0507366	0.00729724	0.000232658	0.00159256	0.0011061	0.000494814	0.0213419	0.00068802
aspartate-ammonia ligase activity	0.0120802	0.0128436	0.0129232	0	0.0140568	0.0133887	0.0109794	0.0139276	0.0129769	0	0.0130787	0	0	0.0147319	0.0133333	0	0.0107296	0	0.000401736	8.84647e-05	0.00406139	0	0.0113291	0.0370546	0.00311729	0.00199295	0.0155308	0	0.0156595	0	0	0.00260685	0.00113403	0	0.011613	0
aspartate-semialdehyde dehydrogenase activity	0.0120802	0.0128436	0	0.0131234	0.0140568	0.0133887	0.0219587	0	0.0129769	0.0129803	0.0130787	0.0140489	0	0.0147319	0.0133333	0	0.0214592	0	0.000276942	0.000926621	0	0.000696968	0.000768189	0.000515174	0.00238144	0	0.00466714	0.0019662	0.00739235	0.0144218	0	0.000228383	0.00218927	0	0.0118905	0
aspartic-type endopeptidase activity	0.0362406	0.0385307	0.0516929	0.0393701	0.0421704	0.040166	0.0109794	0.0278552	0.0389307	0.0259605	0.0392362	0.0421467	0.0515464	0.0441956	0.04	0.0572191	0.0429185	0.0231294	0.175393	0.00920732	0.0824574	0.0117941	0.0132913	0.00132527	0.00217582	0.0015467	0.0108285	0.000612161	0.00134944	0.00436314	0.00850763	0.0245704	0.0382566	0.00344592	0.00196162	0.000715449
beta-N-acetylhexosaminidase activity	0.0241604	0.0513743	0.0387697	0.0524934	0.0421704	0.040166	0.0329381	0.0417827	0.0648845	0.0389408	0.0653937	0.0280978	0.0515464	0.0589275	0.04	0.0381461	0.0321888	0.0693882	0.00158931	0.00853007	0.0050976	0.03648	0.000725625	0.00741311	0.000402257	0.00622383	0.0406311	0.00728137	0.0110176	0.000589199	0.00329556	0.0199223	0.00719124	0.000180848	0.00132693	0.049008
beta-amylase activity	0.0241604	0.0256871	0.0258465	0.0262467	0.0281136	0.0267773	0.0219587	0.0278552	0.0259538	0.0259605	0.0261575	0.0280978	0.0515464	0.0294638	0.0266667	0.0381461	0.0214592	0.0231294	0.0554935	0.0103432	0.000379267	0.000839705	0.000564679	0.000406364	0.00201944	0.00125886	0.124728	0.0324223	0.205629	0.0152828	0.00101069	0.000788333	0.000405562	0.000422199	0.000624685	0.000928319
beta-fructofuranosidase activity	0.0120802	0.0128436	0.0129232	0.0131234	0.0140568	0.0133887	0.0109794	0.0139276	0.0129769	0.0129803	0.0130787	0.0140489	0	0.0147319	0.0133333	0.019073	0.0107296	0.0115647	0.000611687	0.000150189	0.000211028	0.0191287	0.000575002	0.00049775	0.00406474	0.000168666	0.000263357	0.000446344	0.00396282	0.0009134	0	0.000387967	0.00143466	0.00440959	0.00677093	0.000473068
beta-galactosidase activity	0.0483209	0.0770614	0.0646162	0.0524934	0.0562272	0.0535547	0.0768555	0.0696379	0.0648845	0.0778816	0.0784724	0.0702445	0.0515464	0.0736594	0.0666667	0.0953652	0.0643777	0.0693882	0.00143497	0.00368031	0.0158383	0.0214714	0.00829438	0.00828686	0.0071959	0.00116911	0.00607412	0.0140331	0.0167868	0.0123078	0.00230552	0.0683236	0.0202638	0.0011861	0.0202708	0.018034
biotin binding	0.0120802	0.0128436	0.0129232	0.0131234	0.0140568	0.0267773	0.0219587	0.0139276	0.0129769	0.0259605	0.0130787	0.0140489	0.0257732	0.0294638	0.0266667	0.019073	0.0214592	0.0231294	0.00100719	0.0547967	0.00136872	0.0002301	0.0789765	0.00558828	0.0466501	0.00062595	0.0509259	0.0377763	0.000841516	0.00987549	0.00241632	0.00048859	0.007716	2.24179e-05	0.0402126	0.001793
branched-chain-amino-acid transaminase activity	0.0483209	0.0642178	0.0516929	0.0656168	0.0421704	0.040166	0.0658762	0.0278552	0.0648845	0.0649013	0.0392362	0.0702445	0.0773196	0.0441956	0.0666667	0.019073	0.0429185	0.0346941	0.0296426	0.0062805	0.00562178	0.00988433	0.0864567	0.0143987	0.031407	0.000471377	0.0178318	0.0141219	0.0229944	0.0217488	0.0017174	0.00595886	0.00313719	6.77255e-05	0.00663298	0.000871021
butyrate kinase activity	0.0120802	0.0128436	0	0.0131234	0	0.0133887	0	0.0139276	0.0129769	0	0	0.0140489	0	0	0.0133333	0	0	0	0.00532499	0.00205204	0	0.000390659	0	0.000282824	0	9.52243e-05	0.00846875	0	0	0.000816968	0	0	0.000209622	0	0	0
calcium ion binding	0.519449	0.513743	0.529853	0.498688	0.463874	0.468604	0.494071	0.543175	0.558007	0.584112	0.549307	0.604102	0.824742	0.618739	0.6	0.896433	0.472103	0.531976	0.43404	0.380583	0.298477	0.317095	0.336756	0.465259	0.346493	0.644699	0.838862	5.78891	0.351726	0.47394	2.99127	0.934369	0.426633	6.26371	0.534067	4.66387
calcium transmembrane transporter activity, phosphorylative mechanism	0.0483209	0.0513743	0.0516929	0.0393701	0.0562272	0.0267773	0.0329381	0.0557103	0.0519076	0.0389408	0.0523149	0.0702445	0.0257732	0.0441956	0.0666667	0.0572191	0.0429185	0.0462588	0.00820359	0.0195199	0.0296922	0.000957067	0.0139316	0.0196211	0.00448698	0.0733969	0.125203	0.0585964	0.0240049	0.0643325	6.28063e-05	0.0302002	0.0262803	0.000400264	0.0303528	0.00355327
calcium-dependent phospholipid binding	0.0845615	0.102749	0.103386	0.0918635	0.0983975	0.080332	0.0878349	0.125348	0.103815	0.116822	0.117709	0.12644	0.154639	0.132587	0.106667	0.152584	0.107296	0.115647	0.0263481	0.00363324	0.0267829	0.0255403	0.0569069	0.00509324	0.0134671	0.0126638	0.00759137	0.119064	0.00637559	0.0224527	0.0130996	0.0311734	0.0367576	0.336978	0.0092551	0.304171
carbamate kinase activity	0.0362406	0.0385307	0.0387697	0.0393701	0.0562272	0.040166	0.0439174	0.0417827	0.0519076	0.0519211	0.0392362	0.0421467	0.0515464	0.0441956	0.0266667	0.019073	0.0429185	0.0578235	0.0031669	0.000479937	0.00110221	0.0250136	0.00477171	0.000607376	0.00726429	0.0101356	0.0215446	0.00737924	0.00362829	0.00207612	0.000278638	0.000455401	0.00100519	1.38364e-05	0.0166916	0.0353926
carbohydrate binding	0.59193	0.57796	0.620315	0.564304	0.562272	0.642656	0.537989	0.612813	0.596937	0.558152	0.562386	0.646249	0.592784	0.648203	0.653333	0.629411	0.55794	0.531976	0.277593	0.0757171	0.277227	0.308265	0.180647	2.10606	0.30012	0.39755	0.171406	0.142682	0.276686	0.573292	0.680401	0.200493	0.271879	0.0701159	0.327958	0.76312
carbohydrate derivative binding	0.289925	0.308246	0.245541	0.288714	0.281136	0.281162	0.274484	0.362117	0.324423	0.272586	0.287732	0.309076	0.412371	0.324101	0.253333	0.286096	0.2897	0.254423	0.0547547	0.0985853	0.391946	0.168975	0.169835	0.14539	0.095275	0.167981	0.60252	0.144307	0.137807	0.0281261	0.0163767	0.0177286	0.0379	0.00957707	0.032035	0.0430291
carbohydrate transmembrane transporter activity	0.0120802	0	0	0.0131234	0	0.0133887	0	0.0139276	0	0.0129803	0	0	0	0	0	0	0.0107296	0.0115647	0.000672857	0	0	0.00130871	0	0.00184999	0	0.00244107	0	0.00087296	0	0	0	0	0	0	0.000888787	0.000529583
carbohydrate:proton symporter activity	0.0483209	0.0385307	0.0387697	0.0393701	0.0281136	0.0267773	0.0329381	0.0417827	0.0389307	0.0389408	0.0392362	0.0421467	0	0.0441956	0.0133333	0.019073	0.0321888	0.0346941	0.0544498	0.0133436	0.0297825	0.138816	0.041329	0.0991258	0.100834	0.100119	0.0293429	0.0803251	0.131792	0.110265	0	0.031245	0.00928718	0.000140131	0.054235	0.127546
carbon-carbon lyase activity	0.0120802	0.0128436	0.0129232	0.0131234	0.0140568	0	0.0109794	0.0139276	0.0259538	0	0.0261575	0	0	0.0294638	0.04	0.0381461	0.0321888	0.0346941	0.000258993	7.15732e-05	0.0009301	0.00255549	0.00535545	0	0.000176049	0.000100789	0.0105569	0	0.00120818	0	0	0.00372785	0.000493791	0.00106118	0.00359654	0.0240674
carbon-monoxide dehydrogenase (acceptor) activity	0.193283	0.192653	0.206772	0.19685	0.224909	0.174053	0.153711	0.222841	0.20763	0.194704	0.170024	0.196684	0.335052	0.191514	0.2	0.228877	0.214592	0.208165	0.0469133	0.0300407	0.0722068	0.32043	0.245698	0.098828	0.0926395	0.0766215	0.160924	0.0289704	0.212739	0.108222	0.00444298	0.0416706	0.0278816	0.00472893	0.125762	0.139733
carbon-nitrogen ligase activity, with glutamine as amido-N-donor	0.0362406	0.0385307	0.0387697	0.0393701	0.0281136	0.0267773	0.0219587	0.0278552	0.0259538	0.0259605	0.0261575	0.0280978	0.0257732	0.0441956	0.04	0.019073	0.0321888	0.0346941	0.000723691	0.00123379	0.00215718	0.043322	0.00145731	0.000415443	0.00229599	0.000209098	0.00369824	0.00132925	0.00729747	0.00324426	8.56378e-05	0.000580092	0.00185263	9.14284e-05	0.0145775	0.0224939
carbonate dehydratase activity	0.0241604	0.0256871	0.0258465	0.0262467	0.0281136	0.0267773	0.0219587	0.0278552	0.0259538	0.0259605	0.0261575	0.0280978	0.0257732	0.0294638	0.0266667	0.0381461	0.0214592	0.0115647	0.0326331	0.0038917	0.0259039	0.00124977	0.0017089	0.00135946	0.0131548	0.000897793	0.0009892	0.00758564	0.00220083	0.0212478	0.0227803	0.00412087	0.0174638	0.0229398	0.0238409	0.00447343
carboxy-lyase activity	0.0362406	0.0513743	0.0387697	0.0393701	0.0421704	0.040166	0.0439174	0.0417827	0.0389307	0.0389408	0.0261575	0.0280978	0.0773196	0.0441956	0.0266667	0.0572191	0.0321888	0.0462588	0.00530155	0.00126269	0.0624883	0.00551811	0.0758556	0.00552146	0.0649545	0.000456238	0.00459716	0.0241455	0.000363303	0.0181953	0.0195172	0.00609005	0.00554629	0.00189156	0.00513107	0.0202895
carboxyl- or carbamoyltransferase activity	0.120802	0.102749	0.129232	0.0918635	0.0983975	0.107109	0.186649	0.0696379	0.0908383	0.103842	0.10463	0.112391	0.103093	0.0883913	0.08	0.171657	0.150215	0.115647	0.0267252	0.0077219	0.00384115	0.0192268	0.0199916	0.0516168	0.122467	0.00647489	0.0785139	0.111695	0.0125931	0.0137334	0.00122482	0.00452062	0.00603656	0.00628976	0.0696735	0.122181
carboxylic ester hydrolase activity	0.0241604	0.0128436	0.0387697	0.0131234	0.0281136	0.0267773	0.0329381	0.0278552	0.0389307	0.0389408	0.0130787	0.0421467	0.0515464	0.0441956	0.04	0.0381461	0.0214592	0.0231294	0.0329448	0.0188303	0.0583832	0.00964605	0.115694	0.0348049	0.0230682	0.033602	0.0388949	0.0373278	0.0210084	0.0862623	0.0157367	0.0253506	0.197562	0.000183947	0.0270356	0.00129345
carboxypeptidase activity	0.0483209	0.0385307	0.0516929	0.0393701	0.0421704	0.040166	0.0329381	0.0417827	0.0519076	0.0389408	0.0392362	0.0421467	0.0773196	0.0441956	0.04	0.0572191	0.0321888	0.0462588	0.238664	0.162291	0.129291	0.16101	0.46568	0.168646	0.158517	0.341779	0.606825	0.125393	0.0805415	0.303145	0.284369	0.334688	0.302437	0.00398185	0.162733	0.24526
cardiolipin synthase activity	0.0120802	0.0128436	0.0129232	0.0131234	0.0140568	0.0133887	0.0109794	0.0139276	0.0129769	0.0129803	0.0130787	0.0140489	0.0257732	0.0147319	0.0133333	0	0.0107296	0.0115647	0.0254933	0.0108697	0.0046653	0.0017964	0.000387108	0.00177732	0.0201419	0.00176507	0.00169792	0.0106217	0.0224702	0.0205553	0.000236233	0.000351899	0.0140192	0	0.000176367	0.000261474
catalase activity	0.0483209	0.0385307	0.0516929	0.0393701	0.0421704	0.0535547	0.0439174	0.0278552	0.0519076	0.0519211	0.0523149	0.0421467	0.0257732	0.0441956	0.04	0.0572191	0.0429185	0.0462588	0.0493493	0.0024335	0.0229306	0.000911184	0.000467881	0.00115139	0.00118266	0.000832395	0.00121892	0.00244899	0.000601748	0.00109851	0.00411959	0.0118421	0.0150211	0.022336	0.00665948	0.0150794
catalytic activity	6.51123	6.38325	6.57793	6.46982	6.35367	6.76128	6.35705	6.43454	6.37166	6.42523	6.56552	6.46249	6.08247	6.64408	6.45333	6.23689	6.40558	6.62658	3.59676	4.86712	6.35576	7.13925	7.49974	6.34804	4.36365	2.44091	5.64183	5.196	5.80887	5.19955	5.70948	6.1643	3.97492	0.678903	5.28976	5.17012
cation binding	0.132882	0.115592	0.142156	0.104987	0.112454	0.120498	0.120773	0.139276	0.129769	0.116822	0.117709	0.140489	0.180412	0.147319	0.12	0.133511	0.107296	0.127212	0.0832762	0.0317736	0.135887	0.091903	0.345079	0.0491296	0.136013	0.0433147	0.476022	0.0306795	0.0168638	0.109633	0.285468	0.231646	0.109105	0.00457012	0.0241698	0.0684779
cation transmembrane transporter activity	0.0120802	0.0128436	0	0.0131234	0.0140568	0	0.0109794	0.0139276	0.0129769	0.0129803	0	0	0.0257732	0.0294638	0.0133333	0.019073	0.0107296	0.0231294	0.00127999	0.00237333	0	0.00953536	0.612376	0	0.00123173	0.00566413	0.000513622	0.000307317	0	0	0.00106508	0.00298757	0.000139781	0.000168507	0.114037	0.200706
cellulase activity	0.0845615	0.0642178	0.0904627	0.0524934	0.0562272	0.040166	0.0768555	0.0696379	0.0519076	0.0649013	0.0784724	0.0842933	0.0515464	0.0883913	0.0666667	0.0762922	0.0858369	0.0925176	0.00625548	0.0053471	0.0267416	0.00441638	0.0094487	0.0545721	0.0147538	0.00248733	0.00896751	0.00245329	0.0137716	0.0237688	0.00231096	0.00869128	0.000929479	0.000407246	0.00165584	0.016831
channel activity	0	0	0	0	0	0.0133887	0	0	0	0	0	0	0	0	0	0	0.0107296	0	0	0	0	0	0	0.0264398	0	0	0	0	0	0	0	0	0	0	6.66113e-05	0
chaperone binding	0.0362406	0.0385307	0.0129232	0.0262467	0.0281136	0.0267773	0.0219587	0.0278552	0.0389307	0.0259605	0.0261575	0	0	0.0147319	0.0266667	0.0381461	0.0321888	0.0346941	0.0014694	0.00142135	4.56045e-05	0.000910046	0.00309548	0.000277804	0.00272451	0.00103238	0.00859511	0.000592075	0.0007133	0	0	3.76399e-05	0.000511109	0.000157495	0.00108494	0.00343986
chitin binding	0.0483209	0.0256871	0.0516929	0.0393701	0.0281136	0.040166	0.0329381	0.0139276	0.0389307	0.0519211	0.0130787	0.0280978	0.0257732	0.0147319	0.0266667	0.0572191	0.0321888	0.0462588	0.042233	0.00278477	0.0128404	0.000534969	0.00256782	0.00687288	0.00150817	7.55485e-05	0.00272291	0.0100398	0.000147023	0.00133938	0.000331321	0.00018065	0.000705008	0.023662	0.0188364	0.00179539
chitinase activity	0.0362406	0.0128436	0.0258465	0.0262467	0.0281136	0.0267773	0.0109794	0	0.0259538	0.0259605	0	0.0140489	0	0	0.0133333	0.019073	0.0107296	0.0346941	0.0282542	0.00171358	0.0127013	0.000493539	0.0312138	0.00506455	0.000790441	0	0.00136249	0.00386441	0	0.000178777	0	0	0.000630729	0.000253348	0.0182417	0.0014028
chorismate mutase activity	0.0120802	0.0128436	0.0129232	0.0131234	0.0140568	0.0133887	0.0109794	0.0139276	0.0129769	0.0129803	0.0130787	0.0140489	0	0	0.0133333	0.019073	0.0107296	0.0115647	0.0312526	0.0377743	0.156875	0.0497905	0.00603285	0.000251866	0.0114031	0.110008	0.000387283	0.133622	0.000358363	0.0284592	0	0	0.393004	0.000194065	0.00703935	0.00120938
clathrin light chain binding	0.0241604	0.0256871	0.0258465	0.0131234	0.0281136	0.0133887	0.0109794	0.0139276	0.0259538	0.0259605	0.0130787	0.0140489	0	0.0294638	0.0266667	0.019073	0.0107296	0.0115647	0.0071615	0.000150983	0.00115829	0.000601183	0.000345262	0.000171926	0.00268368	0.000154671	0.000394471	0.000304632	0.000217664	0.000711999	0	0.000922462	0.000332558	0.00353292	0.000140649	0.000220483
cobalamin binding	0.0966417	0.128436	0.0904627	0.11811	0.140568	0.107109	0.0988142	0.111421	0.0908383	0.155763	0.130787	0.112391	0.0773196	0.0883913	0.106667	0.0762922	0.107296	0.127212	0.0469595	0.0149917	0.0273262	0.0331535	0.0424136	0.026114	0.210539	0.014877	0.0384407	0.0390159	0.0858157	0.0093173	0.000515725	0.0115363	0.00781878	0.00149124	0.0312572	0.0096537
coenzyme F420-dependent N5,N10-methenyltetrahydromethanopterin reductase activity	0.0120802	0	0.0129232	0.0131234	0	0.0133887	0.0109794	0.0139276	0.0129769	0.0129803	0.0130787	0	0	0.0147319	0.0133333	0	0.0107296	0.0115647	1.9394e-05	0	0.0129474	0.00218344	0	0.000450401	8.89578e-05	4.79235e-05	0.000115667	0.000137263	0.00232075	0	0	2.1661e-05	8.28797e-05	0	5.636e-05	2.06708e-05
coenzyme binding	0.0845615	0.0770614	0.103386	0.0918635	0.126511	0.0937207	0.0768555	0.0557103	0.116792	0.0908619	0.10463	0.112391	0.128866	0.117855	0.08	0.133511	0.0965665	0.0809529	0.00665893	0.00679289	0.0389079	0.0246068	0.0418323	0.121446	0.0217904	0.0177626	0.054971	0.0140005	0.0548634	0.0253588	0.00281392	0.0285408	0.0116122	0.0132755	0.0268658	0.0226312
coenzyme-B sulfoethylthiotransferase activity	0	0	0.0129232	0	0	0	0.0109794	0.0139276	0	0.0129803	0	0	0	0	0	0	0.0107296	0.0115647	0	0	0.00747212	0	0	0	0.000233038	0.000134733	0	0.00414474	0	0	0	0	0	0	0.00154244	0.000183048
cofactor binding	0.0362406	0.0385307	0.0129232	0.0262467	0.0421704	0.040166	0.0439174	0.0417827	0.0389307	0.0389408	0.0392362	0.0280978	0.0257732	0.0589275	0.0533333	0.0381461	0.0536481	0.0346941	0.00456329	0.000440754	0.000611206	0.00875854	0.00123481	0.000730289	0.00528694	0.504854	0.0125867	0.000676589	0.00133549	0.000822848	3.87924e-05	0.0308622	0.00124441	0.0187237	0.0244289	0.00335405
copper ion binding	0.0483209	0.0513743	0.0516929	0.0524934	0.0562272	0.0535547	0.0439174	0.0417827	0.0648845	0.0649013	0.0653937	0.0561956	0.0515464	0.0736594	0.0666667	0.0762922	0.0536481	0.0578235	0.0819998	0.0118138	0.00596263	0.00376949	0.00391878	0.00690023	0.00813926	0.00563284	0.012424	0.0287144	0.00185718	0.0101919	0.00294369	0.0103238	0.0187549	0.0453469	0.0031589	0.0126319
cyclic-di-GMP binding	0.0120802	0.0128436	0.0129232	0.0131234	0	0.0133887	0	0	0.0129769	0.0129803	0.0130787	0	0	0.0147319	0.0133333	0	0	0.0115647	9.07616e-05	0.00147402	0.000551179	0.00097367	0	0.00355622	0	0	0.00063114	0.00184506	0.0498331	0	0	0.00033437	0.000278693	0	0	0.000205949
cysteine desulfurase activity	0.0362406	0.0128436	0.0387697	0.0131234	0.0140568	0.0133887	0.0329381	0.0417827	0.0519076	0.0129803	0.0261575	0.0280978	0.0515464	0.0441956	0.0266667	0.0572191	0.0214592	0.0231294	0.00117337	0.000629881	0.00826722	0.0150162	0.00414017	0.00100033	0.013072	0.00314662	0.00677306	0.00243423	0.00636866	0.00112901	0.000273493	0.00843591	0.00475468	0.000376649	0.00627548	0.00582875
cysteine synthase activity	0.0724813	0.0256871	0.0258465	0.0524934	0.0421704	0.040166	0.0439174	0.0278552	0.0259538	0.0389408	0.0392362	0.0421467	0.0515464	0.0294638	0.0266667	0.019073	0.0429185	0.0231294	0.00482289	0.000823476	0.000554769	0.010765	0.00203657	0.0210242	0.0032178	0.000424568	0.000349901	0.00630262	0.000259534	0.0451014	0.000226202	0.00515942	0.000403165	0.000130715	0.00170999	0.000297916
cysteine-type endopeptidase activity	0.0241604	0.0256871	0.0258465	0.0262467	0.0281136	0.0267773	0.0219587	0.0278552	0.0259538	0.0259605	0.0261575	0.0280978	0.0515464	0.0294638	0.0266667	0.0381461	0.0214592	0.0231294	0.00606096	0.000888518	0.0034999	0.00318612	0.0089785	0.00577481	0.00428476	0.010292	0.0226065	0.00103958	0.0219368	0.000406047	0.00408676	0.000996357	0.00069842	0.000163486	0.00507871	0.000736543
cysteine-type endopeptidase inhibitor activity	0.0241604	0.0128436	0.0258465	0.0262467	0.0140568	0.0133887	0.0109794	0.0278552	0.0129769	0.0259605	0.0130787	0.0280978	0.0257732	0.0147319	0.0266667	0.0381461	0.0214592	0.0115647	0.0221161	0.00574282	0.0026544	0.00107684	0.000526954	0.00304446	0.00170109	0.000876094	0.00468647	0.000372856	0.000411936	0.00165666	0.000156768	0.000369466	0.000328611	0.0132527	0.00170536	0.000116085
cysteine-type peptidase activity	0.0241604	0.0642178	0.0516929	0.0524934	0.0702839	0.040166	0.0329381	0.0557103	0.0389307	0.0389408	0.0392362	0.0421467	0.0515464	0.0294638	0.0266667	0.0762922	0.0321888	0.0578235	0.00191436	0.036522	0.00421908	0.00196454	0.155526	0.0236048	0.403661	0.00222891	0.0176572	0.00273605	0.00270472	0.0014881	0.000235327	0.00100074	0.000411148	0.0105916	0.00125682	0.0424811
cytidine deaminase activity	0.0120802	0.0128436	0.0129232	0.0131234	0.0140568	0.0133887	0.0109794	0.0139276	0.0129769	0.0129803	0.0130787	0.0140489	0.0257732	0.0147319	0.0133333	0.019073	0.0107296	0.0115647	0.00185699	0.000219236	0.000122491	0.000593871	0.000436563	0.000369139	0.00145217	0.000161964	0.00110733	0.00746211	0.000753044	0.000135086	0.000123625	0.000117959	0.000127189	0.0122881	0.000127753	0.000866207
cytochrome-c oxidase activity	0.0604011	0.0385307	0.0516929	0.0393701	0.0421704	0.0535547	0.0439174	0.0417827	0.0519076	0.0649013	0.0523149	0.0421467	0	0.0294638	0.0533333	0.0953652	0.0429185	0.0578235	0.0242558	0.00681638	0.00433196	0.00255832	0.00510375	0.0134177	0.00287547	0.00132101	0.0188028	0.0192614	0.00196301	0.0108393	0	0.000618872	0.022846	0.129008	0.0187793	0.0180409
cytoskeletal protein binding	0.0362406	0.0256871	0.0387697	0.0262467	0.0421704	0.0267773	0.0219587	0.0278552	0.0259538	0.0389408	0.0261575	0.0280978	0.0515464	0.0441956	0.0266667	0.0381461	0.0321888	0.0346941	0.00905001	0.000576873	0.00541012	0.00176653	0.00157655	0.000863286	0.00910829	0.00941021	0.00137751	0.0122298	0.00142433	0.0117287	0.00279276	0.0059483	0.00359706	0.0351608	0.0083922	0.0050881
dCTP deaminase activity	0.0120802	0.0128436	0.0129232	0	0.0140568	0	0.0109794	0	0.0129769	0.0129803	0	0.0140489	0	0	0	0	0	0.0115647	0.000751907	0.000856172	0.000322407	0	0.000479139	0	0.0458629	0	0.000914709	0.00135398	0	0.000234918	0	0	0	0	0	0.000352426
dTDP-glucose 4,6-dehydratase activity	0.0241604	0.0128436	0.0258465	0.0262467	0.0281136	0.0133887	0.0219587	0.0139276	0.0259538	0.0259605	0.0130787	0.0280978	0.0257732	0.0147319	0.0133333	0.019073	0.0321888	0.0115647	0.027955	0.00844089	0.0417931	0.0509161	0.0139138	0.0776515	0.042852	0.000974486	0.0546605	0.0466578	0.0321271	0.0561571	0.000649445	0.00494281	0.00015524	0.000263445	0.0348275	0.0122516
deacetylase activity	0	0	0	0	0	0	0	0	0	0.0129803	0	0	0.0257732	0	0.0133333	0.019073	0	0	0	0	0	0	0	0	0	0	0	0.0117147	0	0	0.000380859	0	0.000336276	0.000202204	0	0
deaminase activity	0.0120802	0.0128436	0	0	0	0	0.0109794	0.0139276	0.0129769	0.0129803	0.0130787	0.0140489	0.0257732	0	0.0133333	0	0.0107296	0.0115647	0.00203507	3.58784e-05	0	0	0	0	0.000679946	0.000379627	0.000107725	7.73193e-05	0.000249067	0.00360316	9.87827e-05	0	0.00186136	0	8.3171e-05	0.00829908
deoxyribonuclease activity	0.0120802	0.0128436	0.0129232	0.0131234	0	0.0133887	0.0109794	0.0139276	0.0129769	0.0129803	0.0130787	0.0140489	0	0	0.0133333	0.019073	0.0107296	0.0115647	0.00727738	0.000197154	0.000471438	5.45732e-05	0	0.00018772	0.00166858	7.97593e-06	0.000456313	0.00254974	0.00149886	0.00645313	0	0	0.0116548	4.38834e-05	9.17065e-05	0.000987552
deoxyribose-phosphate aldolase activity	0.0120802	0.0256871	0.0258465	0.0131234	0.0140568	0.0133887	0.0219587	0.0139276	0.0259538	0.0129803	0.0261575	0.0140489	0	0.0147319	0.0266667	0.0381461	0.0214592	0.0231294	0.0022052	0.000553061	0.00129992	0.00401621	0.00267086	0.000236003	0.00125094	0.000123925	0.0190713	0.000112185	0.00364358	0.000257146	0	0.00107441	0.000495989	0.000281677	0.00878576	0.00106506
diaminohydroxyphosphoribosylaminopyrimidine deaminase activity	0	0	0	0	0	0	0.0109794	0	0	0	0	0	0	0	0	0	0.0107296	0	0	0	0	0	0	0	0.00251819	0	0	0	0	0	0	0	0	0	0.00230655	0
diaminopimelate dehydrogenase activity	0.0362406	0.0385307	0.0258465	0.0262467	0.0281136	0.040166	0.0219587	0.0417827	0.0389307	0.0389408	0.0392362	0.0561956	0	0.0294638	0.04	0.019073	0.0429185	0.0346941	0.00500953	0.000700211	0.00109614	0.0206964	0.00674101	0.00230314	0.00125396	0.000554588	0.00193917	0.00198376	0.016763	0.00429399	0	0.00993709	0.00528846	2.75191e-05	0.00538888	0.00309599
diaminopimelate epimerase activity	0.0120802	0	0.0129232	0.0131234	0.0140568	0.0133887	0.0109794	0	0	0	0.0130787	0.0140489	0	0.0147319	0.0133333	0	0.0107296	0.0115647	0.000257198	0	0.000302939	0.00796674	7.96222e-05	0.000210201	0.000459897	0	0	0	0.000275999	0.000297785	0	0.000209806	0.000170738	0	0.00138366	0.000584456
diaminopropionate ammonia-lyase activity	0.0120802	0.0128436	0.0129232	0.0131234	0.0140568	0.0133887	0.0109794	0.0139276	0.0129769	0.0129803	0.0130787	0.0140489	0	0.0147319	0	0	0.0107296	0.0115647	0.000305825	0.000242774	0.000187387	0.0116959	0.000562773	0.000558353	0.00424569	0.0080886	0.000156232	0.00074964	0.00202509	0.000582019	0	8.91387e-05	0	0	0.00637458	0.00735101
dihydrolipoyl dehydrogenase activity	0.0241604	0.0256871	0.0258465	0.0131234	0.0281136	0.0267773	0.0219587	0.0278552	0.0259538	0.0259605	0.0261575	0.0280978	0.0257732	0.0147319	0.0266667	0.0381461	0.0214592	0.0231294	0.0104226	0.00016397	0.000115574	0.00120467	0.000340954	0.00156378	0.00243426	0.0164319	0.0512391	0.000452063	0.000468104	0.00016592	3.63734e-05	0.00104307	0.00058951	0.000915421	0.000813427	0.00988573
dihydroneopterin aldolase activity	0	0	0.0129232	0.0131234	0.0140568	0	0	0.0139276	0	0.0129803	0.0130787	0.0140489	0	0	0.0133333	0	0.0107296	0.0115647	0	0	0.000336356	0.018001	0.000785543	0	0	0.000109584	0	0.000237277	0.000199949	0.000114485	0	0	0.00434855	0	0.00422019	0.000971977
dihydroorotase activity	0.0241604	0.0128436	0.0129232	0.0262467	0.0281136	0.0267773	0.0109794	0.0139276	0.0259538	0.0129803	0.0130787	0.0140489	0.0257732	0.0147319	0.0266667	0.019073	0.0107296	0.0115647	0.00149158	0.00260039	0.0109817	0.00110216	0.00205556	0.00361634	0.0200862	0.000107414	0.0450966	0.00240161	0.00511901	0.000383836	0.0016125	0.000161579	0.000429504	0.000168844	0.00150689	0.00368297
dihydroxy-acid dehydratase activity	0.0120802	0.0256871	0.0258465	0.0262467	0	0.040166	0.0439174	0.0557103	0.0129769	0.0259605	0.0130787	0.0280978	0	0	0.0133333	0	0.0214592	0.0231294	0.000170325	0.000717306	0.000783388	0.00734372	0	0.00393057	0.0177848	0.00134389	0.000793437	0.00783022	0.0018263	0.00053031	0	0	0.00105194	0	0.00206547	0.00301985
dipeptidase activity	0.0120802	0.0256871	0.0387697	0.0393701	0.0281136	0.0267773	0.0219587	0.0417827	0.0259538	0.0129803	0.0261575	0.0280978	0.0257732	0.0294638	0.04	0.0381461	0.0321888	0.0346941	0.00594045	0.00995856	0.00576007	0.0239584	0.00637777	0.00441295	0.0119594	0.02109	0.00916156	0.00228987	0.0108557	0.0162216	0.118322	0.00971399	0.0156884	0.00315156	0.012305	0.0137424
dipeptidyl-peptidase activity	0.0120802	0.0256871	0.0129232	0.0131234	0.0281136	0.0267773	0.0219587	0.0139276	0.0259538	0.0259605	0.0130787	0.0140489	0.0257732	0.0147319	0.0266667	0.0381461	0.0214592	0.0231294	0.00594045	0.013291	0.00533784	0.0056449	0.0151418	0.00692531	0.00793248	0.0201831	0.00916111	0.0517589	0.00639497	0.0137403	0.118322	0.00921511	0.0151204	0.00359849	0.0219345	0.00570974
diphosphate-fructose-6-phosphate 1-phosphotransferase activity	0.0604011	0.0770614	0.0516929	0.0656168	0.0702839	0.080332	0.0548968	0.0557103	0.0389307	0.0778816	0.0784724	0.0702445	0.0257732	0.0294638	0.0933333	0.0762922	0.0643777	0.0693882	0.0139477	0.0102816	0.0172353	0.0215943	0.00271922	0.00273721	0.00872265	0.00162163	0.00695078	0.00591494	0.0327306	0.0289666	0.000221555	0.000283916	0.00480877	0.000462323	0.00528073	0.00907594
double-stranded DNA binding	0.229524	0.205497	0.155079	0.131234	0.140568	0.214219	0.131752	0.222841	0.246561	0.155763	0.156945	0.140489	0.309278	0.191514	0.146667	0.24795	0.139485	0.161906	0.475262	0.0624404	0.0692689	0.0420148	0.00660088	0.0792148	0.0245729	0.179621	0.193539	0.0137093	0.0122521	0.0161519	0.00201826	0.0498767	0.0856796	0.00630899	0.0636824	0.0563024
efflux transmembrane transporter activity	0.0241604	0.0385307	0.0129232	0.0393701	0.0140568	0.0133887	0.0219587	0.0278552	0.0259538	0.0389408	0.0523149	0.0140489	0.0257732	0.0589275	0.04	0.019073	0.0107296	0.0231294	0.00119956	0.00110721	0.000918896	0.000718657	0.00153817	0.000356569	0.0225837	0.000862014	0.000791914	0.00149453	0.0188848	0.000533552	0.00115986	0.00640204	0.000487378	0.00132191	0.00469452	0.000467375
electron transfer activity	0.471128	0.526586	0.555699	0.459318	0.548215	0.522158	0.548968	0.529248	0.583961	0.519211	0.483913	0.576004	0.438144	0.530348	0.533333	0.591265	0.525751	0.531976	0.253051	0.0429519	0.0536163	0.170934	0.203991	0.153567	0.272452	0.144867	0.389006	0.188601	0.104827	0.145604	0.0336812	0.15722	0.0959986	0.135161	0.294307	0.332607
endonuclease activity	0.0120802	0.0256871	0.0258465	0.0262467	0.0140568	0.0133887	0.0219587	0.0278552	0.0389307	0.0259605	0.0261575	0	0	0.0147319	0.0133333	0	0.0214592	0.0115647	0.000175058	0.00495058	0.00304836	0.0027725	0.0159618	0.0759727	0.0137192	0.271502	0.00264194	0.000431816	0.000877156	0	0	0.000445474	0.000395318	0	0.0690863	0.0749816
endopeptidase inhibitor activity	0.241604	0.192653	0.219695	0.170604	0.210852	0.187441	0.17567	0.153203	0.20763	0.220665	0.222338	0.224782	0.309278	0.250442	0.226667	0.24795	0.182403	0.173471	2.48076	0.225071	0.808129	0.380478	0.064354	1.44356	0.117028	0.0383161	0.259454	0.102522	0.0969869	0.199556	0.0106625	0.72778	0.380184	0.0471695	0.106287	0.0298246
endoribonuclease activity	0.0120802	0.0128436	0.0129232	0.0131234	0.0140568	0	0.0219587	0.0278552	0.0129769	0.0129803	0.0130787	0.0140489	0	0.0147319	0.0133333	0	0.0107296	0.0115647	0.000114541	2.80479e-05	0.000149225	0.00721113	0.00311681	0	0.00252653	0.000651852	8.96379e-05	0.000228477	0.00202236	0.000925525	0	0.000164247	0.000735822	0	0.00281466	0.000368197
enoyl-[acyl-carrier-protein] reductase (NADH) activity	0	0	0	0	0	0	0	0	0	0	0	0	0.0257732	0	0	0	0	0	0	0	0	0	0	0	0	0	0	0	0	0	0.000162245	0	0	0	0	0
enzyme activator activity	0.0120802	0.0128436	0.0129232	0.0131234	0.0140568	0.0133887	0.0109794	0.0139276	0.0129769	0.0129803	0.0130787	0.0140489	0.0257732	0.0147319	0.0133333	0.019073	0.0107296	0.0115647	0.0131456	0.0363277	0.0222744	0.002047	0.0900897	0.0151239	0.00278803	0.0386351	0.039823	0.023854	0.00898073	0.0393169	0.000149679	0.0128334	0.0430977	0.000371219	0.102959	5.505e-05
enzyme inhibitor activity	0.0120802	0.0128436	0.0129232	0.0131234	0.0140568	0.0133887	0.0109794	0.0139276	0.0129769	0.0129803	0.0130787	0.0140489	0.0257732	0	0.0133333	0.019073	0.0107296	0.0115647	0.00364715	0.00188321	0.000717442	0.000176942	0.00121263	0.00063375	0.00347277	0.00420346	0.00136151	0.0066802	0.0182529	0.0747027	0.000134376	0	0.170515	0.00277077	0.00106508	0.000378864
enzyme regulator activity	0.0120802	0	0	0	0	0.0133887	0.0109794	0	0	0	0	0	0	0	0	0	0	0.0115647	0.000151095	0	0	0	0	0.0591283	0.000543222	0	0	0	0	0	0	0	0	0	0	5.51914e-05
exo-alpha-sialidase activity	0	0	0.0129232	0	0	0	0	0	0	0.0129803	0	0.0140489	0	0	0.0133333	0	0	0	0	0	0.00134677	0	0	0	0	0	0	0.000148826	0	0.000213776	0	0	0.0019032	0	0	0
exodeoxyribonuclease V activity	0.0120802	0.0128436	0.0129232	0	0.0140568	0	0	0	0.0129769	0	0	0	0.0257732	0.0147319	0.0133333	0.019073	0.0107296	0	0.000279764	0.000872918	0.00115768	0	0.00139204	0	0	0	0.000471917	0	0	0	0.177206	0.00402096	0.00305447	0.000130393	0.000692027	0
extracellular matrix structural constituent	0.0120802	0.0513743	0.0387697	0.0131234	0.0281136	0.040166	0.0219587	0.0417827	0.0519076	0.0389408	0.0130787	0.0140489	0.0257732	0.0441956	0.04	0.0381461	0.0429185	0.0346941	2.49973e-05	0.0145546	0.00438664	2.55781e-05	0.00203238	0.0320108	0.00249349	0.00184625	0.0295667	0.0443238	3.62883e-05	5.27759e-05	0.00106579	0.0120853	0.000691918	6.06372e-05	0.00971039	0.0030184
fatty acid synthase activity	0.0120802	0	0	0	0	0	0	0	0	0	0	0	0	0	0.0133333	0.019073	0	0.0115647	0.000240156	0	0	0	0	0	0	0	0	0	0	0	0	0	8.12864e-05	0.00223973	0	0.000134086
ferredoxin hydrogenase activity	0.0241604	0.0256871	0.0258465	0.0262467	0.0281136	0.0267773	0.0329381	0.0139276	0.0259538	0.0259605	0.0392362	0.0280978	0.0257732	0.0294638	0.0266667	0.0381461	0.0214592	0.0231294	0.000358473	0.000649252	0.000326767	0.000826344	0.00206955	0.00043781	0.00606699	0.00145941	0.0150961	0.00184525	0.00778427	0.00140791	9.05247e-05	0.000675302	0.000154604	0.000149303	0.000572318	0.00027618
ferric iron binding	0.0724813	0.089905	0.0775394	0.0918635	0.0702839	0.080332	0.0878349	0.0696379	0.0648845	0.0908619	0.0653937	0.0983422	0.128866	0.103123	0.0666667	0.0762922	0.0751073	0.0578235	0.0071796	0.00138474	0.00299243	0.00264405	0.00515337	0.0252178	0.0512127	0.0269492	0.0525362	0.0135014	0.00568682	0.0163741	0.0643287	0.00955745	0.00402763	0.0820293	0.00213117	0.0141547
ferrous iron transmembrane transporter activity	0	0	0	0.0131234	0.0140568	0	0	0.0139276	0.0129769	0	0.0130787	0	0	0.0147319	0	0	0.0214592	0	0	0	0	0.000371271	0.000576095	0	0	0.000147011	0.00103022	0	0.00389628	0	0	0.000142717	0	0	0.00539057	0
flavin adenine dinucleotide binding	0.652331	0.71924	0.736624	0.643045	0.716896	0.656045	0.6917	0.626741	0.674799	0.661994	0.693173	0.716493	0.798969	0.677666	0.72	0.820141	0.643777	0.612929	2.80797	1.80236	0.25611	0.292341	0.303107	0.264467	0.651891	0.493618	1.09411	1.54001	0.309898	0.273149	0.287349	0.441931	0.569289	0.253088	0.765454	1.31298
folic acid binding	0.0120802	0.0128436	0.0129232	0.0131234	0.0281136	0.0133887	0.0109794	0.0139276	0	0.0129803	0.0261575	0	0	0.0294638	0.0133333	0.019073	0.0214592	0.0115647	6.70634e-05	0.000180716	0.000170244	0.00100253	0.0613862	0.000123234	0.00138851	0.00163375	0	0.00209228	0.00229235	0	0	0.0161941	3.42978e-05	3.90466e-05	0.00957191	0.000358631
formate C-acetyltransferase activity	0.193283	0.218341	0.206772	0.223097	0.154625	0.254385	0.153711	0.181058	0.194654	0.181724	0.183102	0.238831	0.309278	0.220978	0.186667	0.228877	0.182403	0.254423	0.0396934	0.0293383	0.0185314	0.119662	0.0135408	0.0269051	0.0709224	0.0188848	1.17146	0.00955799	0.0375645	0.00745379	0.0118358	0.0135317	0.00779932	0.0128171	0.0384673	0.054915
formate dehydrogenase (NAD+) activity	0.0241604	0.0256871	0.0258465	0.0262467	0.0281136	0.040166	0.0219587	0.0139276	0.0259538	0.0259605	0.0130787	0.0280978	0	0.0294638	0.04	0.0381461	0.0214592	0.0462588	0.000229645	0.00107093	0.00449226	0.0180851	0.00189907	0.0219517	0.00294997	0.00175351	0.00829487	0.000937844	0.000614472	0.00172065	0	0.00218161	0.00109402	0.000102343	0.000585427	0.00278669
formate-tetrahydrofolate ligase activity	0.217444	0.218341	0.155079	0.23622	0.182738	0.227607	0.208608	0.194986	0.233584	0.246625	0.20926	0.266929	0.180412	0.191514	0.213333	0.19073	0.214592	0.231294	0.184364	0.114428	0.0812128	0.160626	0.168358	0.0675536	0.134572	0.0962461	0.39994	0.104146	0.529689	0.186037	0.00341041	0.139504	0.071927	0.01229	0.299267	0.216085
fructose-bisphosphate aldolase activity	0.338246	0.321089	0.336004	0.301837	0.253022	0.334717	0.296443	0.320334	0.285492	0.259605	0.353126	0.323124	0.257732	0.309369	0.32	0.24795	0.311159	0.265988	0.386263	0.117554	0.226684	0.236456	0.169811	0.20915	0.201262	0.0912377	0.183495	0.199227	0.537337	0.38621	0.0104933	0.251104	0.0986855	0.010226	0.226912	0.182623
galactokinase activity	0.0120802	0.0256871	0.0258465	0.0262467	0.0281136	0.0133887	0.0329381	0	0	0.0129803	0	0.0280978	0	0.0147319	0	0	0.0214592	0.0115647	0.000270219	0.000185539	0.000413066	0.0041103	0.0124977	0.00724694	0.00402203	0	0	0.000406914	0	0.000646388	0	0.0011002	0	0	0.000341963	0.000277879
galactonate dehydratase activity	0.0120802	0.0128436	0.0129232	0.0131234	0.0140568	0.0133887	0.0109794	0.0139276	0.0129769	0.0129803	0.0130787	0.0140489	0.0257732	0.0147319	0.0133333	0	0.0107296	0.0115647	0.00107508	0.000218487	0.00388036	0.000186899	0.000772511	0.00103967	0.00568323	0.000143198	0.000249603	0.000773973	0.000986753	0.00450481	4.12245e-05	0.000838023	0.00155573	0	6.87099e-05	0.0411805
galactose binding	0.0966417	0.102749	0.103386	0.0918635	0.112454	0.107109	0.120773	0.111421	0.0648845	0.0649013	0.0784724	0.140489	0.154639	0.103123	0.08	0.114438	0.0965665	0.115647	0.00267227	0.0118451	0.014385	0.0878082	0.058128	0.0297703	0.0224708	0.0092773	0.00509588	0.00145752	0.00798004	0.00392357	0.0183535	0.0484217	0.000931212	0.000717549	0.0289905	0.0613539
glucokinase activity	0.0241604	0.0385307	0.0516929	0.0393701	0.0281136	0.0267773	0.0439174	0.0557103	0.0519076	0.0129803	0.0392362	0.0421467	0.0515464	0.0294638	0	0.0381461	0.0429185	0.0462588	0.000558273	0.00239324	0.00579458	0.0668977	0.0165675	0.000909513	0.0152681	0.00404333	0.0228782	0.000223575	0.0138316	0.00895934	0.00619751	0.00122962	0	0.00237759	0.0370962	0.0126646
glucosamine-6-phosphate deaminase activity	0.0724813	0.0770614	0.103386	0.0918635	0.112454	0.0937207	0.0878349	0.0835655	0.0908383	0.103842	0.0523149	0.112391	0.0773196	0.0736594	0.106667	0.0572191	0.107296	0.0925176	0.0109451	0.00582431	0.0033278	0.0317804	0.0479268	0.00601728	0.0202018	0.00257296	0.0223026	0.0632404	0.00351749	0.0311774	0.000670327	0.0679715	0.00397157	0.000708016	0.0854475	0.0385488
glucose binding	0.0120802	0	0	0	0	0	0.0109794	0	0	0	0	0.0140489	0	0	0	0.019073	0.0107296	0	0.00142273	0	0	0	0	0	0.000224863	0	0	0	0	0.000599666	0	0	0	0.00979037	0.00133473	0
glucose transmembrane transporter activity	0	0.0128436	0.0129232	0.0131234	0.0140568	0.0133887	0.0109794	0.0139276	0.0129769	0.0129803	0.0130787	0.0140489	0	0.0147319	0.0133333	0	0.0107296	0.0115647	0	0.179616	0.0896441	0.0204404	0.00115191	0.00251515	0.0287506	0.0145435	0.147691	0.28636	0.0506171	0.197014	0	0.00386323	0.551631	0	0.000293671	0.00339839
glucose-1-phosphate adenylyltransferase activity	0.157043	0.154123	0.155079	0.15748	0.154625	0.133887	0.16469	0.125348	0.142746	0.142783	0.170024	0.168587	0.231959	0.132587	0.133333	0.0953652	0.160944	0.150341	0.0511053	0.012189	0.0229841	0.0268437	0.058085	0.0171534	0.126073	0.00630461	0.0937971	0.0443706	0.105034	0.0156812	0.0127586	0.0124722	0.0121236	0.000303985	0.0509476	0.0374361
glucose-1-phosphate thymidylyltransferase activity	0.0241604	0.0256871	0.0258465	0.0524934	0.0140568	0.040166	0.0329381	0.0139276	0.0389307	0.0259605	0.0261575	0.0280978	0	0.0441956	0.0266667	0	0.0429185	0.0346941	0.00339639	0.00223582	0.0016385	0.0104196	0.000592504	0.0109341	0.00727594	0.000170678	0.00760972	0.00221063	0.00390523	0.00140308	0	0.00124	0.000131008	0	0.00670303	0.00191049
glucose-6-phosphate dehydrogenase activity	0.0120802	0.0128436	0.0129232	0	0	0	0	0	0.0129769	0.0129803	0	0	0	0.0147319	0	0	0	0	0.0108382	0.000300721	0.000149022	0	0	0	0	0	0.000232356	0.000784746	0	0	0	0.00023511	0	0	0	0
glucose-6-phosphate isomerase activity	0.120802	0.154123	0.142156	0.19685	0.126511	0.187441	0.17567	0.153203	0.194654	0.155763	0.143866	0.0842933	0.154639	0.0883913	0.133333	0.19073	0.150215	0.127212	0.0198051	0.00767407	0.00544183	0.0202805	0.0395044	0.0288752	0.0221863	0.0118292	0.0164217	0.00902419	0.0296839	0.00350574	0.0013847	0.0182824	0.0133649	0.00766297	0.0408307	0.0187873
glucuronate isomerase activity	0.0483209	0.0256871	0.0646162	0.0524934	0.0562272	0.0267773	0.0329381	0.0278552	0.0648845	0.0129803	0.0261575	0.0561956	0.0515464	0.0441956	0.0266667	0.019073	0.0429185	0.0578235	0.00395227	0.000175961	0.0136919	0.0332798	0.0166814	0.00442823	0.000607314	0.000338546	0.0150521	0.000579542	0.000690551	0.000944899	0.00342625	0.00053987	0.00109279	0.000110415	0.0172722	0.0299559
glutamate N-acetyltransferase activity	0	0	0	0	0	0	0	0	0	0	0	0	0	0	0	0	0.0107296	0	0	0	0	0	0	0	0	0	0	0	0	0	0	0	0	0	0.00581121	0
glutamate decarboxylase activity	0.0120802	0.0256871	0.0129232	0.0131234	0.0140568	0.0133887	0.0219587	0.0139276	0.0129769	0.0129803	0.0130787	0	0.0257732	0.0147319	0	0.019073	0.0107296	0.0231294	0.00273827	0.000223192	3.88095e-05	0.000222483	0.000157602	3.50283e-05	0.00038394	9.35483e-05	2.72267e-05	0.000274252	0.000166394	0	1.17517e-05	9.36097e-06	0	2.39074e-05	2.97526e-05	0.0162438
glutamate synthase activity	0.0241604	0.0128436	0.0258465	0.0131234	0.0140568	0.0267773	0.0219587	0.0139276	0.0259538	0.0129803	0.0261575	0	0.0257732	0.0294638	0.0133333	0.019073	0.0214592	0.0231294	0.0127819	0.000168388	0.000305248	0.0100933	0.000144094	0.0130703	0.000554068	0.000493003	0.000242924	0.00231341	0.00116429	0	0.00019051	0.00489849	0.000633317	3.11166e-05	0.00038737	0.00088614
glutamate-5-semialdehyde dehydrogenase activity	0	0	0	0.0131234	0	0.0133887	0.0109794	0.0139276	0.0129769	0	0	0	0	0	0.0133333	0.019073	0	0.0115647	0	0	0	0.000311256	0	0.000310442	0.000139392	0.000142093	0.00173715	0	0	0	0	0	0.000138178	0.000303455	0	0.000470091
glutamate-ammonia ligase activity	0.108722	0.089905	0.168002	0.131234	0.112454	0.227607	0.142732	0.097493	0.0908383	0.155763	0.130787	0.12644	0.206186	0.0883913	0.16	0.171657	0.160944	0.161906	0.0278658	0.00165388	0.00919529	0.104719	0.0152242	0.123804	0.0185017	0.00265519	0.0578799	0.553225	0.0159994	0.130417	1.29571	0.0428104	0.00617335	0.0521857	0.00804431	0.0319018
glutamate-cysteine ligase activity	0.0241604	0.0256871	0.0258465	0.0262467	0.0281136	0.0267773	0.0219587	0	0.0259538	0.0259605	0.0261575	0.0280978	0.0515464	0.0294638	0.0266667	0.019073	0.0214592	0.0231294	0.0379479	0.262503	1.72806	0.913034	3.07011	1.48802	0.0930061	0	0.0337148	0.0624597	0.550594	0.522462	2.32808	2.15065	0.326561	0.000214197	0.534329	0.224405
glutamate-tRNA ligase activity	0.0120802	0.0128436	0.0129232	0.0131234	0.0140568	0.0133887	0.0109794	0.0139276	0.0129769	0.0129803	0.0130787	0.0140489	0	0.0147319	0.0133333	0	0.0107296	0.0115647	9.85955e-05	0.000123455	0.00036116	0.00260319	0.00309165	0.000241292	0.000721971	0.000865596	9.06036e-05	0.000365346	0.00109609	0.000279514	0	0.000188489	0.000304704	0	0.00278335	0.00336529
glutaminase activity	0.0120802	0.0128436	0.0129232	0	0.0140568	0.0133887	0.0219587	0	0.0129769	0.0129803	0.0130787	0	0	0.0147319	0.0133333	0.0381461	0.0214592	0.0115647	0.000123871	0.000145412	0.000132638	0	0.000243248	0.000393734	0.000375106	0	8.98292e-05	0.000173373	0.000550587	0	0	0.00011237	5.73826e-05	0.00381198	0.00107796	0.0157082
glutamine-fructose-6-phosphate transaminase (isomerizing) activity	0.0120802	0.0128436	0	0	0.0140568	0.0133887	0.0109794	0.0139276	0.0129769	0.0129803	0.0130787	0.0140489	0.0257732	0.0147319	0	0	0.0107296	0.0115647	0.000111958	7.45371e-05	0	0	0.000432122	0.00029622	0.00122817	0.000304654	0.00458464	0.00010071	0.000171697	0.000722593	8.51326e-05	7.15553e-05	0	0	8.48691e-05	0.000129292
glutaminyl-tRNA synthase (glutamine-hydrolyzing) activity	0.0241604	0.0128436	0.0129232	0.0131234	0.0281136	0	0.0219587	0	0	0.0129803	0.0130787	0	0	0.0294638	0.0133333	0	0	0	0.021595	0.000569719	0.000327099	0.00319317	0.000601828	0	0.00144153	0	0	0.000398338	0.000229312	0	0	0.000578846	0.000102798	0	0	0
glutathione transferase activity	0	0.0128436	0	0.0131234	0	0.0133887	0	0.0139276	0	0.0129803	0	0.0140489	0.0257732	0.0147319	0.0133333	0.019073	0	0.0115647	0	6.00028e-05	0	0.000285459	0	0.000216446	0	7.7391e-05	0	0.000291741	0	8.16531e-05	7.26046e-05	5.47054e-05	5.87543e-05	0.0356825	0	0.00165781
glycerol kinase activity	0.0604011	0.0385307	0.0775394	0.0656168	0.0702839	0.0535547	0.0658762	0.0557103	0.0648845	0.0778816	0.0523149	0.0561956	0.0515464	0.0441956	0.0533333	0.0381461	0.0643777	0.0346941	0.0424271	0.0189378	0.0272675	0.00856068	0.00609029	0.0145805	0.0217972	0.0017931	0.0209182	0.0218232	0.00866201	0.00864078	0.000692801	0.0126539	0.00381879	6.24953e-05	0.00987437	0.0143997
glycerol-3-phosphate dehydrogenase [NAD+] activity	0	0	0	0.0131234	0.0140568	0.0133887	0	0.0139276	0.0129769	0.0129803	0.0130787	0	0	0	0.0133333	0	0.0107296	0	0	0	0	0.000608536	0.000431389	0.000769596	0	0.000206885	0.000647032	0.000438882	0.000153927	0	0	0	6.13219e-05	0	0.00625437	0
glycerone kinase activity	0.0724813	0.0770614	0.0516929	0.0393701	0.0421704	0.040166	0.0548968	0.0417827	0.0519076	0.0649013	0.0523149	0.0561956	0	0.0441956	0.0666667	0.0381461	0.0751073	0.0462588	0.032481	0.0228516	0.0166924	0.0191227	0.0321904	0.0151961	0.0335171	0.0173752	0.0381285	0.0564815	0.0255773	0.00694533	0	0.000168522	0.0374361	0.00446272	0.0339967	0.0296859
glycine C-acetyltransferase activity	0.0241604	0.0256871	0.0387697	0.0393701	0.0281136	0.0267773	0.0219587	0.0278552	0.0129769	0.0259605	0.0392362	0.0280978	0	0.0294638	0.0266667	0.0381461	0.0214592	0.0115647	0.00021766	0.000154691	0.000444443	0.00506072	0.00261875	0.000663212	0.000579819	0.000204474	0.000290052	0.000449338	0.00153176	0.0270114	0	0.000672987	0.00014581	0.000634106	0.00223179	0.00744306
glycine hydroxymethyltransferase activity	0.0483209	0.0256871	0.0129232	0.0393701	0.0281136	0.040166	0.0658762	0.0278552	0.0648845	0.0259605	0.0261575	0.0421467	0.0773196	0	0.04	0.0381461	0.0321888	0.0578235	0.00750517	0.0115978	0.000511594	0.000991707	0.000396391	0.00150401	0.00966582	0.00092659	0.0147417	0.00129279	0.00254095	0.00193048	0.00103356	0	0.00465529	0.00050145	0.00298596	0.00623178
glycine reductase activity	0.0966417	0.0770614	0.0775394	0.0918635	0.0983975	0.0937207	0.0768555	0.0696379	0.0908383	0.0908619	0.0915511	0.0983422	0.0515464	0.0589275	0.08	0.114438	0.0965665	0.0578235	0.00674625	0.013732	0.00555826	0.0083899	0.0674041	0.0217186	0.041998	0.0283937	0.024836	0.0316904	0.0191438	0.0211679	0.000166883	0.000487737	0.00122836	0.000584247	0.0462168	0.0618944
glycine-tRNA ligase activity	0.0120802	0.0128436	0.0129232	0.0131234	0.0281136	0.0133887	0.0219587	0	0.0259538	0.0129803	0.0130787	0.0280978	0.0257732	0.0294638	0.0133333	0	0.0214592	0.0115647	0.000991586	0.0797722	0.000728594	0.00268523	0.000931148	0.0594466	0.00264192	0	0.0604525	0.00817962	0.00162954	0.00154698	0.000684847	0.0023592	0.000293336	0	0.0190304	0.000144582
glycogen (starch) synthase activity	0.108722	0.0770614	0.0775394	0.0787402	0.0562272	0.0937207	0.0768555	0.097493	0.103815	0.0908619	0.0653937	0.0983422	0.0773196	0.0883913	0.0933333	0.0953652	0.0751073	0.0578235	0.813661	0.00817586	0.00673762	0.0444981	0.0181363	0.0539346	0.0085162	0.00406568	0.0183835	0.0358872	0.0130481	0.0228783	0.00250215	0.0168017	0.0130766	0.000671641	0.0265285	0.01347
glycogen debranching enzyme activity	0.0120802	0.0128436	0.0129232	0.0131234	0.0140568	0.0133887	0.0109794	0.0139276	0.0129769	0.0129803	0.0130787	0.0140489	0	0.0147319	0.0133333	0.019073	0.0107296	0.0115647	0.00164716	0.198343	0.0963906	0.137849	0.0979594	0.0370821	0.0686107	0.562154	0.00206844	0.0692384	0.0589053	0.0122978	0	0.0062485	0.377548	0.000107099	0.373686	0.613264
glycogen phosphorylase activity	0.0966417	0.141279	0.116309	0.144357	0.168681	0.147275	0.142732	0.153203	0.0778614	0.129803	0.10463	0.12644	0.206186	0.117855	0.146667	0.209804	0.139485	0.150341	0.0308785	0.00983629	0.0373259	0.0430027	0.0234885	0.136112	0.0370636	0.0268317	0.0228361	0.0192333	0.0606009	0.00750376	0.0115998	0.0164606	0.020574	0.0616066	0.0376844	0.0146237
glycopeptide alpha-N-acetylgalactosaminidase activity	0.0724813	0.0642178	0.103386	0.0656168	0.0702839	0.0937207	0.0768555	0.0835655	0.0908383	0.0519211	0.0653937	0.0842933	0.0515464	0.0736594	0.106667	0.0953652	0.0858369	0.0693882	0.00167546	0.000377039	0.00639326	0.00153267	0.00369747	0.00134852	0.00821543	0.00805271	0.00226386	0.00601766	0.00149361	0.00389237	3.17977e-05	0.0151721	0.00658044	0.000641462	0.00551978	0.00456988
heat shock protein binding	0	0	0	0	0	0	0	0	0	0	0	0	0	0	0.0133333	0	0	0	0	0	0	0	0	0	0	0	0	0	0	0	0	0	0.187856	0	0	0
helicase activity	0.0120802	0.0128436	0.0129232	0.0131234	0.0140568	0.0133887	0.0109794	0.0139276	0.0129769	0.0129803	0.0130787	0.0140489	0	0.0147319	0.0133333	0.019073	0.0107296	0.0115647	0.0553071	0.0225832	0.0358408	0.0460776	0.0367933	0.0810824	0.166353	0.00896309	0.0786667	0.0806175	0.0911776	0.038169	0	0.0167486	0.00715217	0.000584464	0.125397	0.000738508
heme binding	0.205364	0.154123	0.219695	0.183727	0.182738	0.160664	0.197628	0.153203	0.233584	0.207684	0.222338	0.210733	0.231959	0.176783	0.186667	0.324242	0.193133	0.231294	0.607691	0.0338404	0.0493205	0.0350293	0.0194931	0.0132954	0.0223318	0.0481546	0.145477	0.283458	0.0240786	0.0190972	0.00863082	0.194815	0.0684232	0.662392	0.0413555	0.228265
heme transporter activity	0.0120802	0.0128436	0.0129232	0.0131234	0.0140568	0.0133887	0.0109794	0.0139276	0.0129769	0.0129803	0.0130787	0.0140489	0	0.0147319	0.0133333	0.019073	0.0107296	0.0115647	0.00132561	0.00205532	0.00226572	0.00037177	0.000408383	0.000834795	0.00638734	0.00027907	0.0022371	0.00498882	0.000771939	0.00698098	0	0.000363654	7.56958e-05	0.0247319	5.54975e-05	0.0180709
hemoglobin binding	0.0120802	0.0128436	0	0	0	0.0133887	0	0.0139276	0.0129769	0.0129803	0	0	0.0257732	0	0	0.0381461	0	0.0231294	0.000114997	0.000154489	0	0	0	0.000243687	0	0.00012324	0.00010475	0.000958392	0	0	0.000106437	0	0	0.0843064	0	0.00109266
hexokinase activity	0.0120802	0	0	0	0	0	0.0109794	0	0	0	0	0.0140489	0	0	0	0.019073	0.0107296	0	0.00142273	0	0	0	0	0	0.000224863	0	0	0	0	0.000599666	0	0	0	0.00979037	0.00133473	0
hexulose-6-phosphate synthase activity	0.0120802	0.0128436	0	0	0	0	0	0.0139276	0.0129769	0.0129803	0.0130787	0	0	0	0.0133333	0	0	0.0115647	0.00137473	0.000277639	0	0	0	0	0	0.000309278	0.0116771	0.0017022	0.000545723	0	0	0	7.43208e-05	0	0	0.00113346
histidine ammonia-lyase activity	0.0241604	0.0513743	0.0387697	0.0524934	0.0421704	0.0535547	0.0548968	0.0557103	0.0519076	0.0519211	0.0392362	0.0421467	0.0257732	0.0294638	0.0133333	0.019073	0.0214592	0.0462588	0.000333111	0.00096754	0.00303465	0.190765	0.00538324	0.00263991	0.242515	0.0189784	0.0073668	0.00252694	0.000764039	0.00249575	6.36634e-05	0.0188032	0.000217039	0.000157311	0.00111154	0.0121374
histidine-tRNA ligase activity	0.0120802	0.0256871	0.0258465	0.0262467	0.0281136	0.0267773	0.0439174	0.0417827	0.0519076	0.0259605	0.0130787	0.0421467	0.0257732	0.0294638	0.0266667	0.0381461	0.0214592	0.0346941	0.000225378	0.00704372	0.0122321	0.0138797	0.0242568	0.00198635	0.013896	0.00743767	0.00233462	0.000611004	0.000734188	0.00171195	0.00130232	0.0032845	0.0119064	0.00634264	0.0014185	0.00161498
histone methyltransferase activity (H3-K36 specific)	0.0120802	0.0128436	0.0129232	0.0131234	0.0140568	0.0133887	0.0109794	0.0139276	0.0129769	0.0129803	0.0130787	0.0140489	0.0257732	0.0147319	0.0133333	0.019073	0.0107296	0.0115647	0.0135062	0.00617817	0.000105409	0.00172986	0.0025946	0.00240341	0.0108104	0.0350589	0.00215841	0.00113501	0.000782312	0.00869083	0.00403435	0.0257263	0.008211	6.90528e-05	0.00115745	0.0109716
histone-lysine N-methyltransferase activity	0.0120802	0.0128436	0.0129232	0.0131234	0.0140568	0.0133887	0.0109794	0.0139276	0.0129769	0.0129803	0.0130787	0.0140489	0.0257732	0.0147319	0.0133333	0.019073	0.0107296	0.0115647	0.0135062	0.00617817	0.000105409	0.00172986	0.0025946	0.00240341	0.0108104	0.0350589	0.00215841	0.00113501	0.000782312	0.00869083	0.00403435	0.0257263	0.008211	6.90528e-05	0.00115745	0.0109716
homoserine dehydrogenase activity	0.0120802	0	0.0129232	0	0.0140568	0	0.0109794	0	0	0.0129803	0	0	0	0.0147319	0.0133333	0	0.0107296	0.0115647	0.00563899	0	0.00153974	0	0.000312709	0	0.0057877	0	0	0.00223175	0	0	0	0.00119935	0.000383632	0	0.000740851	0.00154403
hormone activity	0.0120802	0.0128436	0.0129232	0	0	0.0133887	0.0109794	0.0139276	0.0129769	0.0129803	0.0130787	0.0140489	0.0257732	0.0147319	0.0133333	0.019073	0.0107296	0.0115647	0.00789132	0.0025966	0.00147491	0	0	0.000174957	0.000679379	0.00598706	0.0156672	0.0844778	0.000173878	0.00399222	0.149483	0.00513695	0.000767365	0.576707	0.000300682	0.412727
hydro-lyase activity	0.0241604	0.0256871	0.0258465	0.0262467	0.0421704	0.0267773	0.0219587	0.0278552	0.0259538	0.0259605	0.0261575	0.0280978	0.0257732	0.0294638	0.0266667	0.0381461	0.0214592	0.0231294	0.042712	0.0103679	0.00933357	0.0177999	0.0161777	0.00714596	0.012527	0.00305272	0.0166881	0.0066094	0.0329805	0.00580003	0.000356945	0.000480132	0.00700283	0.000131175	0.00132145	0.0161751
hydrolase activity	0.59193	0.655022	0.555699	0.577428	0.632556	0.589102	0.603865	0.682451	0.674799	0.649013	0.6147	0.576004	0.747423	0.589275	0.613333	0.667557	0.611588	0.5898	1.6356	0.249497	0.751776	0.882101	0.231599	0.299032	0.829686	0.266587	0.24761	0.206936	0.131429	0.531664	0.248179	0.990436	0.518783	0.108791	0.289785	0.289767
hydrolase activity, acting on acid carbon-carbon bonds, in ketonic substances	0.0120802	0	0.0129232	0.0131234	0.0140568	0.0133887	0.0109794	0.0139276	0.0129769	0.0129803	0.0130787	0.0140489	0	0.0147319	0	0	0	0.0115647	0.00343923	0	0.000146597	0.000347501	0.000203314	0.00421455	0.000834541	0.000308318	0.000139646	0.00544777	0.000290802	0.00118281	0	0.00346937	0	0	0	0.000253086
hydrolase activity, acting on carbon-nitrogen (but not peptide) bonds	0.144963	0.154123	0.155079	0.170604	0.182738	0.174053	0.131752	0.167131	0.1687	0.168744	0.143866	0.140489	0.206186	0.162051	0.133333	0.171657	0.128755	0.127212	0.889379	0.153736	0.675846	0.111194	0.0202746	0.563656	0.0735577	0.775319	1.33279	0.0473202	0.0341375	0.834204	0.00828101	0.0250575	0.0114557	0.00247433	0.640008	0.0677615
hydrolase activity, acting on carbon-nitrogen (but not peptide) bonds, in cyclic amides	0.0362406	0.0128436	0.0129232	0.0262467	0.0281136	0.040166	0.0219587	0.0139276	0.0389307	0.0259605	0.0130787	0.0140489	0.0257732	0.0147319	0.0266667	0.019073	0.0107296	0.0231294	0.00253993	0.00260039	0.0109817	0.00110216	0.00205556	0.00420466	0.0216994	0.000107414	0.0470965	0.00379438	0.00511901	0.000383836	0.0016125	0.000161579	0.000429504	0.000168844	0.00150689	0.00451473
hydrolase activity, acting on carbon-nitrogen (but not peptide) bonds, in linear amides	0.0362406	0.0256871	0.0129232	0.0393701	0.0421704	0.040166	0.0329381	0.0278552	0.0129769	0.0389408	0.0130787	0.0140489	0.0257732	0.0147319	0.0266667	0.0572191	0.0214592	0.0231294	0.000746013	0.00455187	0.00167636	0.0030487	0.000794465	0.00355435	0.00722575	0.00256482	9.06322e-05	0.000798085	0.00495257	0.00690544	0.0108132	0.000707453	0.00164586	0.0213704	0.00473131	0.00302621
hydrolase activity, acting on carbon-nitrogen (but not peptide) bonds, in linear amidines	0	0	0	0.0131234	0.0140568	0.0133887	0	0	0.0129769	0	0	0	0	0.0147319	0	0	0.0107296	0.0115647	0	0	0	0.00022041	0.000429291	0.000141933	0	0	0.00195681	0	0	0	0	0.0090918	0	0	0.00142309	0.000252005
hydrolase activity, acting on ester bonds	0.0845615	0.0770614	0.0646162	0.0656168	0.0562272	0.0669434	0.0768555	0.097493	0.0648845	0.0908619	0.0653937	0.0842933	0.103093	0.0441956	0.0933333	0.0762922	0.0751073	0.0693882	0.242936	0.212832	0.0559974	0.0123779	0.0193874	0.0288625	0.059463	0.0435979	0.00907906	0.0078478	0.0140269	0.0187075	0.00271208	0.00118584	0.0176083	0.0509547	0.0607377	0.0147864
hydrolase activity, acting on glycosyl bonds	0.0483209	0.0385307	0.0516929	0.0393701	0.0140568	0.040166	0.0439174	0.0696379	0.0259538	0.0259605	0.0392362	0.0561956	0.0515464	0.0441956	0.0533333	0.0381461	0.0536481	0.0346941	0.0200989	0.0092464	0.0387802	0.0149418	0.000407275	0.0338561	0.00657734	0.00285795	0.00102377	0.000680987	0.00492902	0.0218596	0.000890607	0.0228082	0.00710297	0.000118645	0.00379317	0.00142153
hydrolase activity, hydrolyzing O-glycosyl compounds	0.954337	1.07886	1.08555	0.984252	0.871521	1.00415	1.04304	1.08635	1.0122	0.895639	1.13785	1.01152	0.902062	1.04596	1.13333	1.06809	0.954936	0.95987	0.248497	0.320136	0.475006	0.402191	0.260624	0.297082	0.385664	0.717109	0.216347	0.258695	0.462351	0.224521	0.0546526	0.159388	0.494024	0.119063	0.576449	0.862819
hydroxyethylthiazole kinase activity	0.0120802	0.0128436	0.0129232	0.0131234	0.0140568	0	0.0109794	0.0139276	0.0129769	0	0.0130787	0.0140489	0	0	0	0	0.0107296	0.0115647	0.000486372	0.00453644	0.000989189	0.00295177	0.000424599	0	0.000535058	0.000138411	0.00855488	0	0.00122837	0.00120323	0	0	0	0	0.000463998	0.000341834
hydroxymethyl-, formyl- and related transferase activity	0.0120802	0.0128436	0.0258465	0.0262467	0.0281136	0.0133887	0.0219587	0.0278552	0	0.0129803	0.0261575	0.0280978	0	0.0147319	0.0133333	0.019073	0.0214592	0.0231294	0.000917758	0.00258219	0.00677784	0.00945432	0.0669393	0.0282776	0.00279475	0.00655356	0	0.000868791	0.00651323	0.00193553	0	0.000174168	0.000267629	0.000204453	0.00164747	0.00857857
hypoxanthine phosphoribosyltransferase activity	0.0120802	0.0128436	0.0129232	0.0131234	0.0140568	0.0133887	0.0109794	0.0139276	0.0129769	0.0129803	0.0130787	0.0140489	0	0.0147319	0.0133333	0	0.0107296	0.0115647	0.00236897	0.00763934	0.00121953	0.0288728	0.00228135	0.00128307	0.0108663	0.00725766	0.00114483	0.00142691	0.000267581	0.00332606	0	0.000832318	5.44153e-05	0	0.0133452	0.012898
identical protein binding	0.0120802	0.0128436	0.0129232	0.0131234	0.0140568	0.0133887	0.0109794	0.0139276	0.0129769	0.0129803	0	0	0	0.0147319	0.0133333	0.019073	0.0107296	0.0115647	0.000258279	0.126949	0.000475588	0.000860719	0.186963	0.000902679	0.213186	1.25169	0.000815913	0.0157799	0	0	0	0.000409804	0.00618654	0.000157294	0.37596	0.00442734
indolepyruvate ferredoxin oxidoreductase activity	0.0120802	0.0256871	0.0129232	0.0262467	0.0140568	0.0133887	0.0219587	0.0278552	0.0259538	0	0.0261575	0.0280978	0.0515464	0.0147319	0.0133333	0.019073	0.0107296	0.0231294	0.000132341	0.000290011	0.00512153	0.000280865	0.000269092	0.000392425	0.00810504	0.000674986	0.0206758	0	0.00159948	0.000215347	0.000116394	0.000708538	0.00015363	4.69518e-05	0.00592064	0.000371867
inorganic anion exchanger activity	0	0	0	0	0	0	0	0	0	0	0.0130787	0	0	0.0147319	0.0133333	0.019073	0	0	0	0	0	0	0	0	0	0	0	0	0.000231889	0	0	0.00014535	0.000191352	0.0533309	0	0
inorganic diphosphatase activity	0.0362406	0.0256871	0.0387697	0.0262467	0.0421704	0.0267773	0.0329381	0.0139276	0.0259538	0.0129803	0.0392362	0.0280978	0.0515464	0.0294638	0.0133333	0.019073	0.0214592	0.0346941	0.00180404	0.00109298	0.00116518	0.00632894	0.0073813	0.00223452	0.0147473	0.000117811	0.00253189	0.000159694	0.00631698	0.00207008	0.000296107	0.000614106	0.000135044	0.00104841	0.00249469	0.000535537
inositol 2-dehydrogenase activity	0.0120802	0	0	0.0131234	0	0	0.0109794	0	0	0	0	0	0.0257732	0	0.0133333	0.019073	0	0	0.00013378	0	0	0.00243311	0	0	5.71963e-05	0	0	0	0	0	0.000116371	0	0.00358752	0.00022524	0	0
intracellular calcium activated chloride channel activity	0.0362406	0.0256871	0.0258465	0.0262467	0.0281136	0.0267773	0.0219587	0.0278552	0.0259538	0.0259605	0.0261575	0.0421467	0.0515464	0.0294638	0.04	0.0572191	0.0214592	0.0231294	0.0236113	0.00952189	0.010863	0.00823729	0.00117922	0.0140207	0.00612193	0.00848014	0.0135215	0.0135666	0.040133	0.0716014	0.00210767	0.0115635	0.0480865	0.00400368	0.0135633	0.00510309
intramolecular oxidoreductase activity, interconverting aldoses and ketoses	0.289925	0.282558	0.284311	0.341207	0.323306	0.214219	0.34036	0.362117	0.298469	0.259605	0.31389	0.280978	0.257732	0.368297	0.306667	0.24795	0.2897	0.300682	0.108427	0.0727852	0.0540647	0.14687	0.152703	0.0606395	0.159137	0.108149	0.288852	0.116797	0.0889428	0.085038	1.33903	0.0709373	0.0225227	0.0111211	0.110042	0.114201
intramolecular transferase activity	0.0362406	0.0385307	0.0258465	0.0393701	0.0702839	0.040166	0.0329381	0.0278552	0.0259538	0.0519211	0.0653937	0.0421467	0.0515464	0.0441956	0.04	0.019073	0.0429185	0.0462588	0.000765114	0.00473857	0.000612042	0.00171564	0.0104804	0.00156422	0.0826233	0.000627699	0.00218552	0.00392451	0.0101991	0.00329825	0.00015878	0.00177507	0.000608328	0.000117657	0.0125707	0.00382752
intramolecular transferase activity, phosphotransferases	0.205364	0.192653	0.206772	0.15748	0.196795	0.187441	0.197628	0.181058	0.20763	0.181724	0.156945	0.196684	0.206186	0.191514	0.2	0.152584	0.182403	0.161906	0.0327131	0.0198375	0.0338594	0.0361968	0.081198	0.0206561	0.0358941	0.00953138	0.0338653	0.0308	0.0473013	0.0351082	0.00156466	0.0327327	0.0210959	0.00492818	0.0623964	0.0159016
iron ion binding	1.24426	0.988955	1.07263	1.07612	1.0402	1.15143	1.07598	0.97493	1.15494	1.15524	1.07246	1.18011	0.902062	0.957572	1.04	1.08716	1.00858	1.11021	0.901447	0.606783	1.19284	2.09151	1.75426	0.874103	1.90369	0.794104	1.34375	0.7222	1.53979	1.3272	0.0455122	0.82948	0.775707	0.432888	1.08549	1.06184
iron-sulfur cluster binding	0.507369	0.53943	0.581546	0.590551	0.534158	0.522158	0.505051	0.557103	0.648845	0.49325	0.575464	0.547907	0.592784	0.574543	0.6	0.610338	0.579399	0.543541	0.198062	0.0795013	0.511693	0.619692	0.384263	0.306663	0.18408	0.11494	0.623879	0.184217	0.48351	0.101717	0.202639	1.13908	0.172822	0.0518862	0.210679	0.518506
isocitrate dehydrogenase (NADP+) activity	0.0120802	0.0128436	0	0.0131234	0.0140568	0	0.0219587	0	0	0.0129803	0	0.0280978	0	0.0147319	0.0266667	0.019073	0.0321888	0.0115647	0.000257317	0.00151532	0	0.00202555	0.00317905	0	0.00806853	0	0	0.000243642	0	0.000930742	0	0.000252355	0.000399444	0.00210006	0.00155639	0.000397716
isoleucine-tRNA ligase activity	0.0362406	0.0385307	0.0516929	0.0393701	0.0562272	0.0535547	0.0439174	0.0557103	0.0519076	0.0389408	0.0523149	0.0421467	0.0773196	0.0589275	0.0266667	0.0762922	0.0643777	0.0578235	0.00131317	0.000619383	0.00309018	0.00495772	0.00393468	0.0162225	0.002724	0.003258	0.00800555	0.000839924	0.00159322	0.00219588	0.00841446	0.013695	0.000913413	0.000860844	0.00521291	0.00413834
isomerase activity	0.0724813	0.0770614	0.0904627	0.0787402	0.0843407	0.080332	0.0439174	0.0696379	0.0648845	0.0778816	0.0523149	0.0702445	0.0515464	0.0589275	0.08	0.0762922	0.0536481	0.0925176	0.0128805	0.0244929	0.0111624	0.0165909	0.0123682	0.0187346	0.0366016	0.00495847	0.0325587	0.0152831	0.00541487	0.00624229	0.00615091	0.00223277	0.00412598	0.0530666	0.0476719	0.0475289
ketol-acid reductoisomerase activity	0.181203	0.166966	0.258465	0.209974	0.253022	0.240996	0.197628	0.194986	0.181677	0.168744	0.235417	0.112391	0.154639	0.220978	0.146667	0.114438	0.182403	0.208165	0.0454434	0.0266602	0.0952934	0.355328	0.55483	0.0788554	0.0781767	0.0503263	0.0639084	0.0768258	0.172809	0.0936769	0.0111455	0.138118	0.0363538	0.000925627	0.0594726	0.082907
kinase activity	0.736893	0.809145	0.814164	0.813648	0.829351	0.897041	0.845411	0.779944	0.791591	0.791796	0.837039	0.828885	0.695876	0.810253	0.746667	0.629411	0.83691	0.728576	0.463042	0.42574	0.72373	1.9313	1.15455	1.09376	1.05501	0.425548	0.605185	0.50666	1.39159	0.541283	0.0282727	0.452359	0.175718	0.0664453	0.899124	0.847945
lactate racemase activity	0.0241604	0.0256871	0.0129232	0.0131234	0.0140568	0.0133887	0.0109794	0.0278552	0.0129769	0.0129803	0.0130787	0.0140489	0.0257732	0	0.0133333	0	0.0107296	0.0115647	0.00473956	0.000571012	0.000295551	0.00028794	0.000146322	0.00038061	0.00294393	0.00358636	0.0161675	0.000362973	0.000322589	0.000121325	0.000274245	0	0.00274966	0	0.00203031	0.00232905
lactose synthase activity	0.0120802	0.0128436	0.0129232	0.0131234	0.0140568	0.0133887	0.0109794	0.0139276	0.0129769	0.0129803	0.0130787	0.0140489	0.0257732	0.0147319	0.0133333	0.019073	0.0107296	0.0115647	0.0123328	0.00527835	0.000587615	0.0011223	0.000341788	0.000318309	0.00570446	0.000126206	0.0435856	0.00232532	0.00197535	0.00027569	2.77839e-05	9.47159e-05	0.0285183	0.000117256	0.0234685	0.000131888
laminin receptor activity	0.0120802	0	0	0	0	0.0133887	0.0109794	0.0139276	0.0129769	0.0129803	0.0130787	0	0	0	0	0.019073	0	0.0115647	0.00013145	0	0	0	0	0.000211573	0.00435382	0.000227738	0.000111858	0.00144485	0.00027803	0	0	0	0	0.0105902	0	0.000118327
leucine-tRNA ligase activity	0.0483209	0.0256871	0.0258465	0.0524934	0.0421704	0.0267773	0.0329381	0.0557103	0.0389307	0.0389408	0.0261575	0.0280978	0.0773196	0.0441956	0.0133333	0.019073	0.0429185	0.0346941	0.00227601	0.00174906	0.00289828	0.0162643	0.00583062	0.000520267	0.00102344	0.00560705	0.00638289	0.000871517	0.000758282	0.000354435	0.00546623	0.00773523	0.000142266	4.4565e-05	0.0045359	0.00567095
ligand-gated ion channel activity	0.0120802	0.0128436	0.0129232	0.0131234	0	0	0.0109794	0.0139276	0.0129769	0	0	0	0.0257732	0	0.0133333	0.019073	0.0107296	0.0115647	8.21562e-05	0.000581159	0.000332458	0.0026659	0	0	0.00155616	0.000240921	0.000629776	0	0	0	8.95626e-05	0	0.00630264	7.99288e-05	0.0011318	0.000683857
ligase activity	0.193283	0.205497	0.258465	0.23622	0.224909	0.240996	0.263505	0.194986	0.1687	0.207684	0.222338	0.224782	0.154639	0.250442	0.2	0.19073	0.311159	0.208165	0.039919	0.0169376	0.0323298	0.0813225	0.0622448	0.0278974	0.121325	0.0142203	0.0251932	0.0916093	0.0740075	0.0216198	0.0549195	0.0550874	0.0310007	0.0794766	0.12734	0.0348654
ligase activity, forming carbon-nitrogen bonds	0.0120802	0.0128436	0.0129232	0.0131234	0.0140568	0.0133887	0.0109794	0	0.0129769	0.0129803	0.0130787	0.0140489	0.0257732	0.0147319	0.0133333	0.019073	0.0107296	0.0115647	0.0137174	0.00580463	0.083954	0.044561	0.0157002	0.0224961	0.00324834	0	5.67962e-05	0.000127057	0.00501673	0.0154084	0.000709394	0.0460084	0.011303	0.000214197	0.00197612	0.000123795
lipid binding	0.0483209	0.0642178	0.0646162	0.0393701	0.0562272	0.0535547	0.0548968	0.0557103	0.0519076	0.0649013	0.0523149	0.0702445	0.0257732	0.0589275	0.0666667	0.0762922	0.0536481	0.0462588	0.0434809	0.00389643	0.00760121	0.00559913	0.00896981	0.00978883	0.040058	0.00768883	0.0261422	0.0971577	0.0172167	0.0245866	0.00431458	0.0139741	0.00979341	0.0833533	0.00857387	0.0896733
lipid transporter activity	0.0362406	0.0385307	0.0387697	0.0393701	0.0421704	0.040166	0.0329381	0.0417827	0.0389307	0.0389408	0.0392362	0.0421467	0.0515464	0.0294638	0.04	0.0572191	0.0321888	0.0346941	0.0124517	0.00293774	0.00303872	0.00091532	0.0014323	0.00207669	0.00297624	0.000392065	0.00533219	0.0174976	0.00407837	0.014026	0.000648149	0.00187148	0.0297967	0.00572251	0.00669967	0.00186949
lyase activity	0.229524	0.256871	0.258465	0.367454	0.224909	0.281162	0.263505	0.264624	0.311446	0.207684	0.261575	0.25288	0.180412	0.23571	0.293333	0.19073	0.246781	0.242859	0.0357292	0.0387383	0.136205	0.346182	0.135941	0.136375	0.180774	0.09077	0.0895069	0.0902465	0.203819	0.148825	0.00181133	0.0555227	0.111988	0.0046682	0.139869	0.153219
lysine-tRNA ligase activity	0.0362406	0.0642178	0.0387697	0.0393701	0.0140568	0.0535547	0.0329381	0.0278552	0.0259538	0.0129803	0.0392362	0.0280978	0	0.0294638	0.0266667	0	0.0429185	0.0346941	0.0110628	0.00425849	0.00642224	0.00892769	0.00754483	0.00182499	0.00171481	0.0130105	0.000532117	0.000347231	0.00300314	0.00248385	0	0.000806076	0.00891569	0	0.00223325	0.00286306
lysozyme activity	0.0483209	0.0513743	0.0646162	0.0656168	0.0562272	0.0535547	0.0439174	0.0557103	0.0648845	0.0519211	0.0523149	0.0702445	0.103093	0.0589275	0.0666667	0.0953652	0.0536481	0.0462588	0.0308061	0.0174495	0.0256352	0.016513	0.16042	0.062698	0.000897513	0.00492443	0.0397145	0.255682	0.0578336	0.171589	0.0210985	0.0506075	0.172551	0.0641059	0.0232441	0.00748693
magnesium ion binding	0.676492	0.629335	0.607392	0.695538	0.674726	0.589102	0.647782	0.584958	0.635868	0.584112	0.562386	0.590053	0.618557	0.766058	0.64	0.514972	0.675966	0.693882	0.454753	0.260176	0.218208	0.314198	0.434709	0.220997	0.301574	0.191592	0.46555	0.36306	0.843234	0.308117	0.875329	0.289182	0.268441	0.0497804	0.384224	0.273563
malate dehydrogenase (decarboxylating) (NAD+) activity	0.0241604	0.0256871	0.0129232	0.0393701	0.0281136	0.0133887	0	0.0139276	0	0.0259605	0	0	0	0.0441956	0.0266667	0.019073	0.0214592	0.0346941	0.00124941	0.000622275	0.000677697	0.001293	0.00133629	0.0031265	0	0.000258499	0	0.039314	0	0	0	0.00202625	0.000971156	0.00328112	0.0104473	0.0524263
malate dehydrogenase activity	0.0120802	0.0128436	0.0129232	0.0131234	0.0140568	0.0133887	0.0109794	0.0139276	0	0.0129803	0.0130787	0.0140489	0.0257732	0.0147319	0	0	0.0107296	0.0115647	0.00194799	0.000105184	6.27378e-05	0.000116794	0.000150696	0.000483722	0.00233445	0.00232226	0	0.00176967	0.000903187	4.71836e-05	3.20905e-05	3.3624e-05	0	0	0.000338744	0.0244791
malic enzyme activity	0.0241604	0.0256871	0.0129232	0.0393701	0.0281136	0.0133887	0	0.0139276	0	0.0259605	0	0	0	0.0441956	0.0266667	0.019073	0.0214592	0.0346941	0.00124941	0.000622275	0.000677697	0.001293	0.00133629	0.0031265	0	0.000258499	0	0.039314	0	0	0	0.00202625	0.000971156	0.00328112	0.0104473	0.0524263
maltodextrin transmembrane transporter activity	0.0120802	0.0128436	0	0.0131234	0.0140568	0	0	0.0139276	0.0129769	0	0	0.0140489	0	0.0147319	0	0.019073	0	0.0115647	0.000236143	0.00149255	0	0.000310165	4.93198e-05	0	0	0.00970013	0.00033221	0	0	0.000232766	0	2.61509e-05	0	0.000704562	0	4.2072e-05
maltose transporting porin activity	0.0120802	0.0128436	0	0.0131234	0.0140568	0	0	0.0139276	0.0129769	0	0	0.0140489	0	0.0147319	0	0.019073	0	0.0115647	0.000236143	0.00149255	0	0.000310165	4.93198e-05	0	0	0.00970013	0.00033221	0	0	0.000232766	0	2.61509e-05	0	0.000704562	0	4.2072e-05
manganese ion binding	0.0966417	0.102749	0.116309	0.0918635	0.154625	0.080332	0.109794	0.153203	0.116792	0.116822	0.143866	0.12644	0.180412	0.132587	0.146667	0.152584	0.107296	0.104082	0.00840022	0.0143365	0.00926051	0.0223091	0.060677	0.0304916	0.0373688	0.0376698	0.162838	0.023116	0.0156869	0.0795425	1.33741	0.0423788	0.0144807	0.00200276	0.0221585	0.0590837
mannitol-1-phosphate 5-dehydrogenase activity	0.0241604	0.0256871	0.0258465	0.0262467	0.0281136	0.0267773	0.0219587	0.0278552	0.0259538	0.0259605	0.0261575	0.0280978	0.0515464	0.0294638	0.0266667	0.019073	0.0214592	0.0231294	0.0013845	0.00191585	0.00169927	0.00481711	0.0123729	0.0119595	0.00911662	0.00450337	0.000107088	0.000362916	0.0332575	0.00126299	0.000132488	0.00313257	0.00547442	8.69029e-05	0.0117017	0.0132904
mechanosensitive ion channel activity	0.0120802	0.0128436	0.0129232	0	0	0	0.0109794	0.0139276	0.0129769	0.0129803	0.0130787	0.0140489	0	0.0147319	0.0133333	0	0	0.0115647	0.000115043	0.000117076	0.000270016	0	0	0	0.00237358	0.000150203	0.0005071	0.00769562	0.0014419	0.000219237	0	0.000113854	0.00343529	0	0	0.000480039
medium-chain-acyl-CoA dehydrogenase activity	0.0120802	0	0	0	0	0	0.0109794	0	0.0129769	0	0	0.0140489	0	0	0.0133333	0	0	0	0.00355649	0	0	0	0	0	0.000479849	0	0.000337949	0	0	0.000154954	0	0	0.000765601	0	0	0
metal ion binding	1.63083	1.64398	1.60248	1.64042	1.7571	1.60664	1.50417	1.62953	1.58318	1.62253	1.50405	1.57348	1.28866	1.51738	1.69333	1.67843	1.62017	1.5728	1.34414	0.919407	1.62048	1.95229	2.55401	1.07437	2.32425	0.834779	1.5954	0.595423	1.44377	1.10775	0.10236	1.7085	0.843227	0.075755	1.35617	1.89317
metalloaminopeptidase activity	0.0120802	0.0128436	0.0129232	0.0131234	0.0140568	0.0133887	0.0109794	0.0139276	0.0129769	0.0129803	0.0130787	0.0140489	0.0257732	0.0147319	0.0133333	0.019073	0.0107296	0.0115647	0.000890101	0.00136859	0.00616931	0.00100694	0.00023294	0.00477818	0.00596452	0.00235914	0.00193272	0.0260478	0.0123798	0.0123806	0.214247	0.00291065	0.00551309	0.000642057	0.0142695	0.0033141
metallocarboxypeptidase activity	0.0483209	0.0513743	0.0516929	0.0393701	0.0562272	0.0535547	0.0439174	0.0557103	0.0519076	0.0519211	0.0523149	0.0561956	0.103093	0.0589275	0.0533333	0.0762922	0.0429185	0.0462588	0.238663	0.162625	0.129119	0.16101	0.465699	0.168976	0.158848	0.343318	0.6063	0.125455	0.0807806	0.303266	0.300118	0.335429	0.304179	0.00400976	0.163237	0.245118
metalloendopeptidase activity	0.0966417	0.128436	0.0904627	0.11811	0.112454	0.107109	0.0988142	0.139276	0.116792	0.103842	0.117709	0.12644	0.180412	0.117855	0.133333	0.133511	0.107296	0.127212	0.0305992	0.0146671	0.0313575	0.0598993	0.0259757	0.0451252	0.0821789	0.0344666	0.0156729	0.0605256	0.119879	0.117058	0.179942	0.0256361	0.10261	0.120246	0.0195017	0.081704
metalloexopeptidase activity	0.0120802	0.0256871	0.0258465	0.0131234	0.0140568	0.0133887	0.0219587	0.0139276	0.0259538	0.0259605	0.0261575	0.0280978	0.0257732	0.0147319	0.0266667	0.019073	0.0107296	0.0115647	0.00594045	0.00928423	0.00561796	0.0056449	0.00620067	0.00410615	0.00804713	0.0201831	0.0106981	0.00249187	0.00678075	0.0142268	0.118322	0.00921511	0.0157101	0.000483183	0.00897227	0.00546167
metallopeptidase activity	0.144963	0.17981	0.180925	0.170604	0.168681	0.160664	0.16469	0.167131	0.233584	0.207684	0.156945	0.168587	0.283505	0.206246	0.16	0.209804	0.193133	0.185035	1.20702	0.0460347	0.0859368	0.092377	0.166199	0.047522	0.143795	0.155594	0.211881	0.0750133	0.236955	0.407362	0.227028	0.962722	0.222638	0.11855	0.0968545	0.542053
methionine adenosyltransferase activity	0.0120802	0.0128436	0	0	0	0.0133887	0	0	0.0129769	0	0	0.0140489	0	0	0	0	0	0	0.0065286	0.000253724	0	0	0	0.000260381	0	0	0.0126224	0	0	0.000269084	0	0	0	0	0	0
methionine gamma-lyase activity	0.0120802	0.0128436	0.0129232	0.0131234	0.0140568	0.0133887	0.0109794	0.0139276	0.0129769	0.0129803	0.0130787	0	0.0257732	0.0147319	0.0133333	0.019073	0.0107296	0.0115647	0.00391894	5.82442e-05	4.57994e-05	0.0019672	6.85812e-05	7.58353e-05	0.000164308	9.20706e-05	0.0355792	0.000573997	0.000149311	0	0.0114307	0.00188014	0.000156797	5.07235e-05	0.000699356	0.000412658
methionine-tRNA ligase activity	0.0724813	0.102749	0.0775394	0.0787402	0.0421704	0.0669434	0.0768555	0.0557103	0.103815	0.0649013	0.0784724	0.0702445	0.0773196	0.0441956	0.0666667	0.0572191	0.0965665	0.0925176	0.0161249	0.00716041	0.0054207	0.0294967	0.0152027	0.00514118	0.0106726	0.00346233	0.0301871	0.00360356	0.0162382	0.011076	0.00346232	0.00278147	0.000938793	0.00294955	0.0177454	0.0146137
methionyl-tRNA formyltransferase activity	0.0120802	0.0128436	0.0258465	0.0262467	0.0281136	0.0133887	0.0219587	0.0278552	0	0.0129803	0.0261575	0.0280978	0	0.0147319	0.0133333	0.019073	0.0214592	0.0231294	0.000917758	0.00258219	0.00677784	0.00945432	0.0669393	0.0282776	0.00279475	0.00655356	0	0.000868791	0.00651323	0.00193553	0	0.000174168	0.000267629	0.000204453	0.00164747	0.00857857
methylenetetrahydrofolate dehydrogenase (NADP+) activity	0.0483209	0.0513743	0.0516929	0.0393701	0.0421704	0.0535547	0.0439174	0.0417827	0.0519076	0.0649013	0.0653937	0.0702445	0.0257732	0.0589275	0.0533333	0.0572191	0.0536481	0.0578235	0.00169507	0.00758164	0.0109049	0.00285647	0.00599527	0.00316043	0.00833024	0.00778046	0.0626123	0.00974376	0.00719655	0.00732982	0.000117948	0.0156221	0.00307594	0.00261292	0.015987	0.00592555
methylenetetrahydrofolate reductase (NAD(P)H) activity	0.0724813	0.0385307	0.0646162	0.0524934	0.0421704	0.0535547	0.0768555	0.0557103	0.0389307	0.0519211	0.0784724	0.0983422	0.0257732	0.0294638	0.0533333	0.0572191	0.0643777	0.0693882	0.0160788	0.00946911	0.0106627	0.00882492	0.0436178	0.00472369	0.0106429	0.0556757	0.0530265	0.0130332	0.0209873	0.00912094	0.000476239	0.000143038	0.011849	0.000211222	0.012762	0.0120811
methylmalonyl-CoA mutase activity	0.0362406	0.0385307	0.0258465	0.0393701	0.0702839	0.040166	0.0329381	0.0278552	0.0259538	0.0519211	0.0653937	0.0421467	0.0515464	0.0441956	0.04	0.019073	0.0429185	0.0462588	0.000765114	0.00473857	0.000612042	0.00171564	0.0104804	0.00156422	0.0826233	0.000627699	0.00218552	0.00392451	0.0101991	0.00329825	0.00015878	0.00177507	0.000608328	0.000117657	0.0125707	0.00382752
methylthioadenosine nucleosidase activity	0.0120802	0.0128436	0.0129232	0.0131234	0.0140568	0.0133887	0	0	0.0129769	0	0.0130787	0.0140489	0	0.0147319	0.0133333	0	0.0107296	0.0115647	0.000145156	4.10171e-05	0.000316495	0.00251692	0.000144402	0.000817489	0	0	0.000157482	0	0.000552722	0.000368708	0	0.00104943	0.000118784	0	0.000453144	0.00055626
methylthiotransferase activity	0	0	0	0	0	0	0.0109794	0	0	0	0.0130787	0	0	0	0	0	0	0	0	0	0	0	0	0	2.49087e-06	0	0	0	0.00972294	0	0	0	0	0	0	0
methyltransferase activity	0.0362406	0.0256871	0.0387697	0.0393701	0.0562272	0.0267773	0.0329381	0.0278552	0.0389307	0.0389408	0.0392362	0.0280978	0.0515464	0.0294638	0.0533333	0.019073	0.0321888	0.0231294	0.0267313	0.340819	0.0866995	0.0574519	0.0263756	2.05737	0.016581	0.00147036	0.0253928	0.0653239	0.0181696	0.0051394	0.013644	0.0504356	0.334901	0.000137639	0.133474	0.000893662
microtubule motor activity	0.0120802	0.0128436	0.0129232	0.0131234	0	0.0133887	0.0109794	0.0139276	0.0129769	0	0.0130787	0.0140489	0.0257732	0.0147319	0.0133333	0.019073	0.0107296	0.0115647	0.000146853	0.000120526	0.00434946	0.000140097	0	0.000149889	0.0010845	0.000672027	0.000182205	0	0.000453653	0.00978568	0.000631753	0.00670059	6.54114e-05	0.00244374	0.00355618	0.000142249
mismatched DNA binding	0	0	0	0	0	0	0	0	0.0129769	0	0	0	0	0	0	0	0	0	0	0	0	0	0	0	0	0	0.000181734	0	0	0	0	0	0	0	0	0
molybdenum ion binding	0	0.0128436	0.0129232	0.0131234	0	0.0133887	0.0109794	0	0	0.0129803	0	0	0	0	0.0133333	0	0	0.0115647	0	0.00055723	0.00400724	0.00493387	0	0.0182644	4.57987e-05	0	0	0.000747096	0	0	0	0	0.000507018	0	0	0.0001954
molybdopterin cofactor binding	0.0724813	0.0642178	0.0516929	0.0656168	0.0843407	0.080332	0.0658762	0.0557103	0.0519076	0.0778816	0.0523149	0.0702445	0.0257732	0.0736594	0.0933333	0.0762922	0.0536481	0.0925176	0.0183013	0.00736817	0.0200585	0.0200364	0.0225093	0.0707141	0.0685057	0.00454468	0.0108776	0.0140341	0.00597275	0.0108109	0.000300345	0.00694838	0.0169105	0.0132244	0.00594693	0.0269286
monosaccharide binding	0.0120802	0.0128436	0.0129232	0.0131234	0.0140568	0.0133887	0	0.0139276	0.0129769	0.0129803	0.0130787	0.0140489	0	0.0147319	0.0133333	0.019073	0.0107296	0.0115647	0.00771204	0.000509118	0.000284733	0.00341231	0.000275291	0.000788963	0	0.000132785	8.02774e-05	0.000336823	0.000708255	0.00159945	0	0.00037488	0.00240829	0.0529735	0.0201647	0.0187094
motor activity	0.132882	0.17981	0.142156	0.144357	0.182738	0.080332	0.142732	0.194986	0.129769	0.168744	0.156945	0.154538	0.103093	0.191514	0.146667	0.171657	0.139485	0.138776	0.00285182	0.0874904	0.0578417	0.00628757	0.0186786	0.0259769	0.0218635	0.163566	0.07781	0.0624185	0.087681	0.321939	0.00100633	0.119855	0.0319029	0.00496599	0.0953451	0.0221021
neurotransmitter:sodium symporter activity	0.0120802	0.0128436	0	0	0.0140568	0.0133887	0.0109794	0	0.0129769	0.0129803	0	0.0140489	0	0	0	0	0	0	0.000263892	0.000102918	0	0	9.4322e-05	0.000656929	0.000300139	0	0.015061	0.000132922	0	0.000300034	0	0	0	0	0	0
nickel cation binding	0.132882	0.141279	0.142156	0.144357	0.168681	0.133887	0.0988142	0.153203	0.129769	0.142783	0.10463	0.12644	0.128866	0.117855	0.133333	0.152584	0.139485	0.138776	0.0955513	0.00678195	0.0112324	0.0540764	0.0242873	0.00257206	0.0225589	0.00845936	0.104633	0.0165767	0.0351291	0.00755245	0.00100796	0.0159619	0.0249697	0.0055401	0.0342766	0.0123066
nicotinate phosphoribosyltransferase activity	0.0120802	0.0128436	0.0129232	0.0131234	0	0	0.0109794	0.0139276	0.0129769	0.0129803	0.0130787	0	0	0	0.0133333	0	0.0107296	0.0115647	0.000159677	0.000334652	0.000173018	0.000507115	0	0	0.000500954	0.0111257	0.000155213	0.000407716	0.000544876	0	0	0	7.23598e-05	0	0.0349677	0.00440033
nicotinate-nucleotide diphosphorylase (carboxylating) activity	0.0241604	0.0256871	0.0258465	0.0131234	0	0.0133887	0.0109794	0.0139276	0.0259538	0.0259605	0.0261575	0.0140489	0	0.0147319	0.0266667	0.019073	0.0214592	0.0231294	0.000296147	0.0160044	0.000974964	0.000507115	0	0.000126403	0.000500954	0.0111257	0.000388019	0.000770858	0.000675487	0.000239614	0	7.42336e-05	0.000672236	0.0406571	0.0351305	0.00542491
nitrate reductase activity	0.0120802	0.0128436	0.0129232	0.0131234	0.0140568	0.0133887	0.0109794	0.0139276	0	0.0129803	0.0130787	0.0140489	0	0.0147319	0.0133333	0.019073	0.0107296	0.0115647	0.000872239	0.00128962	0.015164	0.000644117	0.00228733	0.0437351	0.062881	0.000684459	0	0.00150142	0.0023992	0.00826413	0	0.00117764	0.000561805	0.000229515	0.00252908	0.00276812
nitrogenase activity	0.0120802	0.0128436	0.0129232	0.0131234	0.0140568	0.0133887	0.0109794	0.0139276	0.0129769	0.0129803	0.0130787	0.0140489	0.0257732	0.0147319	0.0133333	0	0.0107296	0.0115647	0.00635225	0.00211821	0.0117266	0.00901394	0.0291198	0.00728721	0.0102129	0.0132562	0.00084706	0.00171099	0.00887676	0.000530267	1.62416e-05	0.00354561	0.000729457	0	0.00157952	0.00929475
nucleic acid binding	1.08722	1.15592	1.05971	1.02362	1.0402	1.07109	1.13087	1.2117	1.10304	1.03842	1.12477	0.997471	0.876289	0.987036	1.05333	1.08716	1.09442	1.06395	1.13378	0.407235	0.755372	1.47136	0.77403	0.655311	1.49851	0.926513	0.740717	0.747091	1.66421	0.584558	0.11074	0.681249	0.28498	0.74282	0.860617	1.17869
nucleobase-containing compound kinase activity	0.0362406	0.0385307	0.0387697	0.0393701	0.0281136	0.040166	0.0439174	0.0139276	0.0259538	0.0389408	0.0392362	0.0280978	0.0257732	0.0441956	0.0266667	0.0572191	0.0321888	0.0346941	0.00141565	0.0103677	0.00108054	0.00155449	0.000678693	0.00462969	0.0072859	0.0039322	0.012111	0.00928814	0.000355164	0.000206529	4.05991e-05	0.00153829	0.000205689	0.000221609	0.0138477	0.00492878
nucleoside diphosphate kinase activity	0.0362406	0.0385307	0.0258465	0.0262467	0.0421704	0.0267773	0.0329381	0.0139276	0.0259538	0.0389408	0.0261575	0.0421467	0.0257732	0.0441956	0.04	0.0381461	0.0214592	0.0231294	0.0158968	0.00376022	0.0046004	0.000248786	0.000957005	0.00109621	0.00115025	0.0039322	0.00674764	0.00875865	0.000281729	0.00187935	4.05991e-05	0.00278122	0.00194462	0.0114958	0.00518262	0.00185955
nucleotide binding	0.676492	0.783457	0.736624	0.800525	0.759067	0.682822	0.779534	0.821727	0.765637	0.739875	0.82396	0.828885	0.773196	0.70713	0.68	0.610338	0.858369	0.855788	0.379533	0.434867	0.189408	0.52846	0.339844	0.238613	0.54947	0.416421	0.446208	0.465776	0.692744	0.624418	0.795242	0.151456	0.251188	0.528007	0.277971	1.53074
nucleotidyltransferase activity	0.314086	0.308246	0.323081	0.354331	0.323306	0.281162	0.351339	0.236769	0.311446	0.324507	0.31389	0.365271	0.386598	0.294638	0.24	0.19073	0.321888	0.300682	0.0887755	0.0257544	0.2781	0.065984	0.09645	0.0435453	0.172418	0.0151612	0.221914	0.0791878	0.128445	0.0262135	0.0164729	0.0265191	0.0170662	0.0167513	0.0764106	0.0684587
nutrient reservoir activity	0.410727	0.398151	0.387697	0.354331	0.39359	0.388272	0.351339	0.445682	0.363353	0.441329	0.353126	0.421467	0.64433	0.486152	0.386667	0.495899	0.311159	0.312247	0.81404	0.798904	0.856079	0.168995	0.12622	0.645153	0.561644	0.842173	0.298254	0.543123	0.184613	0.640711	1.99265	0.507759	1.22971	0.0352592	0.124612	0.0253232
oleate hydratase activity	0.0483209	0.0770614	0.0516929	0.0656168	0.0562272	0.0669434	0.0548968	0.0557103	0.0648845	0.0649013	0.0784724	0.0702445	0.0773196	0.0589275	0.0666667	0.0572191	0.0858369	0.0693882	0.00758407	0.00545666	0.00915354	0.00399651	0.00409529	0.0127953	0.0161443	0.00901461	0.00207035	0.00275626	0.0250614	0.00325726	0.0209831	0.00120183	0.00295233	0.00363839	0.023261	0.0478125
omega peptidase activity	0.0120802	0.0128436	0.0129232	0.0131234	0.0140568	0.0133887	0.0109794	0.0139276	0.0129769	0.0129803	0.0130787	0.0140489	0.0257732	0	0.0133333	0.019073	0.0107296	0.0115647	0.00103763	0.00029797	0.001238	0.00030549	0.000291011	0.000226526	0.000157595	0.000166542	0.00299588	0.00164688	0.000187906	0.000341501	5.64994e-05	0	0.000267328	0.023211	0.00126423	0.000502307
ornithine carbamoyltransferase activity	0.0966417	0.0642178	0.0904627	0.0656168	0.0843407	0.080332	0.109794	0.0696379	0.0519076	0.0778816	0.0784724	0.0702445	0.103093	0.0589275	0.0533333	0.133511	0.0751073	0.0693882	0.0164862	0.00153277	0.00263065	0.0100403	0.0167072	0.00500401	0.0610351	0.00647489	0.00467536	0.0780186	0.00735447	0.00598341	0.00122482	0.00419738	0.00585143	0.00577052	0.0277843	0.045816
orotate phosphoribosyltransferase activity	0.0120802	0.0256871	0.0129232	0.0131234	0	0.0133887	0.0219587	0.0139276	0.0259538	0.0389408	0.0130787	0	0	0.0147319	0.0133333	0	0.0214592	0.0231294	0.000353948	0.00735738	0.00457194	0.00604941	0	0.000295254	0.00490423	0.000180009	0.0194999	0.00271702	0.00571426	0	0	0.001395	9.48009e-05	0	0.00158581	0.0110028
orotidine-5'-phosphate decarboxylase activity	0.0241604	0.0385307	0.0387697	0.0393701	0.0140568	0.0267773	0.0329381	0.0278552	0.0259538	0.0259605	0.0261575	0.0280978	0	0.0147319	0.0133333	0	0.0214592	0.0462588	0.00161222	0.00275881	0.00289712	0.0206681	0.000547072	0.00188463	0.00319842	0.000675564	0.0122131	0.00200194	0.00130064	0.00568883	0	0.00196013	7.43208e-05	0	0.00398034	0.00797665
oxidoreductase activity	5.15825	4.86771	4.96252	5.01312	5.43998	5.10108	4.88581	4.83287	4.95718	4.9974	5.02223	5.09975	4.56186	4.86152	4.94667	4.99714	5	4.98439	2.97501	1.90786	2.96347	4.9931	4.95458	3.23763	4.09199	2.58117	4.16248	2.13157	5.42029	2.4586	0.67711	2.27069	2.2851	2.06715	3.52847	3.51628
oxidoreductase activity, acting on CH-OH group of donors	0.0362406	0.0385307	0.0387697	0.0262467	0.0281136	0.0133887	0.0329381	0.0417827	0.0389307	0.0389408	0.0261575	0.0280978	0.0257732	0.0441956	0.04	0.019073	0.0321888	0.0346941	0.0403574	0.00938357	0.00597004	0.000967922	0.0022391	0.00682896	0.00519797	0.00924666	0.014108	0.00525633	0.00919855	0.00394198	0.0013845	0.00472494	0.0128966	0.000563832	0.00459733	0.003365
oxidoreductase activity, acting on X-H and Y-H to form an X-Y bond, with a disulfide as acceptor	0.277845	0.269715	0.284311	0.288714	0.337363	0.281162	0.263505	0.264624	0.350376	0.272586	0.20926	0.280978	0.257732	0.206246	0.306667	0.43868	0.300429	0.300682	0.0404984	0.0427927	0.0391884	0.0262022	0.249727	0.0859153	0.128795	0.107682	0.115101	0.16967	0.0701092	0.0684166	0.00522067	0.00255503	0.0737148	0.0472208	0.120537	0.297544
oxidoreductase activity, acting on a sulfur group of donors, NAD(P) as acceptor	0.0241604	0.0256871	0.0258465	0.0131234	0.0281136	0.0267773	0.0219587	0.0278552	0.0259538	0.0259605	0.0261575	0.0280978	0.0257732	0.0147319	0.0266667	0.0381461	0.0214592	0.0231294	0.0104226	0.00016397	0.000115574	0.00120467	0.000340954	0.00156378	0.00243426	0.0164319	0.0512391	0.000452063	0.000468104	0.00016592	3.63734e-05	0.00104307	0.00058951	0.000915421	0.000813427	0.00988573
oxidoreductase activity, acting on a sulfur group of donors, oxygen as acceptor	0.0120802	0	0	0	0.0140568	0.0133887	0.0109794	0.0139276	0	0.0129803	0.0130787	0.0140489	0	0	0.0133333	0.019073	0	0.0115647	7.6788e-05	0	0	0	0.000600447	0.00792592	0.00468639	1.94017e-06	0	0.00014094	0.000137447	0.0254559	0	0	0.00455824	0.00122893	0	0.000293051
oxidoreductase activity, acting on other nitrogenous compounds as donors	0.0241604	0.0128436	0.0129232	0.0131234	0.0140568	0.0133887	0.0109794	0.0139276	0.0129769	0.0129803	0.0130787	0.0140489	0	0.0147319	0.0133333	0	0.0107296	0.0115647	0.00564534	0.00288256	0.000282291	0.000290736	0.000340723	0.00042028	0.000929335	0.000624014	0.0013775	0.000155499	0.000374095	0.0013695	0	0.000612578	0.000147136	0	0.000225055	0.00015918
oxidoreductase activity, acting on paired donors, with incorporation or reduction of molecular oxygen	0.0120802	0	0.0129232	0.0131234	0	0.0133887	0.0219587	0.0139276	0.0129769	0.0129803	0.0130787	0	0	0.0147319	0.0133333	0	0.0107296	0.0115647	1.9394e-05	0	0.0129474	0.00218344	0	0.000450401	9.39441e-05	4.79235e-05	0.000115667	0.000137263	0.00232075	0	0	2.1661e-05	8.28797e-05	0	5.636e-05	2.06708e-05
oxidoreductase activity, acting on peroxide as acceptor	0.0241604	0.0256871	0.0258465	0.0262467	0.0281136	0.040166	0.0329381	0.0417827	0.0519076	0.0129803	0.0392362	0.0280978	0.0257732	0.0147319	0.0266667	0.0381461	0.0321888	0.0115647	0.0339524	0.0127738	0.00363514	0.000484969	0.00311716	0.0108314	0.00305493	0.00535373	0.00445507	0.000434622	0.00369318	0.00195506	0.000940105	0.00253008	0.000477032	0.000640497	0.0256366	0.00707794
oxidoreductase activity, acting on single donors with incorporation of molecular oxygen, incorporation of two atoms of oxygen	0.0483209	0.0642178	0.0516929	0.0524934	0.0843407	0.080332	0.0439174	0.0696379	0.0519076	0.0649013	0.0523149	0.0561956	0.128866	0.0736594	0.0666667	0.0572191	0.0536481	0.0578235	0.0945596	0.00523448	0.16083	0.0153353	0.0023493	0.0495366	0.00132323	0.00192538	0.000981833	0.0219928	0.00220482	0.00102346	0.00109075	0.00200267	0.00688109	0.000163759	0.0139858	0.0063818
oxidoreductase activity, acting on the CH-CH group of donors	0.410727	0.449525	0.47816	0.393701	0.421704	0.428438	0.428195	0.362117	0.441215	0.389408	0.431598	0.37932	0.515464	0.383029	0.493333	0.514972	0.386266	0.416329	2.67219	1.77469	0.235718	0.200885	0.238992	0.225315	0.488139	0.479193	1.05453	1.48211	0.250938	0.204087	0.286814	0.260506	0.559923	0.249015	0.6358	1.18526
oxidoreductase activity, acting on the CH-CH group of donors, NAD or NADP as acceptor	0	0.0128436	0.0258465	0.0131234	0.0140568	0.0267773	0	0.0139276	0	0	0.0130787	0	0.0257732	0	0	0	0.0107296	0.0115647	0	0.00025362	0.000556573	0.00628201	0.00030763	0.0892954	0	0.000106612	0	0	0.000199815	0	0.000112536	0	0	0	0.00762348	0.000110372
oxidoreductase activity, acting on the CH-NH2 group of donors	0.0241604	0.0128436	0.0258465	0.0131234	0.0140568	0.0267773	0.0219587	0.0139276	0.0259538	0.0129803	0.0261575	0	0.0257732	0.0294638	0.0133333	0.019073	0.0214592	0.0231294	0.0127819	0.000168388	0.000305248	0.0100933	0.000144094	0.0130703	0.000554068	0.000493003	0.000242924	0.00231341	0.00116429	0	0.00019051	0.00489849	0.000633317	3.11166e-05	0.00038737	0.00088614
oxidoreductase activity, acting on the CH-NH2 group of donors, NAD or NADP as acceptor	0.57985	0.513743	0.542776	0.603675	0.660669	0.575713	0.548968	0.543175	0.570984	0.558152	0.536228	0.533858	0.541237	0.500884	0.573333	0.381461	0.54721	0.508847	0.571301	0.374799	0.453693	1.10049	0.963618	1.01795	0.781007	0.62177	1.30783	0.52184	0.984273	0.329958	0.0792671	0.421415	0.465739	0.0426881	0.696379	0.691066
oxidoreductase activity, acting on the CH-OH group of donors, NAD or NADP as acceptor	0.217444	0.218341	0.219695	0.249344	0.210852	0.214219	0.208608	0.194986	0.233584	0.220665	0.222338	0.266929	0.206186	0.23571	0.213333	0.171657	0.246781	0.185035	0.375282	0.0221309	0.0199588	0.14278	0.0681036	0.163314	0.0487502	0.038408	0.102468	0.039885	0.0605058	0.0170865	0.010376	0.0335771	0.0103411	0.00294649	0.0729676	0.0338147
oxidoreductase activity, acting on the aldehyde or oxo group of donors	0.616091	0.436681	0.529853	0.538058	0.548215	0.60249	0.614844	0.529248	0.54503	0.636033	0.562386	0.646249	0.463918	0.456688	0.453333	0.534045	0.504292	0.612929	0.231476	0.0754131	0.136624	0.525769	0.267982	0.207888	0.294396	0.186246	0.315417	0.207795	0.380272	0.361157	0.0101946	0.109022	0.0823601	0.013025	0.315814	0.335798
oxidoreductase activity, acting on the aldehyde or oxo group of donors, NAD or NADP as acceptor	1.1597	1.13023	1.03386	1.14173	1.27917	1.05771	1.05402	0.961003	1.02518	1.07736	1.00706	1.01152	0.850515	1.07543	1.06667	1.10624	1.18026	1.07552	0.737805	0.289902	0.464694	0.837983	0.800505	0.504103	1.10492	0.570195	0.866845	0.724678	1.01085	0.485581	0.15268	0.888923	0.28261	1.91066	0.869189	1.07175
oxidoreductase activity, acting on the aldehyde or oxo group of donors, disulfide as acceptor	0.0120802	0	0.0129232	0.0131234	0.0140568	0.0133887	0	0	0.0129769	0.0129803	0.0130787	0.0140489	0	0.0147319	0.0133333	0	0.0107296	0	6.72126e-05	0	0.000145996	0.00361727	0.000596377	9.08385e-05	0	0	8.05916e-05	4.68397e-05	0.000732245	0.000304785	0	7.94039e-05	3.15476e-05	0	0.00210095	0
oxidoreductase activity, acting on the aldehyde or oxo group of donors, iron-sulfur protein as acceptor	0	0.0128436	0.0129232	0.0131234	0.0140568	0.0133887	0	0	0.0129769	0.0129803	0	0	0	0	0.0133333	0.019073	0.0107296	0	0	0.000337003	0.000400892	0.000740949	0.000648157	0.000649761	0	0	0.00157606	0.000353871	0	0	0	0	0.00133678	0.000815622	0.00312079	0
oxidoreductase activity, oxidizing metal ions	0.0120802	0.0128436	0.0258465	0.0262467	0.0140568	0.0267773	0.0219587	0.0278552	0.0129769	0.0259605	0.0130787	0.0280978	0.0257732	0.0294638	0	0	0.0214592	0.0115647	0.00108277	7.11568e-05	0.000294054	0.000604814	0.00252022	0.0172533	0.000558917	0.0140503	0.00853166	0.000105125	0.00415795	0.000176998	0.00204608	0.00385471	0	0	8.37628e-05	0.000127952
oxygen binding	0.0845615	0.0642178	0.0904627	0.0656168	0.0702839	0.0669434	0.0439174	0.0557103	0.103815	0.0778816	0.0784724	0.0983422	0.128866	0.0736594	0.08	0.171657	0.0751073	0.104082	0.551337	0.0102653	0.0235066	0.00975334	0.0054463	0.00145523	0.00681645	0.0144047	0.0230638	0.0757482	0.00770682	0.00994274	0.00158058	0.00999705	0.0110244	0.590269	0.00980717	0.196963
pantoate-beta-alanine ligase activity	0.0120802	0.0128436	0.0129232	0.0131234	0.0140568	0.0133887	0.0109794	0.0139276	0	0.0129803	0.0130787	0.0140489	0	0.0147319	0	0.019073	0.0214592	0.0115647	3.74576e-05	6.86418e-05	6.2497e-05	0.0075396	0.000285893	0.000411581	0.000174464	2.67232e-05	0	0.000160883	0.000418217	0.000137729	0	0.000374844	0	0.000512087	0.0235591	0.000573389
pectinesterase activity	0.0241604	0.0128436	0.0129232	0.0262467	0.0281136	0.0267773	0.0219587	0.0278552	0.0129769	0.0129803	0.0261575	0	0.0257732	0.0147319	0.0133333	0.019073	0.0214592	0.0231294	0.00110776	2.91731e-05	0.000604032	0.0110117	0.000559511	0.00072305	0.00091079	0.0020447	0.000133767	0.00825774	0.00107776	0	0.000153646	0.000620684	0.000182059	3.94298e-05	0.000288599	0.000628289
penicillin binding	0.0362406	0.0385307	0.0387697	0.0524934	0.0421704	0.040166	0.0439174	0.0278552	0.0389307	0.0519211	0.0523149	0.0561956	0.0515464	0.0294638	0.0533333	0.0381461	0.0429185	0.0462588	0.00903692	0.00701827	0.159891	0.00621049	0.0572887	0.0732356	0.0740513	0.0286824	0.017321	0.0289647	0.00458354	0.00399518	0.553416	0.00227841	0.00622345	0.0010475	0.0119778	0.0409626
peptidase activity	0.0362406	0.0513743	0.0129232	0.0524934	0.0421704	0.040166	0.0329381	0.0278552	0.0259538	0.0259605	0.0653937	0.0421467	0.0257732	0.0294638	0.04	0.0381461	0.0321888	0.0231294	0.0131239	0.00203467	0.158594	0.00246982	0.0486324	0.0119817	0.0140351	0.000329728	0.00065599	0.00590406	0.0393334	0.00389381	0.549629	0.00225935	0.00184983	0.000568514	0.00350052	0.0100608
peptide-methionine (R)-S-oxide reductase activity	0.0120802	0	0.0129232	0	0.0140568	0	0.0109794	0	0.0129769	0	0	0	0.0257732	0	0	0	0.0107296	0.0115647	0.000155141	0	0.000849265	0	0.00023533	0	0.000267271	0	0.00135411	0	0	0	0.000461299	0	0	0	0.000254983	0.000921299
peptide-methionine (S)-S-oxide reductase activity	0.0120802	0	0.0129232	0	0.0140568	0	0.0109794	0	0.0129769	0	0	0	0.0257732	0	0	0	0.0107296	0.0115647	0.000155141	0	0.000849265	0	0.00023533	0	0.000267271	0	0.00135411	0	0	0	0.000461299	0	0	0	0.000254983	0.000921299
peptidoglycan binding	0.0724813	0.0770614	0.0258465	0.0524934	0.0281136	0.040166	0.0548968	0.0417827	0.0648845	0.0519211	0.0784724	0.0842933	0.0515464	0.0736594	0.08	0.0762922	0.0643777	0.0578235	0.266452	0.00485222	1.19173	0.273498	0.00289511	0.00305398	0.0800934	0.0014008	0.0121828	0.0151469	0.0418795	0.0109547	0.000468325	0.00642177	2.93732	0.0962019	0.222702	0.016514
peptidoglycan glycosyltransferase activity	0.0120802	0.0128436	0.0129232	0.0131234	0.0140568	0.0133887	0.0109794	0.0139276	0.0129769	0.0129803	0.0130787	0.0140489	0.0257732	0.0147319	0.0133333	0.019073	0.0107296	0.0115647	0.000207361	0.00156463	0.158594	0.00197913	0.0479225	0.0115094	0.00934513	0.000231271	0.000398542	0.00106988	0.00200432	0.00113983	0.549629	0.00191845	0.00150216	0.000467067	0.00326595	0.000340694
peptidyl-dipeptidase activity	0.0120802	0.0128436	0.0129232	0.0131234	0.0140568	0.0133887	0.0109794	0.0139276	0.0129769	0.0129803	0.0130787	0.0140489	0.0257732	0.0147319	0.0133333	0.019073	0.0107296	0.0115647	0.00308436	0.000159804	0.0609377	0.00155934	0.115723	0.000304797	0.0476827	0.0139127	0.00245499	0.00642464	0.13688	0.00281391	0.00499687	0.000440061	0.0356626	0.000503407	0.0347751	0.051276
peptidyl-prolyl cis-trans isomerase activity	0.338246	0.269715	0.323081	0.341207	0.323306	0.334717	0.285463	0.292479	0.324423	0.298546	0.300811	0.309076	0.231959	0.324101	0.333333	0.362388	0.27897	0.289118	0.11883	0.0336798	0.0657785	0.219197	0.171745	0.0621948	0.119374	0.0549832	0.0794362	0.0298912	0.0701686	0.0941206	0.077057	0.115632	0.029153	0.0272707	0.116992	0.0638995
peroxidase activity	0.0241604	0.0256871	0.0387697	0.0262467	0.0281136	0.0267773	0.0439174	0.0417827	0.0259538	0.0389408	0.0392362	0.0421467	0.0515464	0.0294638	0.04	0.0572191	0.0429185	0.0346941	0.00481581	0.0206018	0.00191386	0.00644691	0.0116033	0.00677174	0.00677364	0.0267586	0.117797	0.1861	0.00121687	0.00756322	0.00142786	0.156911	0.0399244	0.00529854	0.0141243	0.0111457
peroxiredoxin activity	0.0724813	0.0256871	0.0387697	0.0393701	0.0702839	0.0535547	0.0439174	0.0417827	0.0389307	0.0389408	0.0392362	0.0421467	0.0515464	0.0589275	0.0266667	0.0953652	0.0107296	0.0462588	0.0276421	0.00271212	0.00185726	0.000448109	0.00886466	0.0024301	0.00423511	0.00970219	0.00867934	0.00289836	0.0013961	0.00330432	0.000417036	0.000410884	0.00184397	0.70371	0.000153729	0.0237533
phenylalanine-tRNA ligase activity	0.0241604	0.0128436	0.0129232	0.0131234	0.0140568	0.0267773	0.0109794	0	0.0129769	0.0129803	0.0130787	0.0140489	0	0.0294638	0	0	0.0107296	0.0115647	0.000439901	0.000243931	0.00437245	0.0180242	0.00327761	0.00351112	0.000877546	0	0.00252892	0.000285917	0.000816441	0.000359457	0	0.00884849	0	0	0.000249636	0.000197836
phosphatase activity	0.0483209	0.0256871	0.0258465	0.0393701	0.0281136	0.040166	0.0329381	0.0278552	0.0259538	0.0389408	0.0261575	0.0280978	0.103093	0.0294638	0.0266667	0.0762922	0.0107296	0.0346941	0.00780329	0.00878197	0.0125426	0.00530739	0.00272162	0.0323257	0.00239916	0.0390731	0.00120716	0.00245584	0.0319047	0.0335313	0.161827	0.0267406	0.00800585	0.0233006	0.0266089	0.00950232
phosphate ion binding	0.0362406	0.0770614	0.0516929	0.0524934	0.0421704	0.0267773	0.0439174	0.0417827	0.0389307	0.0649013	0.0523149	0.0561956	0.0773196	0.0589275	0.0533333	0.0572191	0.0536481	0.0346941	0.427188	0.732024	0.0927293	0.0204036	0.00297809	0.100898	0.00358607	0.118283	0.0216916	0.0331518	0.0222357	0.0690835	0.00710515	0.0567467	0.385341	0.353185	0.0630986	0.014229
phosphatidylcholine phospholipase C activity	0.0120802	0.0128436	0.0129232	0.0131234	0.0140568	0.0133887	0.0109794	0.0139276	0.0129769	0.0129803	0.0130787	0.0140489	0.0257732	0.0147319	0.0133333	0.019073	0.0107296	0	0.000146547	0.0588044	0.0235274	0.00102567	0.00530479	0.014282	0.000259494	0.000240748	0.000270552	0.00052887	0.000207977	0.00289575	0.0002623	0.00091705	0.000371709	9.47109e-05	0.000521469	0
phosphatidylinositol binding	0	0	0	0	0	0	0	0	0	0	0	0	0	0	0	0.019073	0	0	0	0	0	0	0	0	0	0	0	0	0	0	0	0	0	0.017751	0	0
phosphatidylinositol phospholipase C activity	0.0120802	0.0128436	0.0129232	0	0.0140568	0.0133887	0.0109794	0.0139276	0.0129769	0.0129803	0.0130787	0.0140489	0	0	0.0133333	0.019073	0.0107296	0.0115647	0.00434634	0.00084624	0.00616871	0	0.0002302	0.00292671	0.00206892	0.000170645	0.00598094	0.000220414	0.0368432	0.000296163	0	0	0.00040273	0.000165606	0.000483767	0.000133081
phosphoenolpyruvate carboxykinase (ATP) activity	0.277845	0.321089	0.361851	0.288714	0.295193	0.321328	0.351339	0.348189	0.298469	0.311526	0.379283	0.25288	0.231959	0.279906	0.36	0.152584	0.386266	0.346941	0.0505757	0.0354138	0.221389	0.286787	0.286761	0.127065	0.121361	0.14614	0.0954518	0.022694	0.299441	0.191946	0.00744325	0.216981	0.043436	0.578644	0.299578	0.295139
phosphoenolpyruvate carboxykinase (GTP) activity	0.0724813	0.0642178	0.0516929	0.0262467	0.0421704	0.0669434	0.0548968	0.0557103	0.0389307	0.0259605	0.0392362	0.0421467	0.0773196	0.0294638	0.0533333	0.0381461	0.0429185	0.0693882	0.0167512	0.00737204	0.00251551	0.00407411	0.00235097	0.00604193	0.0100266	0.014443	0.0163239	0.000868494	0.0154881	0.00114427	0.00127139	0.00190282	0.00124615	0.00016984	0.0198586	0.0558932
phosphoenolpyruvate carboxykinase activity	0.350326	0.385307	0.413544	0.314961	0.337363	0.388272	0.406236	0.4039	0.337399	0.337487	0.418519	0.295027	0.309278	0.309369	0.413333	0.19073	0.429185	0.416329	0.0673269	0.0427858	0.223905	0.290861	0.289112	0.133107	0.131387	0.160583	0.111776	0.0235625	0.314929	0.19309	0.00871464	0.218883	0.0446821	0.578814	0.319437	0.351032
phosphoenolpyruvate carboxylase activity	0.0241604	0.0256871	0.0129232	0.0131234	0.0281136	0.0267773	0.0219587	0.0278552	0.0259538	0.0129803	0.0130787	0	0.0257732	0.0147319	0.0133333	0.019073	0.0214592	0.0231294	0.00101923	0.00122502	0.000243775	0.000437162	0.000756479	0.00116013	0.00445946	0.00108467	0.0050308	0.000441858	0.000363956	0	0.00390645	0.000322319	4.99792e-05	0.00252862	0.000283901	0.00802021
phosphoenolpyruvate mutase activity	0.0120802	0	0.0129232	0.0131234	0.0140568	0.0133887	0.0109794	0.0139276	0.0129769	0.0129803	0.0130787	0.0140489	0.0257732	0.0147319	0.0133333	0.019073	0.0107296	0.0115647	0.00113466	0	0.000538099	0.0914797	0.000623925	0.200284	0.00115487	0.0003708	0.621991	1.60312	0.000595979	0.000615233	0.0138683	0.131332	0.675391	0.00140936	0.000222861	0.0564577
phosphoenolpyruvate-protein phosphotransferase activity	0.0483209	0.0513743	0.0775394	0.0524934	0.0702839	0.0535547	0.0548968	0.0835655	0.0778614	0.0778816	0.0392362	0.0421467	0.0773196	0.0589275	0.08	0.0762922	0.0536481	0.0462588	0.00824126	0.00618986	0.623157	0.00374119	0.00442322	0.00505275	0.0139442	0.0074051	0.011321	0.00357403	0.00588232	0.0202015	0.000157228	0.000871368	0.00126691	0.00035024	0.0106612	0.0224865
phosphofructokinase activity	0.108722	0.115592	0.103386	0.11811	0.126511	0.133887	0.120773	0.125348	0.103815	0.116822	0.10463	0.112391	0.0257732	0.103123	0.12	0.152584	0.107296	0.127212	0.0112275	0.0213572	0.015924	0.0462842	0.0124469	0.0729524	0.0299136	0.00942543	0.0181635	0.0184697	0.038853	0.00254398	4.49311e-05	0.00692393	0.00844199	0.00336698	0.0381606	0.0103753
phosphoglucomutase activity	0.0120802	0.0128436	0.0129232	0.0131234	0.0140568	0.0133887	0.0109794	0	0	0.0129803	0	0.0140489	0.0257732	0	0.0133333	0.019073	0.0107296	0.0115647	4.93142e-05	0.000861442	0.000440146	0.00108672	0.000148798	0.000216299	0.00289737	0	0	0.000110197	0	0.000414591	0.000261922	0	0.000367676	2.61773e-05	0.000628538	9.50007e-05
phosphogluconate dehydrogenase (decarboxylating) activity	0.0241604	0.0128436	0.0258465	0.0131234	0.0140568	0.0267773	0.0109794	0	0.0259538	0.0129803	0.0261575	0.0140489	0	0.0147319	0.0266667	0.019073	0.0107296	0.0115647	0.00126651	0.000446209	0.000628751	0.000471666	0.000130876	0.000389257	0.000138822	0	0.00463707	0.00398165	0.000353463	6.28225e-05	0	0.000316658	0.000689703	0.0524359	0.000180189	0.00283956
phosphoglycerate kinase activity	0.338246	0.333933	0.284311	0.341207	0.309249	0.334717	0.318401	0.348189	0.389307	0.298546	0.274653	0.238831	0.180412	0.265174	0.32	0.24795	0.300429	0.300682	0.143649	0.0759024	0.0497574	0.196869	0.0596829	0.106244	0.0830778	0.0483603	0.131844	0.0543694	0.129821	0.0670636	0.00574812	0.0338772	0.022306	0.100686	0.163363	0.22111
phosphoglycerate mutase activity	0.0966417	0.0642178	0.0904627	0.0656168	0.112454	0.0937207	0.0768555	0.125348	0.0778614	0.0908619	0.10463	0.0983422	0.128866	0.117855	0.133333	0.114438	0.0858369	0.0809529	0.015497	0.0056651	0.00349119	0.0179596	0.0514031	0.00948954	0.0245042	0.0116355	0.00906873	0.0279035	0.010335	0.028856	0.000931389	0.0123506	0.0118679	0.000606596	0.0127441	0.011879
phospholipase A2 activity	0.0241604	0.0256871	0.0258465	0.0262467	0.0281136	0.0267773	0.0219587	0.0278552	0.0259538	0.0259605	0.0261575	0.0280978	0.0515464	0.0294638	0.0266667	0.0381461	0.0214592	0.0231294	0.0115902	0.256715	0.0801914	0.201946	0.225607	0.306897	0.175512	0.329222	0.161168	0.334213	0.176542	0.100173	0.302522	0.181215	0.125367	0.0487347	0.325778	0.0388891
phospholipase C activity	0.0120802	0.0128436	0.0129232	0.0131234	0.0140568	0.0133887	0.0109794	0.0139276	0.0129769	0.0129803	0.0130787	0.0140489	0.0257732	0.0147319	0.0133333	0.019073	0.0107296	0	0.000146547	0.0588044	0.0235274	0.00102567	0.00530479	0.014282	0.000259494	0.000240748	0.000270552	0.00052887	0.000207977	0.00289575	0.0002623	0.00091705	0.000371709	9.47109e-05	0.000521469	0
phospholipase activity	0.0120802	0.0128436	0.0129232	0	0.0140568	0.0133887	0	0.0139276	0.0129769	0.0129803	0.0130787	0.0140489	0.0257732	0.0147319	0.0133333	0.019073	0.0107296	0.0115647	0.00184225	6.71339e-05	0.000222111	0	0.000402634	0.000462719	0	0.00256042	0.00508126	0.0123489	0.000106094	9.58106e-05	0.000227736	0.000604458	0.00219759	0.00277165	0.000138227	0.000474523
phospholipase inhibitor activity	0.0362406	0.0513743	0.0387697	0.0524934	0.0421704	0.0267773	0.0329381	0.0557103	0.0519076	0.0519211	0.0523149	0.0561956	0.0773196	0.0589275	0.04	0.0762922	0.0536481	0.0578235	0.00684248	0.00098608	0.00162862	0.00205952	0.00214907	0.00202995	0.00971295	0.0100298	0.00178771	0.080568	0.00203454	0.0129363	0.00762779	0.0225927	0.00392289	0.156685	0.00864875	0.2408
phosphopantetheine binding	0.0604011	0.0770614	0.0387697	0.0393701	0.0281136	0.0535547	0.0439174	0.0278552	0.0389307	0.0778816	0.0392362	0.0421467	0.0257732	0.0589275	0.0666667	0.0762922	0.0429185	0.0693882	0.00479521	0.00287324	0.00987142	0.0528199	0.0795667	0.0169779	0.0178348	0.00509197	0.0142339	0.122925	0.285877	0.442218	0.431593	0.192634	0.00354314	0.0221132	0.0247318	0.636311
phosphopyruvate hydratase activity	0.229524	0.218341	0.193849	0.23622	0.210852	0.20083	0.208608	0.222841	0.181677	0.155763	0.170024	0.168587	0.231959	0.309369	0.2	0.152584	0.236052	0.265988	0.190358	0.0847592	0.0440778	0.106168	0.250498	0.0459506	0.162978	0.0681898	0.168728	0.06372	0.270684	0.200567	0.0375254	0.129525	0.0265795	0.0262138	0.126097	0.0897001
phosphorelay sensor kinase activity	0.108722	0.166966	0.116309	0.15748	0.168681	0.133887	0.0878349	0.139276	0.129769	0.142783	0.156945	0.112391	0.154639	0.147319	0.173333	0.0953652	0.171674	0.115647	0.0375784	0.0414818	0.467904	0.110468	0.0880099	0.0639253	0.142904	0.077669	0.0361581	0.0268801	0.473694	0.0371921	0.012184	0.28956	0.00587767	0.0139389	0.119804	0.0227387
phosphoribosylamine-glycine ligase activity	0.0120802	0	0	0	0.0140568	0.0133887	0.0109794	0.0139276	0.0129769	0.0129803	0.0130787	0	0.0257732	0	0.0133333	0.019073	0	0.0115647	0.000213129	0	0	0	0.00016027	0.0087679	0.000439629	0.000175739	0.00208752	0.00169693	0.00228398	0	0.000112161	0	0.000133688	0.000475033	0	0.0114185
phosphoribosylaminoimidazolecarboxamide formyltransferase activity	0.0604011	0.0642178	0.0516929	0.0787402	0.0562272	0.040166	0.0548968	0.0417827	0.0519076	0.0649013	0.0523149	0.0280978	0.0257732	0.0441956	0.0533333	0	0.0751073	0.0693882	0.00426478	0.012817	0.0097615	0.0632105	0.00535101	0.00817429	0.034859	0.00571959	0.0261723	0.00519399	0.0173321	0.00343988	0.000203958	0.00929026	0.00501388	0	0.0329689	0.0361946
phosphoribosylaminoimidazolesuccinocarboxamide synthase activity	0.0362406	0.0513743	0.0646162	0.0524934	0.0843407	0.0535547	0.0658762	0.0696379	0.0519076	0.0778816	0.0523149	0.0140489	0.0515464	0.0589275	0.04	0.0572191	0.0321888	0.0578235	0.000845831	0.000987816	0.00250879	0.00234364	0.0847441	0.00178744	0.004998	0.263814	0.00579541	0.00967098	0.00433781	0.000219951	0.000373986	0.0135221	0.0005423	0.000249096	0.0146791	0.0270375
phosphoribosylformylglycinamidine cyclo-ligase activity	0.0120802	0.0256871	0.0387697	0.0262467	0.0421704	0.040166	0.0329381	0.0278552	0.0389307	0.0129803	0.0392362	0.0280978	0.0257732	0.0294638	0.0266667	0.019073	0.0321888	0.0231294	0.00189531	0.00188871	0.00118429	0.0229528	0.00703916	0.00241033	0.0115552	0.00287721	0.0116384	0.00256183	0.0140755	0.00287772	0.000101313	0.00301054	0.00106431	0.000205078	0.00851726	0.00703433
phosphoric diester hydrolase activity	0.0241604	0.0128436	0.0258465	0.0131234	0.0140568	0.0133887	0.0219587	0.0278552	0.0129769	0.0259605	0.0130787	0.0140489	0	0.0147319	0.0266667	0.0381461	0.0214592	0.0231294	0.00119745	0.00010354	0.00824918	0.000278482	0.000113004	0.00050892	0.000995523	0.00241223	9.30724e-05	0.000661368	0.000562284	0.000117304	0	0.000330145	0.00331322	0.00312138	0.00112079	0.000852235
phosphotransferase activity, alcohol group as acceptor	0.205364	0.205497	0.258465	0.249344	0.182738	0.240996	0.274484	0.181058	0.220607	0.220665	0.20926	0.224782	0.128866	0.220978	0.16	0.19073	0.236052	0.185035	0.0668107	0.0259497	0.0416218	0.137676	0.0366982	0.0346241	0.101401	0.0133057	0.086179	0.046947	0.0801293	0.0386955	0.00242993	0.056181	0.00759929	0.0322913	0.0464811	0.0958772
phosphotransferase activity, carboxyl group as acceptor	0.132882	0.192653	0.206772	0.23622	0.182738	0.254385	0.252525	0.181058	0.20763	0.168744	0.170024	0.210733	0.257732	0.191514	0.213333	0.19073	0.214592	0.185035	0.0475054	0.0324016	0.0394394	0.0593318	0.0667379	0.100252	0.0573166	0.0184874	0.0636282	0.0244542	0.0337161	0.0130382	0.0103827	0.0244322	0.0123245	0.00927641	0.139616	0.0295475
phosphotransferase activity, for other substituted phosphate groups	0.0120802	0.0128436	0.0129232	0.0131234	0.0140568	0.0133887	0.0109794	0.0139276	0.0129769	0.0129803	0.0130787	0.0140489	0.0257732	0.0147319	0.0133333	0	0.0107296	0.0115647	0.0254933	0.0108697	0.0046653	0.0017964	0.000387108	0.00177732	0.0201419	0.00176507	0.00169792	0.0106217	0.0224702	0.0205553	0.000236233	0.000351899	0.0140192	0	0.000176367	0.000261474
phosphotransferase activity, nitrogenous group as acceptor	0.0120802	0.0128436	0.0129232	0	0.0140568	0.0133887	0	0.0139276	0	0.0129803	0	0	0	0	0	0	0.0107296	0.0115647	0.000157416	0.00073976	0.000161642	0	0.000178732	0.000253	0	0.000120135	0	0.00301413	0	0	0	0	0	0	0.000144814	0.000230196
phosphotransferase activity, phosphate group as acceptor	0.0362406	0.0385307	0.0258465	0.0393701	0.0281136	0.040166	0.0439174	0.0139276	0.0129769	0.0389408	0.0392362	0.0280978	0	0.0294638	0.0133333	0.0381461	0.0214592	0.0346941	0.00195691	0.00876835	0.000913381	0.00234396	0.000645515	0.00449822	0.01122	0.014037	0.0058006	0.257002	0.247969	0.100927	0	0.000622949	3.97838e-05	0.00015486	0.00873951	0.00525163
polygalacturonase activity	0.0362406	0.0385307	0.0258465	0.0262467	0.0421704	0.0267773	0.0329381	0.0278552	0.0259538	0.0129803	0.0392362	0.0140489	0.0257732	0.0147319	0.0133333	0.0572191	0.0321888	0.0346941	0.0013351	0.00501784	0.00133826	0.00156847	0.0210048	0.000444414	0.000972094	0.000547157	0.00091513	0.0143851	0.0149283	0.00552401	0.000573862	0.000343763	0.000617318	0.000268755	0.000694766	0.00813371
polyribonucleotide nucleotidyltransferase activity	0.0724813	0.102749	0.103386	0.0656168	0.0562272	0.0669434	0.0878349	0.0835655	0.0778614	0.103842	0.0915511	0.0842933	0.0515464	0.0441956	0.0933333	0.114438	0.0858369	0.104082	0.00300324	0.0136852	0.0187694	0.0221303	0.0124504	0.0115913	0.017989	0.00252199	0.0098684	0.0141139	0.0151945	0.0509702	0.00369582	0.00752602	0.0115054	0.0442298	0.0540228	0.0668087
polysaccharide binding	0.0120802	0.0128436	0.0129232	0.0131234	0.0140568	0.0133887	0.0109794	0.0139276	0.0129769	0.0129803	0.0130787	0.0140489	0	0	0.0133333	0.019073	0.0107296	0.0115647	3.30738e-05	0.000503334	0.000110128	0.000370892	0.000118931	0.000250592	0.00171114	0.000175497	0.000124048	0.00179543	8.75298e-05	0.000125296	0	0	8.61935e-05	0.0224382	0.000177437	0.00211973
porin activity	0.144963	0.141279	0.155079	0.144357	0.154625	0.120498	0.142732	0.194986	0.142746	0.116822	0.130787	0.112391	0.128866	0.147319	0.173333	0.152584	0.150215	0.161906	0.0847304	0.00736112	0.0283891	0.0131995	0.00998596	0.124985	0.0621329	0.355833	0.0516758	0.0455381	0.0212096	0.00613056	0.152407	0.0141079	0.0124326	0.0403982	0.0376252	0.0604476
potassium ion binding	0.144963	0.115592	0.116309	0.15748	0.140568	0.0937207	0.142732	0.139276	0.142746	0.155763	0.130787	0.12644	0.128866	0.132587	0.146667	0.171657	0.139485	0.173471	0.0480592	0.0111618	0.014897	0.0659731	0.0596463	0.0113435	0.0497124	0.0286198	0.092558	0.0618391	0.0949566	0.0125401	0.00728602	0.0417953	0.00796113	0.0094564	0.0542828	0.0728131
potassium transmembrane transporter activity, phosphorylative mechanism	0	0.0256871	0.0258465	0.0262467	0.0281136	0.0133887	0.0219587	0.0139276	0.0129769	0.0129803	0.0261575	0.0140489	0.0257732	0.0147319	0.0266667	0	0.0214592	0.0115647	0	0.132097	0.00360602	0.000827706	0.0181099	0.0015297	0.0157327	0.0607066	0.074533	0.00195468	0.00161009	0.0285788	0.347402	0.0122505	0.00107666	0	0.00154419	0.0170782
precorrin-2 dehydrogenase activity	0.0120802	0.0128436	0.0129232	0.0131234	0.0140568	0.0133887	0.0109794	0.0139276	0.0129769	0.0129803	0.0130787	0.0140489	0.0257732	0.0147319	0.0133333	0.019073	0.0107296	0.0115647	0.0060655	0.00186794	0.000455501	0.000994433	0.00328716	0.00364517	0.0108804	0.0011684	0.00183325	0.0243614	0.00112305	0.00441475	0.00340983	0.00758954	0.00127085	0.000137639	0.0122112	0.000296306
precorrin-4 C11-methyltransferase activity	0	0	0.0129232	0.0131234	0.0140568	0	0.0109794	0	0.0129769	0.0129803	0.0130787	0.0140489	0	0	0.0133333	0	0.0107296	0	0	0	0.000195215	0.00290107	0.00299036	0	0.000681907	0	0.000365776	0.000168512	0.000328136	0.000724646	0	0	0.000221222	0	0.00173972	0
prenylcysteine oxidase activity	0.0120802	0	0	0	0.0140568	0.0133887	0.0109794	0.0139276	0	0.0129803	0.0130787	0.0140489	0	0	0.0133333	0.019073	0	0.0115647	7.6788e-05	0	0	0	0.000600447	0.00792592	0.00468639	1.94017e-06	0	0.00014094	0.000137447	0.0254559	0	0	0.00455824	0.00122893	0	0.000293051
prephenate dehydratase activity	0.0120802	0.0128436	0.0129232	0.0131234	0.0140568	0.0133887	0.0109794	0.0139276	0.0129769	0.0129803	0.0130787	0.0140489	0	0	0.0133333	0.019073	0.0107296	0.0115647	0.0312526	0.0377743	0.156875	0.0497905	0.00603285	0.000251866	0.0114031	0.110008	0.000387283	0.133622	0.000358363	0.0284592	0	0	0.393004	0.000194065	0.00703935	0.00120938
proline-tRNA ligase activity	0	0.0256871	0.0129232	0.0131234	0.0140568	0.0267773	0.0219587	0.0278552	0.0129769	0.0389408	0.0130787	0.0280978	0.0257732	0.0147319	0.0266667	0.019073	0.0214592	0.0346941	0	0.000512245	0.000348336	0.00912156	0.00273251	0.00444169	0.00300471	0.000906853	0.00611878	0.0367055	0.000420615	0.00233375	8.22344e-05	0.000269134	0.00066155	0.00253102	0.00437902	0.00137777
protein binding	2.16236	2.15772	2.20987	2.21785	2.3756	2.1288	2.03118	2.14485	2.21905	2.34943	2.22338	2.41641	2.86082	2.26871	2.38667	2.72745	1.97425	2.26668	2.20147	0.846231	2.37357	0.728765	2.82922	1.52343	1.37187	5.01337	3.20541	2.59759	1.11569	1.84519	1.71748	0.907352	4.0362	0.69013	1.59626	1.45368
protein dimerization activity	0.132882	0.141279	0.206772	0.19685	0.182738	0.133887	0.16469	0.194986	0.103815	0.194704	0.117709	0.112391	0.0773196	0.206246	0.186667	0.0381461	0.193133	0.127212	0.00942274	0.010248	0.0291388	0.022016	0.103579	0.0510787	0.0587807	0.0304141	0.0177175	0.0208228	0.0538871	0.0395103	0.00253484	0.0263931	0.0696214	0.00646528	0.185159	0.0792547
protein disulfide isomerase activity	0.0483209	0.0385307	0.0258465	0.0131234	0.0281136	0.0267773	0.0329381	0.0417827	0.0389307	0.0519211	0.0392362	0.0561956	0.0257732	0.0147319	0.0266667	0.0572191	0.0214592	0.0231294	0.00450722	0.00437873	0.000358881	0.00146235	0.00825564	0.00476656	0.000672419	0.0574997	0.00147505	0.00100592	0.00234392	0.000826506	0.000790217	0.000318578	0.00230124	0.0210741	0.000680327	0.0175688
protein disulfide oxidoreductase activity	0.0483209	0.0128436	0.0129232	0.0262467	0.0140568	0.0267773	0.0329381	0.0417827	0.0259538	0.0519211	0.0261575	0.0280978	0.0257732	0.0147319	0	0.0572191	0.0321888	0.0462588	0.030026	0.000474881	0.00232546	0.0084306	0.00017844	0.000899521	0.00203382	0.00188543	0.000891418	0.0191518	0.0077636	0.0062087	0.000448081	0.00019353	0	0.0106439	0.00381639	0.0595308
protein heterodimerization activity	0.0120802	0.0128436	0.0129232	0	0	0.0133887	0.0109794	0.0139276	0.0129769	0.0129803	0.0130787	0.0280978	0	0.0147319	0.0133333	0.0381461	0.0214592	0.0231294	0.00115443	0.00139385	0.00383631	0	0	0.000212458	0.000133343	0.00963852	0.010629	0.0153836	0.0149034	0.0511392	0	0.00117012	0.00139604	0.0327325	0.00425673	0.00170432
protein histidine kinase activity	0.0120802	0.0256871	0.0258465	0.0262467	0.0140568	0.0267773	0.0219587	0.0139276	0.0259538	0.0389408	0.0261575	0.0140489	0.0515464	0.0147319	0.0266667	0.0572191	0.0214592	0.0231294	0.00577274	0.0116683	0.0295881	0.102929	0.0143106	0.0435688	0.120602	0.0142158	0.00899651	0.0141206	0.0076818	0.0191047	0.000251052	0.00655363	0.00145742	0.000833548	0.0850764	0.00114698
protein homodimerization activity	0.0362406	0.0385307	0.0129232	0.0262467	0.0281136	0.0267773	0.0219587	0.0278552	0.0389307	0.0259605	0.0261575	0	0	0.0147319	0.0266667	0.0381461	0.0321888	0.0346941	0.0014694	0.00142135	4.56045e-05	0.000910046	0.00309548	0.000277804	0.00272451	0.00103238	0.00859511	0.000592075	0.0007133	0	0	3.76399e-05	0.000511109	0.000157495	0.00108494	0.00343986
protein kinase activity	0.0845615	0.0642178	0.0646162	0.104987	0.112454	0.0669434	0.0988142	0.0696379	0.0778614	0.103842	0.0784724	0.0983422	0.0515464	0.0883913	0.146667	0.133511	0.0965665	0.0925176	0.00188063	0.0570206	0.0140131	0.0107701	0.275712	0.0709287	0.129688	0.0690294	0.151295	0.00612184	0.106532	0.0515451	0.0243509	0.0090102	0.441256	0.0193211	0.0662439	0.117455
protein phosphatase inhibitor activity	0.0241604	0.0256871	0.0129232	0.0131234	0.0140568	0.0133887	0.0109794	0.0139276	0.0129769	0.0129803	0.0130787	0.0140489	0	0.0294638	0.0133333	0	0	0	0.01921	0.0019601	0.000227219	0.00346385	0.000224949	0.000444517	0.000122929	0.000240266	4.23469e-05	0.000851015	0.00570628	0.00175844	0	0.000417452	3.84726e-05	0	0	0
protein tyrosine kinase activity	0.0241604	0.0128436	0.0129232	0.0262467	0	0.0133887	0.0219587	0.0139276	0.0259538	0.0259605	0	0.0280978	0	0	0.0266667	0.0381461	0.0107296	0.0231294	0.000534989	0.000551877	0.000156061	0.000284442	0	0.00102035	0.00157661	0.000100294	0.00368999	0.00110149	0	0.000716111	0	0	0.000169107	0.0062926	9.54038e-05	0.00585237
protein tyrosine phosphatase activity	0.0241604	0	0	0.0131234	0	0.0133887	0.0109794	0	0.0129769	0.0129803	0	0	0.0515464	0	0	0.0381461	0	0.0115647	0.000202373	0	0	7.86198e-05	0	0.00646074	0.000165852	0	0.000187209	0.000647455	0	0	0.00122741	0	0	0.0169224	0	0.00140276
protein-N(PI)-phosphohistidine-fructose phosphotransferase system transporter activity	0.0483209	0.0385307	0.0516929	0.0524934	0.0421704	0.040166	0.0439174	0.0417827	0.0519076	0.0389408	0.0392362	0.0421467	0	0.0441956	0.0133333	0.019073	0.0429185	0.0346941	0.0544498	0.0133436	0.0298795	0.139999	0.0416369	0.0998425	0.101137	0.100119	0.0299619	0.0803251	0.131792	0.110265	0	0.031245	0.00928718	0.000140131	0.0560799	0.127546
protein-N(PI)-phosphohistidine-mannitol phosphotransferase system transmembrane transporter activity	0	0	0	0	0.0140568	0	0	0.0139276	0	0	0	0	0	0.0147319	0	0.019073	0.0107296	0.0115647	0	0	0	0	0.00204876	0	0	0.000137962	0	0	0	0	0	0.00148674	0	4.4583e-05	6.63952e-05	0.000399053
protein-N(PI)-phosphohistidine-sugar phosphotransferase activity	0.217444	0.282558	0.284311	0.249344	0.323306	0.254385	0.252525	0.236769	0.285492	0.259605	0.235417	0.25288	0.283505	0.294638	0.24	0.209804	0.2897	0.265988	0.136215	0.663564	0.154423	0.216996	0.147278	0.133055	0.31827	0.129095	0.310749	0.459628	0.282759	0.32996	0.0024459	0.109738	0.583527	0.00156771	0.446009	0.167441
protein-arginine deiminase activity	0.0241604	0.0385307	0.0387697	0.0393701	0.0421704	0.040166	0.0219587	0.0278552	0.0259538	0.0389408	0.0392362	0.0280978	0.0257732	0.0294638	0.0266667	0.0572191	0.0214592	0.0346941	0.0222969	0.00136146	0.00743298	0.14599	0.0158945	0.432165	0.0266558	0.0113857	0.513829	0.726833	0.0726858	0.00665895	0.0314334	0.000517212	0.534496	0.0177349	0.140872	0.0134775
proton transmembrane transporter activity	0.0604011	0.0256871	0.0516929	0.0393701	0.0421704	0.0669434	0.0548968	0.0417827	0.0259538	0.0519211	0.0523149	0.0702445	0	0.0589275	0.0533333	0.114438	0.0536481	0.0578235	0.00984941	0.00402101	0.0138261	0.00476104	0.00944819	0.031884	0.0161828	0.012541	0.00938136	0.0380815	0.0139808	0.010841	0	0.000951687	0.0106885	0.0231339	0.0259098	0.0388326
proton-transporting ATP synthase activity, rotational mechanism	0.157043	0.115592	0.116309	0.11811	0.0983975	0.0937207	0.109794	0.125348	0.155723	0.155763	0.130787	0.112391	0.154639	0.117855	0.16	0.0762922	0.139485	0.150341	0.293687	0.00524063	0.0111826	0.0315094	0.0103926	0.0035352	0.029522	0.0200548	0.0429993	0.0120596	0.0256879	0.00448606	0.00313646	0.00313838	0.00373932	0.00588239	0.0209096	0.0565577
pseudouridine synthase activity	0.0120802	0.0128436	0.0129232	0.0131234	0.0140568	0.0133887	0.0109794	0.0139276	0.0129769	0.0129803	0.0130787	0.0140489	0.0257732	0.0147319	0.0133333	0	0.0107296	0.0115647	0.652063	0.330992	0.00157616	0.00412602	0.000994266	0.00176012	0.00414023	0.075207	0.000297549	0.000407088	0.00102775	0.000624666	0.00357668	0.000660393	0.000191429	0	0.0245613	0.00089265
purine nucleotide binding	0.350326	0.385307	0.413544	0.314961	0.337363	0.388272	0.406236	0.4039	0.337399	0.337487	0.418519	0.295027	0.309278	0.309369	0.413333	0.19073	0.429185	0.416329	0.0673269	0.0427858	0.223905	0.290861	0.289112	0.133107	0.131387	0.160583	0.111776	0.0235625	0.314929	0.19309	0.00871464	0.218883	0.0446821	0.578814	0.319437	0.351032
purine-nucleoside phosphorylase activity	0	0.0128436	0	0	0	0	0	0	0	0	0	0	0	0	0	0	0.0107296	0.0115647	0	0.000295926	0	0	0	0	0	0	0	0	0	0	0	0	0	0	0.00710726	0.00282349
purine-rich negative regulatory element binding	0	0	0	0	0	0.0133887	0.0109794	0	0	0.0129803	0	0	0	0	0	0	0	0.0115647	0	0	0	0	0	0.00097886	0.000330403	0	0	0.000438016	0	0	0	0	0	0	0	0.00267467
pyridoxal phosphate binding	0.628171	0.616491	0.620315	0.695538	0.618499	0.722988	0.6917	0.668524	0.583961	0.545171	0.601622	0.590053	0.670103	0.604007	0.626667	0.781995	0.611588	0.624494	0.0955196	0.94683	0.3041	0.361892	0.326765	1.22746	0.244849	0.0943774	0.440008	0.198166	0.275015	0.233798	0.035217	0.244639	0.214332	0.188841	0.278979	0.199556
pyrophosphatase activity	0.108722	0.128436	0.103386	0.0918635	0.112454	0.0937207	0.131752	0.125348	0.116792	0.129803	0.0784724	0.0983422	0.154639	0.117855	0.106667	0.0953652	0.0965665	0.0925176	0.070762	0.0478007	0.0118904	0.0109718	0.0152092	0.0230779	0.0362518	0.00633419	0.0326639	0.048111	0.005985	0.0251049	0.104675	0.00923734	0.252893	0.0012303	0.750064	0.0168787
pyrophosphate hydrolysis-driven proton transmembrane transporter activity	0.0120802	0.0128436	0.0129232	0.0131234	0.0140568	0.0133887	0.0109794	0	0	0	0.0130787	0.0140489	0	0	0	0.019073	0.0107296	0.0115647	0.000351572	0.000544468	0.000324372	0.000411729	0.00212047	0.000521487	0.000320666	0	0	0	0.004503	0.00189687	0	0	0	0.00104841	0.000330026	0.000300619
pyrroline-5-carboxylate reductase activity	0.0120802	0	0	0.0131234	0	0	0.0109794	0	0.0129769	0	0.0130787	0	0	0	0	0	0.0107296	0.0115647	0.000182062	0	0	0.000951674	0	0	0.00377203	0	0.000735713	0	0.000553992	0	0	0	0	0	0.000535744	0.00224818
pyruvate carboxylase activity	0	0	0	0	0	0.0133887	0.0109794	0	0	0.0129803	0	0	0	0.0147319	0.0133333	0	0.0107296	0.0115647	0	0	0	0	0	0.00183944	0.0464375	0	0	0.0142608	0	0	0	0.000226815	0.000210335	0	0.0277252	0.000497365
pyruvate kinase activity	0.144963	0.115592	0.116309	0.15748	0.140568	0.0937207	0.142732	0.139276	0.142746	0.155763	0.130787	0.12644	0.128866	0.132587	0.146667	0.171657	0.139485	0.173471	0.0480592	0.0111618	0.014897	0.0659731	0.0596463	0.0113435	0.0497124	0.0286198	0.092558	0.0618391	0.0949566	0.0125401	0.00728602	0.0417953	0.00796113	0.0094564	0.0542828	0.0728131
pyruvate, phosphate dikinase activity	0.495289	0.488055	0.516929	0.485564	0.506044	0.548936	0.505051	0.487465	0.506099	0.519211	0.575464	0.50576	0.360825	0.515616	0.466667	0.362388	0.504292	0.451023	0.368565	0.353606	0.655785	1.8606	1.05966	0.972645	0.957914	0.266987	0.456401	0.439948	1.309	0.494371	0.0149401	0.398007	0.0938225	0.0404962	0.694767	0.765657
pyruvate, water dikinase activity	0.0120802	0.0128436	0	0	0.0140568	0	0	0.0139276	0.0129769	0.0129803	0.0130787	0	0.0257732	0	0	0	0	0	0.00266809	0.000237307	0	0	0.000897298	0	0	0.00010894	0.0387696	0.000344007	0.000519751	0	0.000278033	0	0	0	0	0
rRNA binding	0.59193	0.667865	0.672008	0.682415	0.534158	0.535547	0.713658	0.571031	0.622891	0.687954	0.588543	0.716493	0.56701	0.618739	0.533333	0.514972	0.579399	0.555106	0.320145	0.166044	0.14536	0.3988	0.184718	0.168063	0.51298	0.148674	0.239694	0.198465	0.196082	0.116516	0.00885705	0.119859	0.0282499	0.0138848	0.339741	0.159193
rhamnulokinase activity	0	0	0	0	0	0	0.0109794	0	0	0.0129803	0	0	0	0.0147319	0	0	0.0107296	0	0	0	0	0	0	0	0.000104964	0	0	0.00169514	0	0	0	0.0109379	0	0	0.00766476	0
ribokinase activity	0	0	0	0	0.0140568	0.0133887	0	0	0	0	0	0.0140489	0	0	0	0	0	0.0115647	0	0	0	0	0.000677161	0.000327501	0	0	0	0	0	0.0001906	0	0	0	0	0	0.0426402
ribonuclease activity	0	0.0128436	0.0129232	0.0131234	0.0140568	0.0133887	0.0109794	0.0139276	0.0129769	0.0129803	0.0130787	0.0140489	0.0257732	0.0147319	0.0133333	0.019073	0.0107296	0	0	0.0140401	0.00847932	0.00727286	0.00313624	0.0181447	0.105258	0.0087106	0.000940634	0.00173132	0.090481	0.0443628	0.0144431	0.000134531	0.0085034	0.0125653	0.00997954	0
ribonucleoside binding	0.132882	0.115592	0.142156	0.170604	0.126511	0.147275	0.153711	0.097493	0.129769	0.181724	0.143866	0.168587	0.206186	0.176783	0.12	0.133511	0.182403	0.150341	0.54985	0.106977	0.132346	0.342575	0.104296	0.252348	0.452019	0.152	0.043772	0.352321	0.081022	0.202999	0.00816863	0.0477291	0.332334	0.201947	0.367491	0.0793463
ribose phosphate diphosphokinase activity	0.0362406	0.0513743	0.0516929	0.0656168	0.0421704	0.040166	0.0439174	0.0417827	0.0519076	0.0259605	0.0392362	0.0280978	0.0257732	0.0294638	0.04	0.019073	0.0429185	0.0346941	0.00145858	0.0172093	0.00214446	0.010671	0.00472847	0.00131317	0.0325304	0.00348245	0.0159891	0.00639057	0.00416379	0.00901593	0.00102676	0.000244443	0.00120172	0.000132091	0.00961231	0.00404266
ribosome binding	0.0120802	0	0	0	0	0	0	0	0	0	0.0130787	0	0	0	0	0	0	0.0115647	0.00119432	0	0	0	0	0	0	0	0	0	0.000159028	0	0	0	0	0	0	0.00403816
ribulose-bisphosphate carboxylase activity	0.0120802	0	0	0	0	0.0133887	0	0	0	0	0	0	0	0.0147319	0	0	0	0	0.00185988	0	0	0	0	0.00122259	0	0	0	0	0	0	0	0.000723402	0	0	0	0
scavenger receptor activity	0.0483209	0.0385307	0.0387697	0.0393701	0.0281136	0.040166	0.0329381	0.0417827	0.0519076	0.0519211	0.0523149	0.0280978	0.0773196	0.0294638	0.04	0.0572191	0.0321888	0.0462588	0.0383103	0.0162716	0.026315	0.00335606	0.000451209	0.0178294	0.0330646	0.00959964	0.0243014	0.0351976	0.0372445	0.0423954	0.0088061	0.00343213	0.0304848	0.0407005	0.0170422	0.00488365
secondary active sulfate transmembrane transporter activity	0.0241604	0.0256871	0.0258465	0.0262467	0.0281136	0.0267773	0.0219587	0.0278552	0.0259538	0.0259605	0.0261575	0.0280978	0.0257732	0.0294638	0.0266667	0.019073	0.0214592	0.0231294	0.0141881	0.00458562	0.00182348	0.00482438	0.00299894	0.00201184	0.00982835	0.00230006	0.000129115	0.00445339	0.00372027	0.00951477	0.000368544	0.000434781	0.00444214	0.00019604	0.00499767	0.0038993
sedoheptulose-7-phosphate:D-glyceraldehyde-3-phosphate glyceronetransferase activity	0.120802	0.089905	0.116309	0.144357	0.112454	0.120498	0.109794	0.125348	0.0908383	0.116822	0.10463	0.112391	0.0773196	0.162051	0.133333	0.0953652	0.128755	0.150341	0.0315255	0.0212542	0.220365	0.0513072	0.0766888	0.241529	0.145728	0.0330846	0.00639354	0.133244	0.0164112	0.0524143	0.000914658	0.12732	0.412419	0.0167829	0.0796058	0.127074
selenium binding	0.0120802	0.0128436	0.0129232	0.0131234	0.0140568	0.0133887	0.0109794	0.0139276	0.0129769	0.0129803	0.0130787	0.0140489	0	0.0147319	0.0133333	0.019073	0.0107296	0.0115647	0.123453	0.00771543	0.00215428	0.0148211	0.0186889	0.00751651	0.00734469	0.00580277	0.0129693	0.0161972	0.0120723	0.0363188	0	0.00201935	0.033885	0.000593199	0.0157197	0.0057575
sequence-specific DNA binding	0.0241604	0.0642178	0.0258465	0.0262467	0.0281136	0.0267773	0.0219587	0.0417827	0.0519076	0.0259605	0.0130787	0.0280978	0.0515464	0.0441956	0.0533333	0	0.0429185	0.0346941	0.00264605	0.118147	0.427945	0.000897002	0.00102645	0.693758	0.00332921	0.00151558	0.0271732	0.0248123	0.00042639	0.00112857	0.00072743	0.00212994	0.0875606	0	0.0132588	0.0250294
serine-tRNA ligase activity	0.0241604	0.0256871	0.0258465	0.0524934	0.0421704	0.040166	0.0219587	0.0139276	0.0389307	0.0129803	0.0392362	0.0421467	0.0257732	0.0294638	0.04	0	0.0429185	0.0462588	0.00246701	0.00530154	0.0250408	0.138587	0.0392262	0.0322504	0.0163684	0.00912973	0.00729555	0.00288096	0.0600943	0.0430427	0.000299003	0.00877634	0.000411505	0	0.0291725	0.0228323
serine-type D-Ala-D-Ala carboxypeptidase activity	0.0120802	0	0.0129232	0	0	0	0	0	0.0129769	0	0	0	0	0	0	0	0	0.0115647	0.00159441	0	0.000365457	0	0	0	0	0	0.000553066	0	0	0	0	0	0	0	0	0.000688316
serine-type aminopeptidase activity	0	0.0128436	0	0	0.0140568	0.0133887	0.0109794	0	0.0129769	0.0129803	0	0	0	0	0.0133333	0.019073	0.0107296	0.0115647	0	0.00414572	0	0	0.00894117	0.00281916	0.000179267	0	0.000166148	0.049469	0	0	0	0	0.000225166	0.00311531	0.0129622	0.000248068
serine-type endopeptidase activity	0.362406	0.346776	0.323081	0.341207	0.309249	0.361494	0.329381	0.4039	0.428238	0.363448	0.366205	0.351222	0.670103	0.412493	0.4	0.572191	0.26824	0.346941	6.40519	6.95367	5.51968	2.14154	6.52172	5.12616	3.27809	9.0986	5.38094	7.95644	3.29227	3.35408	3.96639	6.79083	9.79251	4.47813	4.52091	4.84803
serine-type endopeptidase inhibitor activity	0.169123	0.141279	0.116309	0.11811	0.0983975	0.133887	0.120773	0.139276	0.155723	0.155763	0.117709	0.182636	0.154639	0.103123	0.146667	0.209804	0.128755	0.138776	0.190809	0.0551416	0.0779482	0.0105508	0.00788613	0.129148	0.0282581	0.0482686	0.185499	0.106838	0.141226	0.076997	0.0103969	0.00236202	0.0769797	0.117611	0.0179839	0.0209862
serine-type peptidase activity	0.0241604	0.0256871	0.0129232	0.0262467	0.0281136	0.0267773	0.0219587	0.0278552	0.0129769	0.0129803	0.0261575	0.0280978	0.0257732	0.0294638	0.04	0.0572191	0.0321888	0.0231294	0.0262347	0.00223627	0.000473138	0.00048189	0.00605192	0.00533775	0.00146206	0.0198595	0.00462569	0.00261383	0.0106451	0.00583473	0.0106295	0.000732768	0.0297534	0.0616559	0.000262022	0.00174502
shikimate 3-dehydrogenase (NADP+) activity	0.0241604	0.0128436	0.0387697	0.0262467	0.0281136	0.040166	0.0439174	0.0139276	0.0129769	0	0.0130787	0.0280978	0	0.0589275	0.0533333	0.0572191	0.0321888	0.0462588	0.0005815	0.000548835	0.0147777	0.0092698	0.00319758	0.0111773	0.0029603	0.000554618	0.0149124	0	0.00444717	0.000739924	0	0.00525303	0.00554362	0.0018348	0.00425618	0.0194525
siderophore uptake transmembrane transporter activity	0.0241604	0.0128436	0.0258465	0.0131234	0.0140568	0	0.0109794	0	0.0259538	0.0129803	0	0.0140489	0.0257732	0.0294638	0.0266667	0	0.0107296	0	0.000638361	0.000539659	0.0018382	0.000526039	0.00803108	0	0.000449068	0	0.0716986	0.00568046	0	0.250101	0.000402434	0.000547846	0.0021135	0	0.00023618	0
sigma factor activity	0.0120802	0.0128436	0.0129232	0.0131234	0	0.0267773	0.0219587	0.0278552	0.0129769	0	0.0261575	0.0280978	0	0.0147319	0.0133333	0	0.0214592	0.0231294	0.0189865	0.000223812	0.00153783	0.000844708	0	0.00525415	0.0205632	0.00128057	0.000252055	0	0.00723445	0.00606368	0	0.00350355	0.000712726	0	0.000455306	0.00923231
signaling receptor activity	0.0483209	0.0385307	0.0387697	0.0262467	0.0281136	0.0133887	0.0219587	0.0139276	0.0389307	0.0259605	0.0130787	0.0280978	0.0257732	0.0589275	0.04	0	0.0107296	0	0.0198483	0.00249976	0.00206542	0.00398989	0.00825603	0.000444517	0.000571997	0.000240266	0.071741	0.00653147	0.00570628	0.251859	0.000402434	0.000965298	0.00215197	0	0.00023618	0
signaling receptor binding	0.0362406	0.0256871	0.0387697	0.0393701	0.0281136	0.0267773	0.0329381	0.0557103	0.0389307	0.0389408	0.0392362	0.0421467	0.0773196	0.0441956	0.04	0.0762922	0.0429185	0.0346941	0.000294892	0.000145759	0.000972887	0.00172078	0.00179601	0.00182344	0.0018788	0.000589546	0.000437229	0.102411	0.00175243	0.0084221	0.00779137	0.00104992	0.00451136	0.889147	0.000821944	0.0759729
single-stranded DNA binding	0.0120802	0.0128436	0.0258465	0.0393701	0.0140568	0.0133887	0.0329381	0.0278552	0.0259538	0.0259605	0.0130787	0.0140489	0	0.0147319	0.04	0.019073	0.0429185	0.0231294	0.00020343	0.00257497	0.000705484	0.00422627	0.000406302	0.000305637	0.0116304	0.00262572	0.00050318	0.00860154	0.0130342	0.00128694	0	0.00146392	0.00420262	7.00426e-05	0.0042624	0.00190566
sirohydrochlorin cobaltochelatase activity	0.0604011	0.0642178	0.103386	0.104987	0.0562272	0.107109	0.0878349	0.0696379	0.0908383	0.0908619	0.0784724	0.0842933	0.0515464	0.0441956	0.0933333	0.0572191	0.0965665	0.0925176	0.00551017	0.0119488	0.0126381	0.0539721	0.00515776	0.0203409	0.0236756	0.0158358	0.0361322	0.00841774	0.016346	0.0214134	0.000948445	0.0117099	0.000964487	0.00050687	0.0899335	0.121872
sirohydrochlorin ferrochelatase activity	0.0120802	0.0128436	0.0129232	0.0131234	0.0140568	0.0133887	0.0109794	0.0139276	0.0129769	0.0129803	0.0130787	0.0140489	0.0257732	0.0147319	0.0133333	0.019073	0.0107296	0.0115647	0.0060655	0.00186794	0.000455501	0.000994433	0.00328716	0.00364517	0.0108804	0.0011684	0.00183325	0.0243614	0.00112305	0.00441475	0.00340983	0.00758954	0.00127085	0.000137639	0.0122112	0.000296306
solute:proton antiporter activity	0.0241604	0.0256871	0.0129232	0.0262467	0.0140568	0.0267773	0.0219587	0.0278552	0.0259538	0.0259605	0.0261575	0.0280978	0.0515464	0.0441956	0.0133333	0.0381461	0.0214592	0.0231294	0.527614	0.056224	0.105831	0.000753282	0.18303	0.0685991	0.00177025	0.000719364	0.00112452	0.00088387	0.122105	0.00117595	0.00128129	0.129529	0.00157639	0.000357912	0.00569055	0.219218
sphingomyelin phosphodiesterase activity	0.0120802	0.0128436	0	0	0.0140568	0	0.0109794	0	0	0.0129803	0.0130787	0.0140489	0.0257732	0	0.0133333	0	0	0.0115647	0.000481978	0.000517448	0	0	0.00023414	0	0.000225387	0	0	0.000355347	0.000384474	0.000408902	0.00465658	0	0.000642915	0	0	0.00707377
starch binding	0.0362406	0.0385307	0.0775394	0.0393701	0.0281136	0.0669434	0.0548968	0.097493	0.0259538	0.0389408	0.0653937	0.0842933	0.0515464	0.0736594	0.0933333	0.114438	0.0536481	0.0693882	0.00676053	0.000883285	0.00294409	0.00669585	0.000535233	0.00197243	0.00393369	0.0180974	0.00497125	0.0302531	0.0815916	0.0550612	0.0140102	0.00222359	0.0111508	0.00236546	0.00211668	0.0257475
strictosidine synthase activity	0.0120802	0.0128436	0.0129232	0.0131234	0.0140568	0	0.0109794	0.0139276	0.0129769	0.0129803	0	0.0140489	0	0	0.0133333	0.019073	0.0107296	0.0115647	0.000320021	0.000269128	6.10496e-05	0.00035813	0.000136225	0	0.0003379	0.010279	0.00019266	0.0078493	0	0.000962848	0	0	0.00045228	0.0185361	7.78903e-05	0.0108539
structural constituent of cytoskeleton	0.0241604	0.0385307	0.0129232	0.0262467	0.0140568	0.0267773	0.0109794	0.0139276	0.0259538	0.0519211	0.0130787	0.0140489	0.0515464	0.0294638	0.0266667	0.0953652	0.0429185	0.0346941	0.00416872	0.00161085	0.000263527	0.00392871	0.000110769	0.000917237	0.000104124	3.15331e-05	0.00106867	0.00463471	0.00595173	6.55474e-05	0.0021214	0.000319606	0.000370352	0.0770384	0.00197291	0.000910056
structural constituent of ribosome	4.6992	4.66221	4.27759	4.40945	4.0343	4.32454	4.60035	4.69359	4.64573	4.46521	4.34214	4.46755	3.45361	3.97761	3.8	3.33778	4.08798	4.02452	2.82806	1.48351	1.67301	4.86451	2.84698	2.17052	4.86096	2.34397	3.62449	3.72642	3.06328	3.48695	0.565729	1.76866	0.796475	1.27611	3.47331	2.76248
structural molecule activity	0.374487	0.398151	0.348927	0.288714	0.309249	0.321328	0.296443	0.320334	0.389307	0.350467	0.287732	0.393369	0.412371	0.441956	0.426667	0.43868	0.332618	0.277553	0.178039	0.30132	0.219975	0.0549398	0.0559061	0.178438	0.285372	0.174233	0.157103	0.302015	0.0955776	0.2444	0.110967	0.0943807	0.257088	0.0963446	0.211592	0.0835446
succinate dehydrogenase activity	0.0362406	0.0513743	0.0387697	0.0131234	0.0562272	0.0267773	0.0548968	0.0557103	0.0389307	0.0259605	0.0392362	0.0561956	0.0257732	0.0589275	0.0533333	0.0381461	0.0643777	0.0462588	0.00043016	0.00622158	0.0153501	0.00239226	0.0118135	0.0103846	0.0034351	0.0146497	0.0014593	0.00154004	0.00922195	0.004725	0.0017134	0.000871041	0.00357791	0.000143371	0.0233879	0.027194
sucrose synthase activity	0.0362406	0	0.0258465	0.0131234	0.0140568	0.0133887	0.0219587	0.0278552	0.0389307	0.0259605	0.0130787	0.0140489	0.0257732	0.0294638	0.0133333	0.019073	0.0107296	0.0115647	0.0162565	0	0.000322983	0.000113841	0.00366191	0.00182484	0.000916894	0.000536674	0.00182804	0.000494075	0.000498569	0.000670031	3.44929e-05	0.000317785	0.000121148	0.000202548	0.000128742	0.000476194
sulfate transmembrane transporter activity	0.0241604	0.0256871	0.0258465	0.0262467	0.0281136	0.0267773	0.0219587	0.0278552	0.0259538	0.0259605	0.0261575	0.0280978	0.0257732	0.0294638	0.0266667	0.019073	0.0214592	0.0231294	0.0141881	0.00458562	0.00182348	0.00482438	0.00299894	0.00201184	0.00982835	0.00230006	0.000129115	0.00445339	0.00372027	0.00951477	0.000368544	0.000434781	0.00444214	0.00019604	0.00499767	0.0038993
sulfite reductase activity	0.0120802	0.0128436	0.0129232	0.0131234	0.0140568	0.0133887	0.0109794	0.0139276	0.0129769	0.0129803	0.0130787	0.0140489	0	0.0147319	0.0133333	0	0.0107296	0.0115647	0.000120364	0.000437394	0.000592304	0.00771137	0.00013648	0.00391708	0.00152405	0.00609755	0.000789737	0.000866331	0.0114582	0.000218495	0	0.00502508	0.00233518	0	0.00012528	0.00366457
sulfoacetaldehyde acetyltransferase activity	0	0.0128436	0.0129232	0.0131234	0.0140568	0.0133887	0.0109794	0	0	0.0129803	0.0130787	0.0140489	0	0.0147319	0.0133333	0	0.0107296	0.0115647	0	0.000240546	0.0001741	0.00215077	0.00983575	0.00121037	0.000959851	0	0	0.000133252	7.63e-05	7.59436e-05	0	0.000601478	0.00197342	0	0.000392729	0.000212832
sulfuric ester hydrolase activity	0	0	0	0	0	0	0	0.0139276	0	0.0129803	0.0130787	0.0140489	0.0257732	0	0.0133333	0.019073	0	0.0115647	0	0	0	0	0	0	0	0.000300133	0	0.00017175	0.000827845	0.00033804	0.000150667	0	0.0121934	0.000105725	0	0.00017821
superoxide dismutase activity	0.0241604	0.0128436	0.0258465	0.0131234	0.0281136	0.0133887	0.0219587	0.0278552	0.0129769	0.0129803	0.0392362	0.0140489	0.0515464	0.0294638	0.0133333	0.019073	0.0107296	0.0231294	0.0144908	0.000440099	0.000750842	0.000508837	0.0379028	0.00108474	0.0143039	0.00600893	0.0243325	9.02247e-05	0.0503936	0.00491894	0.00738944	0.00488774	0.00087932	0.000161154	0.000616982	0.0381815
superoxide-generating NADPH oxidase activity	0	0	0	0	0	0	0	0	0	0	0	0	0	0	0	0.019073	0	0	0	0	0	0	0	0	0	0	0	0	0	0	0	0	0	0.017751	0	0
tRNA binding	0.144963	0.166966	0.168002	0.15748	0.0983975	0.147275	0.120773	0.111421	0.1687	0.116822	0.130787	0.140489	0.128866	0.162051	0.0933333	0.114438	0.160944	0.173471	0.0167061	0.00814718	0.0189036	0.0618275	0.0251811	0.025405	0.0108683	0.00702715	0.0339265	0.00480259	0.0191865	0.015614	0.00815614	0.026062	0.00207849	0.00332427	0.024163	0.0214399
tetrahydrodipicolinate N-acetyltransferase activity	0	0.0128436	0	0.0131234	0.0140568	0	0.0109794	0.0139276	0.0129769	0	0.0130787	0.0140489	0	0	0	0	0	0.0115647	0	0.000237187	0	0.000248388	0.000512753	0	0.000235871	0.000321452	0.0046023	0	0.000331581	0.000347688	0	0	0	0	0	0.00019465
thiamine pyrophosphate binding	0.628171	0.436681	0.581546	0.564304	0.590385	0.60249	0.636803	0.543175	0.558007	0.623053	0.575464	0.6322	0.541237	0.500884	0.453333	0.572191	0.504292	0.612929	0.412877	0.20454	0.28512	0.564338	0.274246	0.34256	0.290156	0.272215	0.454075	0.417682	0.803063	0.407403	0.838474	0.182988	0.309426	0.0211182	0.439678	0.446192
thiamine-phosphate diphosphorylase activity	0	0.0128436	0	0	0.0140568	0	0.0109794	0	0.0129769	0	0	0	0	0	0	0	0	0	0	0.00012549	0	0	4.28116e-05	0	0.00341678	0	0.00421596	0	0	0	0	0	0	0	0	0
thiol oxidase activity	0.0120802	0.0128436	0.0129232	0.0131234	0.0140568	0.0133887	0.0109794	0.0139276	0.0129769	0.0129803	0.0130787	0.0140489	0	0.0147319	0.0133333	0.019073	0.0107296	0.0115647	0.00976499	0.000727127	0.000153263	0.000230978	0.000217814	0.000110442	0.00362151	0.000229614	0.000284282	0.0075679	0.000732573	0.00255668	0	0.00103946	0.000267977	0.00890696	0.000119932	0.000268478
thioredoxin peroxidase activity	0.0241604	0.0256871	0.0258465	0.0262467	0.0281136	0.040166	0.0329381	0.0417827	0.0519076	0.0129803	0.0392362	0.0280978	0.0257732	0.0147319	0.0266667	0.0381461	0.0321888	0.0115647	0.0339524	0.0127738	0.00363514	0.000484969	0.00311716	0.0108314	0.00305493	0.00535373	0.00445507	0.000434622	0.00369318	0.00195506	0.000940105	0.00253008	0.000477032	0.000640497	0.0256366	0.00707794
thioredoxin-disulfide reductase activity	0.0483209	0.0513743	0.0387697	0.0524934	0.0562272	0.0267773	0.0439174	0.0417827	0.0389307	0.0259605	0.0392362	0.0702445	0.103093	0.0294638	0.04	0.0381461	0.0429185	0.0462588	0.00181035	0.00181357	0.00207782	0.00540473	0.0220187	0.00967957	0.0169082	0.0145936	0.00694162	0.00255332	0.00606804	0.00500042	0.0203176	0.00525102	0.000498972	0.00252097	0.0100366	0.0239526
threonine-tRNA ligase activity	0.0483209	0.0385307	0.0516929	0.0393701	0.0421704	0.040166	0.0548968	0.0417827	0.0519076	0.0389408	0.0523149	0.0561956	0.0515464	0.0589275	0.04	0.0381461	0.0429185	0.0462588	0.030615	0.00655226	0.00591614	0.0383213	0.0811718	0.0013833	0.13817	0.000938023	0.00965828	0.150823	0.0290153	0.0339342	0.585569	0.0275912	0.0242943	0.000823814	0.0054707	0.00966658
transaminase activity	0.193283	0.205497	0.206772	0.19685	0.196795	0.227607	0.17567	0.181058	0.181677	0.155763	0.222338	0.168587	0.180412	0.162051	0.186667	0.19073	0.203863	0.1966	0.0275588	0.863092	0.0800744	0.15202	0.194187	1.04899	0.149505	0.0233752	0.207127	0.133462	0.170861	0.134739	0.0093257	0.0449098	0.0521449	0.0062628	0.141715	0.0917017
transcription coregulator activity	0.0362406	0.0256871	0.0258465	0.0262467	0.0140568	0.0267773	0.0329381	0.0278552	0.0259538	0.0389408	0.0392362	0.0280978	0.0257732	0.0147319	0.04	0.0381461	0.0321888	0.0346941	0.00113206	0.000549686	0.00262491	0.0108118	0.00384562	0.000820455	0.00182517	0.000612277	0.000803407	0.00146129	0.0112616	0.00325301	0.000574547	0.0061583	0.00119168	0.000158882	0.00129012	0.000700909
transcription factor binding	0	0	0.0129232	0	0.0140568	0.0133887	0.0219587	0.0139276	0.0129769	0.0129803	0	0	0	0.0147319	0.0133333	0	0.0107296	0.0231294	0	0	0.000308678	0	0.000365435	0.000638639	0.00501851	0.000256785	0.000470321	0.000464545	0	0	0	0.000370559	0.000687856	0	0.000209974	0.0036806
transferase activity	0.302005	0.295402	0.232618	0.288714	0.267079	0.240996	0.263505	0.264624	0.311446	0.233645	0.287732	0.224782	0.180412	0.294638	0.226667	0.324242	0.257511	0.254423	0.0820204	0.0397441	0.0263985	0.126575	0.131558	0.128502	0.107398	0.0774037	0.140825	0.0493321	0.156864	0.0879218	0.0208224	0.0656032	0.0210376	0.0267764	0.216489	0.099708
transferase activity, transferring acyl groups	0.193283	0.17981	0.180925	0.15748	0.168681	0.174053	0.153711	0.194986	0.181677	0.194704	0.143866	0.140489	0.206186	0.162051	0.173333	0.171657	0.171674	0.150341	0.0370914	0.0195157	0.0609916	0.223417	0.149755	0.0337223	0.0847484	0.0757966	0.0501764	0.0169468	0.0757135	0.0709611	0.0476306	0.0513381	0.0225752	0.0244123	0.090159	0.124253
transferase activity, transferring acyl groups other than amino-acyl groups	0.302005	0.282558	0.271388	0.183727	0.196795	0.321328	0.230567	0.320334	0.246561	0.272586	0.248496	0.280978	0.206186	0.265174	0.253333	0.19073	0.27897	0.289118	0.124498	0.396803	0.0799315	0.112671	0.06213	0.108868	0.114911	0.177895	0.167625	0.0964048	0.146417	0.113916	0.00232213	0.0431325	0.175841	0.0521701	0.249064	0.241217
transferase activity, transferring acyl groups, acyl groups converted into alkyl on transfer	0.0483209	0.0385307	0.0387697	0.0393701	0.0281136	0.0267773	0.0548968	0.0417827	0.0648845	0.0389408	0.0523149	0.0280978	0.0257732	0.0294638	0.0666667	0.019073	0.0536481	0.0462588	0.00158229	0.00116112	0.00323042	0.0260769	0.0169906	0.000706674	0.00773273	0.00495474	0.00287933	0.00395505	0.00969664	0.0078584	0.000221214	0.00770949	0.00442215	0.000755225	0.0444845	0.00881281
transferase activity, transferring alkyl or aryl (other than methyl) groups	0.0845615	0.0385307	0.0516929	0.0787402	0.0562272	0.107109	0.0878349	0.0557103	0.0519076	0.0519211	0.0392362	0.0561956	0.0257732	0.0883913	0.0266667	0.019073	0.0429185	0.0346941	0.0152664	0.0401508	0.0416645	0.0679423	0.00253543	0.0178621	0.00567845	0.00423958	0.0368962	0.0239202	0.0169117	0.0153948	7.19473e-05	0.00713156	0.00048358	0.000140785	0.016741	0.00182443
transferase activity, transferring glycosyl groups	0.0120802	0	0	0.0131234	0.0140568	0	0.0109794	0.0139276	0	0	0.0130787	0.0140489	0	0.0147319	0.0133333	0	0	0.0115647	0.000131611	0	0	0.00932315	0.000343427	0	0.00965762	0.000196949	0	0	0.000231251	0.00172091	0	0.0365505	0.0100889	0	0	0.00213281
transferase activity, transferring pentosyl groups	0.0120802	0.0256871	0	0	0	0	0	0	0	0	0.0130787	0.0140489	0	0	0	0	0.0214592	0.0115647	0.000208442	0.0170086	0	0	0	0	0	0	0	0	0.000250428	0.000137842	0	0	0	0	0.00738241	0.00282349
transferase activity, transferring phosphorus-containing groups	0.761053	0.821988	0.788317	0.748031	0.773123	0.816709	0.724638	0.821727	0.817545	0.843718	0.837039	0.75864	0.670103	0.78079	0.746667	0.610338	0.772532	0.682318	0.461867	0.444177	1.76924	1.98397	1.10964	1.05474	1.15575	0.494679	0.637701	0.513564	1.83465	0.585694	0.0302313	0.70603	0.169051	0.0590374	0.906332	0.814952
transition metal ion binding	0.0241604	0.0128436	0.0129232	0.0131234	0	0	0.0109794	0	0.0259538	0.0129803	0.0261575	0.0280978	0.0515464	0.0294638	0.0266667	0.0381461	0.0107296	0.0115647	0.00615408	0.000158455	0.000334621	0.0002106	0	0	6.48486e-05	0	0.00271535	0.0230426	0.00725501	0.0141167	0.0203533	0.00518628	0.000103886	0.0610806	0.000202022	0.0099018
transketolase activity	0.0241604	0.0256871	0.0387697	0.0393701	0.0421704	0.0133887	0.0219587	0.0278552	0.0259538	0.0129803	0.0261575	0.0140489	0.0257732	0.0294638	0.0266667	0.0381461	0.0214592	0.0346941	0.000846062	0.000106526	0.00390063	0.00116393	0.00140697	0.000250735	0.00998338	0.000334735	0.00361308	0.000145679	0.00611491	0.000385374	0.000161388	0.00394571	0.000227011	0.000140962	0.00960655	0.00035486
translation elongation factor activity	1.76371	1.75957	1.69294	1.78478	1.91172	1.75392	1.78964	1.8663	1.80379	1.79128	1.83102	1.75611	1.64948	1.6647	1.65333	1.44955	1.84549	1.75784	1.56267	0.84365	0.844055	2.88359	1.09393	0.941825	3.57737	0.727617	1.48333	0.902299	3.05152	1.56142	0.246826	1.24736	0.313214	0.073775	2.4906	1.87975
translation initiation factor activity	0.0483209	0.0513743	0.0387697	0.0262467	0.0421704	0.040166	0.0768555	0.0417827	0.0389307	0.0389408	0.0523149	0.0561956	0.0257732	0.0441956	0.0533333	0.019073	0.0643777	0.0462588	0.535925	0.0092731	0.686528	0.0116051	0.0028921	0.040155	0.0126746	0.00243796	0.00666712	0.00201715	0.00302309	0.00297617	0.000126237	0.434914	0.255385	0.000184254	0.0797318	0.0107676
translation release factor activity	0.0120802	0	0.0129232	0.0262467	0.0140568	0	0.0219587	0.0139276	0.0129769	0.0259605	0.0261575	0.0280978	0	0.0147319	0.0133333	0	0.0107296	0.0231294	0.000500648	0	0.00173919	0.00583443	0.000540805	0	0.00471985	0.000539411	0.000400043	0.000892354	0.00210873	0.00288996	0	0.00188826	0.000178975	0	0.00731693	0.00159921
translation release factor activity, codon specific	0.0120802	0	0.0129232	0.0262467	0.0140568	0	0.0219587	0.0139276	0.0129769	0.0259605	0.0261575	0.0280978	0	0.0147319	0.0133333	0	0.0107296	0.0231294	0.000500648	0	0.00173919	0.00583443	0.000540805	0	0.00471985	0.000539411	0.000400043	0.000892354	0.00210873	0.00288996	0	0.00188826	0.000178975	0	0.00731693	0.00159921
transmembrane signaling receptor activity	0.0241604	0	0.0129232	0.0524934	0	0.0535547	0.0329381	0.0139276	0.0519076	0.0259605	0.0392362	0.0421467	0.0515464	0.0147319	0.0133333	0.0381461	0.0429185	0.0115647	0.00778214	0	0.00230096	0.00337267	0	0.0077337	0.00557498	0.000321586	0.0753399	0.000906242	0.0034494	0.000958858	0.000162773	0.00577406	0.000117769	0.00667402	0.0169662	0.00126894
transmembrane transporter activity	0.144963	0.17981	0.193849	0.144357	0.182738	0.147275	0.131752	0.153203	0.155723	0.181724	0.170024	0.196684	0.154639	0.191514	0.2	0.152584	0.160944	0.138776	0.0784906	0.0238979	0.0216715	1.81647	0.0852825	0.0201866	0.0530398	0.0439729	0.168669	0.138343	0.0216164	0.0628864	0.00708341	0.0545854	0.796682	0.0352023	0.02578	0.674918
transposase activity	0.0120802	0.0128436	0.0129232	0.0131234	0.0140568	0	0.0109794	0.0139276	0.0129769	0.0129803	0	0	0.0257732	0	0.0133333	0	0.0107296	0.0115647	0.0142669	0.00055955	0.0153766	0.00036808	0.0650566	0	0.000317271	0.146565	0.000380484	0.00472836	0	0	0.00264585	0	0.0121913	0	0.00215313	0.00368674
triglyceride lipase activity	0.0241604	0.0128436	0.0387697	0.0131234	0.0281136	0.0267773	0.0329381	0.0278552	0.0389307	0.0389408	0.0130787	0.0421467	0.0515464	0.0441956	0.04	0.0381461	0.0214592	0.0231294	0.0329448	0.0188303	0.0583832	0.00964605	0.115694	0.0348049	0.0230682	0.033602	0.0388949	0.0373278	0.0210084	0.0862623	0.0157367	0.0253506	0.197562	0.000183947	0.0270356	0.00129345
triose-phosphate isomerase activity	0.314086	0.295402	0.323081	0.249344	0.253022	0.281162	0.252525	0.264624	0.324423	0.194704	0.183102	0.196684	0.206186	0.309369	0.306667	0.24795	0.203863	0.265988	0.210463	0.0595543	0.125518	0.129213	0.411504	0.189728	0.149317	0.124265	0.251596	0.129167	0.177682	0.0622661	0.004552	0.235935	0.0378119	0.0400034	0.213127	0.118426
tripeptide aminopeptidase activity	0.0241604	0.0128436	0	0	0.0140568	0.0133887	0.0109794	0	0.0259538	0.0259605	0.0130787	0	0	0.0147319	0	0	0.0214592	0.0115647	0.00201497	0.000169786	0	0	0.00301004	0.000351927	0.00032771	0	0.0011495	0.000306825	0.00104002	0	0	0.00202673	0	0	0.0138286	0.000578882
tryptophan synthase activity	0.0120802	0.0128436	0.0129232	0.0131234	0	0.0133887	0.0109794	0.0139276	0.0129769	0.0129803	0.0130787	0.0140489	0	0	0.0133333	0.019073	0.0107296	0.0115647	0.00131138	0.00182701	0.00094543	0.000303579	0	0.000995826	0.000121346	0.00152515	0.00057009	0.00885109	0.000353231	0.000307519	0	0	0.000160898	7.53088e-05	0.00466869	0.000540346
tryptophan-tRNA ligase activity	0	0.0128436	0.0129232	0.0131234	0.0140568	0	0.0219587	0.0139276	0.0129769	0.0129803	0.0130787	0.0140489	0	0.0147319	0.0133333	0	0.0214592	0.0115647	0	8.25788e-05	0.000724148	0.0130485	0.00165553	0	0.00273414	0.00278046	0.000595887	0.000609088	0.00244272	0.000847108	0	0.000397439	7.04868e-05	0	0.00579496	0.00880927
tryptophanase activity	0	0	0	0	0	0	0	0	0	0	0.0130787	0	0	0	0.0133333	0.019073	0.0107296	0.0115647	0	0	0	0	0	0	0	0	0	0	0.000794973	0	0	0	0.000131238	0.000189345	0.00148325	0.0237029
type I site-specific deoxyribonuclease activity	0.0120802	0.0256871	0.0258465	0.0262467	0.0140568	0.0133887	0.0219587	0.0139276	0.0259538	0.0259605	0.0261575	0	0	0.0147319	0.0133333	0	0.0107296	0.0115647	0.000175058	0.00495058	0.00304836	0.0027725	0.0159618	0.0759727	0.0137192	0.271105	0.000922365	0.000431816	0.000877156	0	0	0.000445474	0.000395318	0	0.000674321	0.0749816
ubiquitin protein ligase binding	0.0120802	0.0256871	0	0.0131234	0.0140568	0.0267773	0.0109794	0.0278552	0.0129769	0	0.0130787	0.0140489	0	0.0147319	0.0266667	0.0381461	0.0214592	0.0231294	0.000350079	0.000184031	0	0.000906318	0.00197873	0.000455923	0.00438891	0.00379065	0.00861809	0	5.80898e-05	0.000240827	0	0.000586822	0.000317613	0.0134932	0.00732947	0.0279728
ubiquitin-like modifier activating enzyme activity	0.0120802	0.0128436	0.0129232	0.0131234	0.0140568	0.0133887	0.0109794	0.0139276	0	0.0129803	0.0130787	0.0140489	0.0257732	0.0147319	0.0133333	0.019073	0.0107296	0.0115647	4.70394e-05	0.000104277	0.000241637	0.000146586	0.000148587	8.82412e-05	0.000228335	0.000396653	0	0.000385153	0.000176394	5.87296e-05	5.00389e-05	0.000119526	0.00963404	0.00232325	0.00127089	0.000295501
unfolded protein binding	0.434888	0.513743	0.413544	0.406824	0.463874	0.522158	0.483092	0.487465	0.532053	0.441329	0.496992	0.435516	0.412371	0.427225	0.36	0.476826	0.579399	0.485718	0.209336	0.13427	0.266054	0.173064	0.149284	0.204307	0.222688	0.0731889	0.104571	0.080807	0.163798	0.0829167	0.155286	0.107286	0.233338	0.0511253	0.200943	0.211096
urease activity	0.0362406	0.0513743	0.0516929	0.0393701	0.0562272	0.0535547	0.0439174	0.0557103	0.0519076	0.0519211	0.0523149	0.0421467	0.0257732	0.0441956	0.04	0.019073	0.0429185	0.0346941	0.0597325	0.00132738	0.00244796	0.0103445	0.000900304	0.000723737	0.0032476	0.00093608	0.00955207	0.0065913	0.0109271	0.00164728	0.00027231	0.00106826	0.0040495	0.00307062	0.00817354	0.00138356
uridylate kinase activity	0.0120802	0.0128436	0.0129232	0.0262467	0.0281136	0.0267773	0.0219587	0.0278552	0.0259538	0.0259605	0.0261575	0.0140489	0.0257732	0.0294638	0.0133333	0.019073	0.0214592	0.0231294	0.0835572	0.163023	0.00307806	0.0363349	0.419374	0.0566812	0.0476644	0.00300736	0.00264852	0.104701	0.0274591	0.00348181	0.240528	0.745443	0.231121	0.00230094	0.159639	0.0692142
uridylyltransferase activity	0.0483209	0.0385307	0.0387697	0.0262467	0.0281136	0.040166	0.0329381	0.0417827	0.0259538	0.0259605	0.0392362	0.0280978	0.0257732	0.0294638	0.04	0.019073	0.0321888	0.0231294	0.0237679	0.000360013	0.00303848	0.000304814	0.00051393	0.00881392	0.000926322	0.00047707	0.00158935	0.000216409	0.00137983	0.000610265	0.00191064	0.000151276	0.00115194	0.0533519	0.00265429	0.00485097
urocanate hydratase activity	0.0241604	0	0.0258465	0	0.0140568	0.0267773	0.0219587	0.0278552	0.0129769	0.0259605	0.0261575	0	0.0257732	0	0.0266667	0	0.0214592	0	0.00031861	0	0.00147815	0	0.000323003	0.000827574	0.0155117	0.00882943	0.00220536	0.000731137	0.00213572	0	0.000390226	0	0.00252478	0	0.000572159	0
uroporphyrin-III C-methyltransferase activity	0.0120802	0.0128436	0.0129232	0.0131234	0.0140568	0.0133887	0.0109794	0.0139276	0.0129769	0.0129803	0.0130787	0.0140489	0.0257732	0.0147319	0.0133333	0.019073	0.0107296	0.0115647	0.0060655	0.00186794	0.000455501	0.000994433	0.00328716	0.00364517	0.0108804	0.0011684	0.00183325	0.0243614	0.00112305	0.00441475	0.00340983	0.00758954	0.00127085	0.000137639	0.0122112	0.000296306
uroporphyrinogen decarboxylase activity	0.0241604	0.0385307	0.0258465	0.0131234	0.0140568	0.0133887	0.0109794	0.0278552	0.0259538	0.0259605	0.0130787	0.0280978	0.0515464	0.0294638	0.0266667	0.019073	0.0214592	0.0115647	0.00377754	0.000395526	0.000524394	0.00341593	0.00811874	0.000298423	0.00566857	0.00231079	0.00506928	0.00476314	0.00251268	0.00120188	0.0182588	0.000383674	0.000617885	0.000149699	0.003901	0.000508473
uroporphyrinogen-III synthase activity	0.0120802	0.0128436	0.0129232	0.0131234	0.0140568	0.0133887	0.0109794	0.0139276	0.0129769	0.0129803	0.0130787	0.0140489	0.0257732	0.0147319	0.0133333	0.019073	0.0107296	0.0115647	0.0060655	0.00186794	0.000455501	0.000994433	0.00328716	0.00364517	0.0108804	0.0011684	0.00183325	0.0243614	0.00112305	0.00441475	0.00340983	0.00758954	0.00127085	0.000137639	0.0122112	0.000296306
valine-tRNA ligase activity	0.0120802	0.0128436	0.0129232	0.0131234	0.0140568	0.0133887	0.0109794	0.0139276	0.0129769	0.0129803	0.0130787	0.0140489	0	0.0147319	0.0133333	0	0.0107296	0.0115647	0.000204669	0.000153213	0.000290383	0.017598	0.00250466	0.000361453	0.00158002	0.00284119	0.000318367	0.000275708	0.00694802	0.00465833	0	0.000991842	0.000111897	0	0.00153132	0.00513208
vitamin D binding	0	0.0128436	0.0129232	0	0	0	0	0	0.0129769	0.0129803	0.0130787	0	0	0.0147319	0.0133333	0.019073	0.0107296	0	0	0.000102609	0.000157104	0	0	0	0	0	0.000365277	0.000292322	0.000171481	0	0	4.33572e-05	1.75367e-05	0.00907016	8.87332e-05	0
vitamin transmembrane transporter activity	0	0.0128436	0.0129232	0	0	0	0	0	0.0129769	0.0129803	0.0130787	0	0	0.0147319	0.0133333	0.019073	0.0107296	0	0	0.000102609	0.000157104	0	0	0	0	0	0.000365277	0.000292322	0.000171481	0	0	4.33572e-05	1.75367e-05	0.00907016	8.87332e-05	0
voltage-gated anion channel activity	0.0483209	0.0385307	0.0516929	0.0262467	0.0702839	0.040166	0.0329381	0.0696379	0.0519076	0.0649013	0.0261575	0.0702445	0.103093	0.0736594	0.0533333	0.0762922	0.0429185	0.0462588	0.0054648	0.00321206	0.0101755	0.000431762	0.00718954	0.002903	0.00518536	0.0202088	0.0126861	0.0159159	0.0103918	0.0187548	0.0182894	0.00889354	0.00884909	0.0172822	0.00913726	0.00577529
xylose isomerase activity	0.0483209	0.0513743	0.0646162	0.0393701	0.0562272	0.0669434	0.0768555	0.0557103	0.0389307	0.0389408	0.0653937	0.0421467	0.0773196	0.0589275	0.0666667	0.0762922	0.0643777	0.0693882	0.0119657	0.0103194	0.0365752	0.00303077	0.0103515	0.007468	0.157188	0.0049639	0.00307957	0.00404546	0.0199272	0.0171285	0.000527337	0.178828	0.00796768	0.000578728	0.0850311	0.0243974
xylulokinase activity	0.0241604	0.0256871	0.0258465	0.0131234	0.0140568	0.0267773	0.0109794	0.0139276	0.0259538	0.0129803	0.0130787	0.0280978	0	0.0147319	0.0266667	0.019073	0.0214592	0.0231294	0.00120661	0.0010662	0.00190618	0.0301106	0.00489193	0.00298838	0.021301	0.00579554	0.0042368	0.000923514	0.0199126	0.00798029	0	0.0038302	0.000296701	0.000420761	0.0115434	0.023827
zinc ion binding	0.990577	1.0018	1.05971	0.997375	0.969918	1.00415	0.999122	1.04457	0.934337	0.94756	1.07246	1.03962	0.927835	1.04596	0.986667	0.934579	1.00858	0.994565	0.577948	4.14869	7.08789	1.80238	0.748946	2.24681	0.958347	4.46727	1.95121	2.14624	3.59805	5.73363	2.88869	7.89833	5.35123	0.31321	3.1169	2.5432

## Sheet: (4) MF_abridged
	H1_count	H2_count	H3_count	H4_count	H5_count	H6_count	H7_count	H8_count	UC1_count	UC2_count	UC4_count	UC5_count	UC6_count	UC8_count	UC9_count	UC11_count	UC15_count	UC23F_count	H1_intensity	H2_intensity	H3_intensity	H4_intensity	H5_intensity	H6_intensity	H7_intensity	H8_intensity	UC1_intensity	UC2_intensity	UC4_intensity	UC5_intensity	UC6_intensity	UC8_intensity	UC9_intensity	UC11_intensity	UC15_intensity	UC23F_intensity
ATP binding	4.46968	4.94477	4.58775	4.86877	4.79337	4.92703	4.98463	4.91643	4.98313	4.8676	5.07455	4.83282	4.63918	4.77313	4.56	4.11978	4.96781	4.82248	4.60243	3.14401	3.67238	5.40573	4.7439	3.38575	4.73908	7.62723	4.5352	2.83073	5.90207	2.72652	1.40532	2.48235	6.08122	1.46381	5.90935	6.75764
ATPase activity	0.785214	0.783457	0.710778	0.761155	0.74501	0.830098	0.790514	0.86351	0.765637	0.856698	0.771645	0.814836	0.773196	0.869181	0.746667	0.648484	0.729614	0.751706	0.190915	0.204166	0.27835	0.282376	0.338319	0.293653	0.377063	0.247159	0.467243	0.388295	0.305697	0.134223	0.0373647	0.666552	0.163511	0.092131	0.409985	0.312814
DNA binding	1.0389	0.988955	1.1114	1.14173	1.16671	1.00415	1.25165	1.15599	1.11601	1.27207	1.11169	1.05367	1.28866	1.13435	1.2	1.04902	1.27682	1.15647	1.227	2.23561	5.1722	2.19262	1.61039	2.80626	1.84838	1.99335	0.650298	1.48653	2.03447	2.7209	0.509028	3.84407	2.21406	0.98012	2.01399	0.988986
DNA-binding transcription factor activity	0.181203	0.244028	0.180925	0.144357	0.126511	0.20083	0.219587	0.222841	0.220607	0.155763	0.130787	0.168587	0.103093	0.220978	0.16	0.152584	0.257511	0.219729	0.321906	0.133072	0.452261	0.0367855	0.0206845	0.900889	0.242076	0.0101543	0.0921739	1.58981	0.19087	0.014337	0.00135353	0.0116282	0.0907644	0.00305663	0.166535	0.170291
DNA-directed 5'-3' RNA polymerase activity	0.434888	0.410994	0.542776	0.551181	0.506044	0.428438	0.527009	0.45961	0.467168	0.584112	0.483913	0.463613	0.541237	0.515616	0.453333	0.400534	0.579399	0.462588	0.982972	1.7881	3.86608	1.03052	0.917901	1.49554	1.03803	1.03825	0.284527	1.16057	1.24054	1.90552	0.119146	3.47817	1.3095	0.269579	1.41203	0.482555
GTP binding	2.15028	2.17056	2.10649	2.09974	2.1788	2.0083	2.26175	2.21448	2.20607	2.21963	2.11875	1.96684	1.8299	1.97407	1.90667	1.85009	2.29614	2.19729	2.34068	2.4713	1.85647	3.25146	1.12995	1.14524	3.70132	0.919083	1.65071	1.10384	3.14146	2.1331	0.167036	1.76062	0.64915	0.216477	2.88758	2.00691
GTPase activity	1.90867	1.90085	1.89972	1.90289	1.99606	1.82086	2.04216	1.96379	1.97249	2.02492	1.92257	1.82636	1.70103	1.81202	1.72	1.62121	2.04936	1.966	2.06105	2.08143	1.60593	3.07064	1.00329	1.10664	3.59512	0.767124	1.47046	0.937204	3.05236	1.63179	0.164569	1.72589	0.565439	0.209467	2.68729	1.8725
NAD binding	1.00266	0.886206	0.865857	0.892388	1.0402	0.856875	0.823452	0.779944	0.843499	0.843718	0.82396	0.842933	0.798969	0.898645	0.92	0.839214	0.965665	0.925176	0.590565	0.220741	0.3462	0.743985	0.641905	0.50345	0.940174	0.511288	0.786129	0.429143	0.78051	0.465631	0.15068	0.566229	0.258403	0.346305	0.559046	0.768068
NADP binding	1.12346	0.950424	1.04678	0.958005	1.18077	0.990762	0.966184	0.821727	1.0122	0.895639	0.941669	0.814836	0.876289	1.03123	1	0.934579	1.00858	1.04082	0.645458	0.235331	0.433726	0.84774	1.15487	0.442449	0.996834	0.534059	0.853504	0.423089	0.909293	0.500901	0.158205	0.688768	0.291855	0.396101	0.545057	0.787124
None	19.9203	19.9461	20.4963	20.1444	19.2578	20.3776	19.5213	19.8886	18.9982	19.5353	20.5728	20.3849	22.8093	20.6541	21.44	22.449	19.6888	20.4811	25.1632	37.8899	17.1539	18.6756	26.291	30.1184	25.2995	30.4356	26.5457	29.7892	19.8597	32.0194	50.9527	20.7009	29.0016	63.3916	24.4608	20.0732
RNA binding	1.69123	1.57976	1.42156	1.46982	1.51813	1.49953	1.60299	1.55989	1.60914	1.57061	1.54329	1.44704	1.41753	1.44372	1.29333	1.18253	1.48069	1.48028	2.26956	0.947168	0.838937	1.79916	1.20674	0.853409	1.88355	1.23317	0.953707	0.679922	1.31828	1.04883	0.475986	0.779142	0.304539	0.126097	1.21402	1.46686
aldehyde-lyase activity	0.55569	0.57796	0.568622	0.577428	0.590385	0.562324	0.592885	0.571031	0.454192	0.519211	0.6147	0.519809	0.386598	0.648203	0.52	0.43868	0.622318	0.555106	0.200282	0.0881331	0.128236	0.193533	0.259474	0.240918	0.291521	0.118711	0.166005	0.413377	0.289198	0.236117	0.0114152	0.304703	0.0823006	0.0120317	0.346142	0.327053
aminoacyl-tRNA ligase activity	0.446968	0.53943	0.542776	0.577428	0.520101	0.522158	0.592885	0.598886	0.558007	0.49325	0.601622	0.6322	0.541237	0.530348	0.453333	0.43868	0.643777	0.624494	0.098777	0.113158	0.115593	0.462165	0.199859	0.197539	0.298072	0.0639926	0.271748	0.230356	0.282788	0.151282	0.719438	0.114737	0.0618169	0.452003	0.151293	0.528276
aminopeptidase activity	0.157043	0.141279	0.142156	0.131234	0.126511	0.147275	0.131752	0.125348	0.155723	0.129803	0.156945	0.196684	0.154639	0.132587	0.16	0.114438	0.128755	0.138776	0.0920767	3.59074	6.72194	1.24979	0.0266265	1.77832	0.425299	3.94726	1.02757	1.62954	3.04287	4.92157	2.49574	7.24873	4.67356	0.00269982	2.59526	1.96106
calcium ion binding	0.519449	0.513743	0.529853	0.498688	0.463874	0.468604	0.494071	0.543175	0.558007	0.584112	0.549307	0.604102	0.824742	0.618739	0.6	0.896433	0.472103	0.531976	0.43404	0.380583	0.298477	0.317095	0.336756	0.465259	0.346493	0.644699	0.838862	5.78891	0.351726	0.47394	2.99127	0.934369	0.426633	6.26371	0.534067	4.66387
carbohydrate binding	0.59193	0.57796	0.620315	0.564304	0.562272	0.642656	0.537989	0.612813	0.596937	0.558152	0.562386	0.646249	0.592784	0.648203	0.653333	0.629411	0.55794	0.531976	0.277593	0.0757171	0.277227	0.308265	0.180647	2.10606	0.30012	0.39755	0.171406	0.142682	0.276686	0.573292	0.680401	0.200493	0.271879	0.0701159	0.327958	0.76312
carbohydrate derivative binding	0.289925	0.308246	0.245541	0.288714	0.281136	0.281162	0.274484	0.362117	0.324423	0.272586	0.287732	0.309076	0.412371	0.324101	0.253333	0.286096	0.2897	0.254423	0.0547547	0.0985853	0.391946	0.168975	0.169835	0.14539	0.095275	0.167981	0.60252	0.144307	0.137807	0.0281261	0.0163767	0.0177286	0.0379	0.00957707	0.032035	0.0430291
catalytic activity	6.51123	6.38325	6.57793	6.46982	6.35367	6.76128	6.35705	6.43454	6.37166	6.42523	6.56552	6.46249	6.08247	6.64408	6.45333	6.23689	6.40558	6.62658	3.59676	4.86712	6.35576	7.13925	7.49974	6.34804	4.36365	2.44091	5.64183	5.196	5.80887	5.19955	5.70948	6.1643	3.97492	0.678903	5.28976	5.17012
electron transfer activity	0.471128	0.526586	0.555699	0.459318	0.548215	0.522158	0.548968	0.529248	0.583961	0.519211	0.483913	0.576004	0.438144	0.530348	0.533333	0.591265	0.525751	0.531976	0.253051	0.0429519	0.0536163	0.170934	0.203991	0.153567	0.272452	0.144867	0.389006	0.188601	0.104827	0.145604	0.0336812	0.15722	0.0959986	0.135161	0.294307	0.332607
endopeptidase inhibitor activity	0.241604	0.192653	0.219695	0.170604	0.210852	0.187441	0.17567	0.153203	0.20763	0.220665	0.222338	0.224782	0.309278	0.250442	0.226667	0.24795	0.182403	0.173471	2.48076	0.225071	0.808129	0.380478	0.064354	1.44356	0.117028	0.0383161	0.259454	0.102522	0.0969869	0.199556	0.0106625	0.72778	0.380184	0.0471695	0.106287	0.0298246
flavin adenine dinucleotide binding	0.652331	0.71924	0.736624	0.643045	0.716896	0.656045	0.6917	0.626741	0.674799	0.661994	0.693173	0.716493	0.798969	0.677666	0.72	0.820141	0.643777	0.612929	2.80797	1.80236	0.25611	0.292341	0.303107	0.264467	0.651891	0.493618	1.09411	1.54001	0.309898	0.273149	0.287349	0.441931	0.569289	0.253088	0.765454	1.31298
fructose-bisphosphate aldolase activity	0.338246	0.321089	0.336004	0.301837	0.253022	0.334717	0.296443	0.320334	0.285492	0.259605	0.353126	0.323124	0.257732	0.309369	0.32	0.24795	0.311159	0.265988	0.386263	0.117554	0.226684	0.236456	0.169811	0.20915	0.201262	0.0912377	0.183495	0.199227	0.537337	0.38621	0.0104933	0.251104	0.0986855	0.010226	0.226912	0.182623
glutamate-cysteine ligase activity	0.0241604	0.0256871	0.0258465	0.0262467	0.0281136	0.0267773	0.0219587	0	0.0259538	0.0259605	0.0261575	0.0280978	0.0515464	0.0294638	0.0266667	0.019073	0.0214592	0.0231294	0.0379479	0.262503	1.72806	0.913034	3.07011	1.48802	0.0930061	0	0.0337148	0.0624597	0.550594	0.522462	2.32808	2.15065	0.326561	0.000214197	0.534329	0.224405
hydrolase activity	0.59193	0.655022	0.555699	0.577428	0.632556	0.589102	0.603865	0.682451	0.674799	0.649013	0.6147	0.576004	0.747423	0.589275	0.613333	0.667557	0.611588	0.5898	1.6356	0.249497	0.751776	0.882101	0.231599	0.299032	0.829686	0.266587	0.24761	0.206936	0.131429	0.531664	0.248179	0.990436	0.518783	0.108791	0.289785	0.289767
hydrolase activity, acting on carbon-nitrogen (but not peptide) bonds	0.144963	0.154123	0.155079	0.170604	0.182738	0.174053	0.131752	0.167131	0.1687	0.168744	0.143866	0.140489	0.206186	0.162051	0.133333	0.171657	0.128755	0.127212	0.889379	0.153736	0.675846	0.111194	0.0202746	0.563656	0.0735577	0.775319	1.33279	0.0473202	0.0341375	0.834204	0.00828101	0.0250575	0.0114557	0.00247433	0.640008	0.0677615
hydrolase activity, hydrolyzing O-glycosyl compounds	0.954337	1.07886	1.08555	0.984252	0.871521	1.00415	1.04304	1.08635	1.0122	0.895639	1.13785	1.01152	0.902062	1.04596	1.13333	1.06809	0.954936	0.95987	0.248497	0.320136	0.475006	0.402191	0.260624	0.297082	0.385664	0.717109	0.216347	0.258695	0.462351	0.224521	0.0546526	0.159388	0.494024	0.119063	0.576449	0.862819
intramolecular oxidoreductase activity, interconverting aldoses and ketoses	0.289925	0.282558	0.284311	0.341207	0.323306	0.214219	0.34036	0.362117	0.298469	0.259605	0.31389	0.280978	0.257732	0.368297	0.306667	0.24795	0.2897	0.300682	0.108427	0.0727852	0.0540647	0.14687	0.152703	0.0606395	0.159137	0.108149	0.288852	0.116797	0.0889428	0.085038	1.33903	0.0709373	0.0225227	0.0111211	0.110042	0.114201
iron ion binding	1.24426	0.988955	1.07263	1.07612	1.0402	1.15143	1.07598	0.97493	1.15494	1.15524	1.07246	1.18011	0.902062	0.957572	1.04	1.08716	1.00858	1.11021	0.901447	0.606783	1.19284	2.09151	1.75426	0.874103	1.90369	0.794104	1.34375	0.7222	1.53979	1.3272	0.0455122	0.82948	0.775707	0.432888	1.08549	1.06184
iron-sulfur cluster binding	0.507369	0.53943	0.581546	0.590551	0.534158	0.522158	0.505051	0.557103	0.648845	0.49325	0.575464	0.547907	0.592784	0.574543	0.6	0.610338	0.579399	0.543541	0.198062	0.0795013	0.511693	0.619692	0.384263	0.306663	0.18408	0.11494	0.623879	0.184217	0.48351	0.101717	0.202639	1.13908	0.172822	0.0518862	0.210679	0.518506
kinase activity	0.736893	0.809145	0.814164	0.813648	0.829351	0.897041	0.845411	0.779944	0.791591	0.791796	0.837039	0.828885	0.695876	0.810253	0.746667	0.629411	0.83691	0.728576	0.463042	0.42574	0.72373	1.9313	1.15455	1.09376	1.05501	0.425548	0.605185	0.50666	1.39159	0.541283	0.0282727	0.452359	0.175718	0.0664453	0.899124	0.847945
magnesium ion binding	0.676492	0.629335	0.607392	0.695538	0.674726	0.589102	0.647782	0.584958	0.635868	0.584112	0.562386	0.590053	0.618557	0.766058	0.64	0.514972	0.675966	0.693882	0.454753	0.260176	0.218208	0.314198	0.434709	0.220997	0.301574	0.191592	0.46555	0.36306	0.843234	0.308117	0.875329	0.289182	0.268441	0.0497804	0.384224	0.273563
metal ion binding	1.63083	1.64398	1.60248	1.64042	1.7571	1.60664	1.50417	1.62953	1.58318	1.62253	1.50405	1.57348	1.28866	1.51738	1.69333	1.67843	1.62017	1.5728	1.34414	0.919407	1.62048	1.95229	2.55401	1.07437	2.32425	0.834779	1.5954	0.595423	1.44377	1.10775	0.10236	1.7085	0.843227	0.075755	1.35617	1.89317
metallopeptidase activity	0.144963	0.17981	0.180925	0.170604	0.168681	0.160664	0.16469	0.167131	0.233584	0.207684	0.156945	0.168587	0.283505	0.206246	0.16	0.209804	0.193133	0.185035	1.20702	0.0460347	0.0859368	0.092377	0.166199	0.047522	0.143795	0.155594	0.211881	0.0750133	0.236955	0.407362	0.227028	0.962722	0.222638	0.11855	0.0968545	0.542053
nucleic acid binding	1.08722	1.15592	1.05971	1.02362	1.0402	1.07109	1.13087	1.2117	1.10304	1.03842	1.12477	0.997471	0.876289	0.987036	1.05333	1.08716	1.09442	1.06395	1.13378	0.407235	0.755372	1.47136	0.77403	0.655311	1.49851	0.926513	0.740717	0.747091	1.66421	0.584558	0.11074	0.681249	0.28498	0.74282	0.860617	1.17869
nucleotide binding	0.676492	0.783457	0.736624	0.800525	0.759067	0.682822	0.779534	0.821727	0.765637	0.739875	0.82396	0.828885	0.773196	0.70713	0.68	0.610338	0.858369	0.855788	0.379533	0.434867	0.189408	0.52846	0.339844	0.238613	0.54947	0.416421	0.446208	0.465776	0.692744	0.624418	0.795242	0.151456	0.251188	0.528007	0.277971	1.53074
nutrient reservoir activity	0.410727	0.398151	0.387697	0.354331	0.39359	0.388272	0.351339	0.445682	0.363353	0.441329	0.353126	0.421467	0.64433	0.486152	0.386667	0.495899	0.311159	0.312247	0.81404	0.798904	0.856079	0.168995	0.12622	0.645153	0.561644	0.842173	0.298254	0.543123	0.184613	0.640711	1.99265	0.507759	1.22971	0.0352592	0.124612	0.0253232
oxidoreductase activity	5.15825	4.86771	4.96252	5.01312	5.43998	5.10108	4.88581	4.83287	4.95718	4.9974	5.02223	5.09975	4.56186	4.86152	4.94667	4.99714	5	4.98439	2.97501	1.90786	2.96347	4.9931	4.95458	3.23763	4.09199	2.58117	4.16248	2.13157	5.42029	2.4586	0.67711	2.27069	2.2851	2.06715	3.52847	3.51628
oxidoreductase activity, acting on the CH-CH group of donors	0.410727	0.449525	0.47816	0.393701	0.421704	0.428438	0.428195	0.362117	0.441215	0.389408	0.431598	0.37932	0.515464	0.383029	0.493333	0.514972	0.386266	0.416329	2.67219	1.77469	0.235718	0.200885	0.238992	0.225315	0.488139	0.479193	1.05453	1.48211	0.250938	0.204087	0.286814	0.260506	0.559923	0.249015	0.6358	1.18526
oxidoreductase activity, acting on the CH-NH2 group of donors, NAD or NADP as acceptor	0.57985	0.513743	0.542776	0.603675	0.660669	0.575713	0.548968	0.543175	0.570984	0.558152	0.536228	0.533858	0.541237	0.500884	0.573333	0.381461	0.54721	0.508847	0.571301	0.374799	0.453693	1.10049	0.963618	1.01795	0.781007	0.62177	1.30783	0.52184	0.984273	0.329958	0.0792671	0.421415	0.465739	0.0426881	0.696379	0.691066
oxidoreductase activity, acting on the aldehyde or oxo group of donors	0.616091	0.436681	0.529853	0.538058	0.548215	0.60249	0.614844	0.529248	0.54503	0.636033	0.562386	0.646249	0.463918	0.456688	0.453333	0.534045	0.504292	0.612929	0.231476	0.0754131	0.136624	0.525769	0.267982	0.207888	0.294396	0.186246	0.315417	0.207795	0.380272	0.361157	0.0101946	0.109022	0.0823601	0.013025	0.315814	0.335798
oxidoreductase activity, acting on the aldehyde or oxo group of donors, NAD or NADP as acceptor	1.1597	1.13023	1.03386	1.14173	1.27917	1.05771	1.05402	0.961003	1.02518	1.07736	1.00706	1.01152	0.850515	1.07543	1.06667	1.10624	1.18026	1.07552	0.737805	0.289902	0.464694	0.837983	0.800505	0.504103	1.10492	0.570195	0.866845	0.724678	1.01085	0.485581	0.15268	0.888923	0.28261	1.91066	0.869189	1.07175
phosphoenolpyruvate carboxykinase (ATP) activity	0.277845	0.321089	0.361851	0.288714	0.295193	0.321328	0.351339	0.348189	0.298469	0.311526	0.379283	0.25288	0.231959	0.279906	0.36	0.152584	0.386266	0.346941	0.0505757	0.0354138	0.221389	0.286787	0.286761	0.127065	0.121361	0.14614	0.0954518	0.022694	0.299441	0.191946	0.00744325	0.216981	0.043436	0.578644	0.299578	0.295139
phosphoenolpyruvate carboxykinase activity	0.350326	0.385307	0.413544	0.314961	0.337363	0.388272	0.406236	0.4039	0.337399	0.337487	0.418519	0.295027	0.309278	0.309369	0.413333	0.19073	0.429185	0.416329	0.0673269	0.0427858	0.223905	0.290861	0.289112	0.133107	0.131387	0.160583	0.111776	0.0235625	0.314929	0.19309	0.00871464	0.218883	0.0446821	0.578814	0.319437	0.351032
protein binding	2.16236	2.15772	2.20987	2.21785	2.3756	2.1288	2.03118	2.14485	2.21905	2.34943	2.22338	2.41641	2.86082	2.26871	2.38667	2.72745	1.97425	2.26668	2.20147	0.846231	2.37357	0.728765	2.82922	1.52343	1.37187	5.01337	3.20541	2.59759	1.11569	1.84519	1.71748	0.907352	4.0362	0.69013	1.59626	1.45368
protein-N(PI)-phosphohistidine-sugar phosphotransferase activity	0.217444	0.282558	0.284311	0.249344	0.323306	0.254385	0.252525	0.236769	0.285492	0.259605	0.235417	0.25288	0.283505	0.294638	0.24	0.209804	0.2897	0.265988	0.136215	0.663564	0.154423	0.216996	0.147278	0.133055	0.31827	0.129095	0.310749	0.459628	0.282759	0.32996	0.0024459	0.109738	0.583527	0.00156771	0.446009	0.167441
purine nucleotide binding	0.350326	0.385307	0.413544	0.314961	0.337363	0.388272	0.406236	0.4039	0.337399	0.337487	0.418519	0.295027	0.309278	0.309369	0.413333	0.19073	0.429185	0.416329	0.0673269	0.0427858	0.223905	0.290861	0.289112	0.133107	0.131387	0.160583	0.111776	0.0235625	0.314929	0.19309	0.00871464	0.218883	0.0446821	0.578814	0.319437	0.351032
pyridoxal phosphate binding	0.628171	0.616491	0.620315	0.695538	0.618499	0.722988	0.6917	0.668524	0.583961	0.545171	0.601622	0.590053	0.670103	0.604007	0.626667	0.781995	0.611588	0.624494	0.0955196	0.94683	0.3041	0.361892	0.326765	1.22746	0.244849	0.0943774	0.440008	0.198166	0.275015	0.233798	0.035217	0.244639	0.214332	0.188841	0.278979	0.199556
pyruvate, phosphate dikinase activity	0.495289	0.488055	0.516929	0.485564	0.506044	0.548936	0.505051	0.487465	0.506099	0.519211	0.575464	0.50576	0.360825	0.515616	0.466667	0.362388	0.504292	0.451023	0.368565	0.353606	0.655785	1.8606	1.05966	0.972645	0.957914	0.266987	0.456401	0.439948	1.309	0.494371	0.0149401	0.398007	0.0938225	0.0404962	0.694767	0.765657
rRNA binding	0.59193	0.667865	0.672008	0.682415	0.534158	0.535547	0.713658	0.571031	0.622891	0.687954	0.588543	0.716493	0.56701	0.618739	0.533333	0.514972	0.579399	0.555106	0.320145	0.166044	0.14536	0.3988	0.184718	0.168063	0.51298	0.148674	0.239694	0.198465	0.196082	0.116516	0.00885705	0.119859	0.0282499	0.0138848	0.339741	0.159193
serine-type endopeptidase activity	0.362406	0.346776	0.323081	0.341207	0.309249	0.361494	0.329381	0.4039	0.428238	0.363448	0.366205	0.351222	0.670103	0.412493	0.4	0.572191	0.26824	0.346941	6.40519	6.95367	5.51968	2.14154	6.52172	5.12616	3.27809	9.0986	5.38094	7.95644	3.29227	3.35408	3.96639	6.79083	9.79251	4.47813	4.52091	4.84803
structural constituent of ribosome	4.6992	4.66221	4.27759	4.40945	4.0343	4.32454	4.60035	4.69359	4.64573	4.46521	4.34214	4.46755	3.45361	3.97761	3.8	3.33778	4.08798	4.02452	2.82806	1.48351	1.67301	4.86451	2.84698	2.17052	4.86096	2.34397	3.62449	3.72642	3.06328	3.48695	0.565729	1.76866	0.796475	1.27611	3.47331	2.76248
structural molecule activity	0.374487	0.398151	0.348927	0.288714	0.309249	0.321328	0.296443	0.320334	0.389307	0.350467	0.287732	0.393369	0.412371	0.441956	0.426667	0.43868	0.332618	0.277553	0.178039	0.30132	0.219975	0.0549398	0.0559061	0.178438	0.285372	0.174233	0.157103	0.302015	0.0955776	0.2444	0.110967	0.0943807	0.257088	0.0963446	0.211592	0.0835446
thiamine pyrophosphate binding	0.628171	0.436681	0.581546	0.564304	0.590385	0.60249	0.636803	0.543175	0.558007	0.623053	0.575464	0.6322	0.541237	0.500884	0.453333	0.572191	0.504292	0.612929	0.412877	0.20454	0.28512	0.564338	0.274246	0.34256	0.290156	0.272215	0.454075	0.417682	0.803063	0.407403	0.838474	0.182988	0.309426	0.0211182	0.439678	0.446192
transferase activity, transferring phosphorus-containing groups	0.761053	0.821988	0.788317	0.748031	0.773123	0.816709	0.724638	0.821727	0.817545	0.843718	0.837039	0.75864	0.670103	0.78079	0.746667	0.610338	0.772532	0.682318	0.461867	0.444177	1.76924	1.98397	1.10964	1.05474	1.15575	0.494679	0.637701	0.513564	1.83465	0.585694	0.0302313	0.70603	0.169051	0.0590374	0.906332	0.814952
translation elongation factor activity	1.76371	1.75957	1.69294	1.78478	1.91172	1.75392	1.78964	1.8663	1.80379	1.79128	1.83102	1.75611	1.64948	1.6647	1.65333	1.44955	1.84549	1.75784	1.56267	0.84365	0.844055	2.88359	1.09393	0.941825	3.57737	0.727617	1.48333	0.902299	3.05152	1.56142	0.246826	1.24736	0.313214	0.073775	2.4906	1.87975
unfolded protein binding	0.434888	0.513743	0.413544	0.406824	0.463874	0.522158	0.483092	0.487465	0.532053	0.441329	0.496992	0.435516	0.412371	0.427225	0.36	0.476826	0.579399	0.485718	0.209336	0.13427	0.266054	0.173064	0.149284	0.204307	0.222688	0.0731889	0.104571	0.080807	0.163798	0.0829167	0.155286	0.107286	0.233338	0.0511253	0.200943	0.211096
zinc ion binding	0.990577	1.0018	1.05971	0.997375	0.969918	1.00415	0.999122	1.04457	0.934337	0.94756	1.07246	1.03962	0.927835	1.04596	0.986667	0.934579	1.00858	0.994565	0.577948	4.14869	7.08789	1.80238	0.748946	2.24681	0.958347	4.46727	1.95121	2.14624	3.59805	5.73363	2.88869	7.89833	5.35123	0.31321	3.1169	2.5432
Other	22.3846	22.4249	22.2797	22.6378	22.5893	22.1315	22.4199	22.1309	22.7355	22.6246	21.3576	22.1691	22.3196	22.4219	22.6933	23.6506	22.5107	22.4587	15.9754	10.1761	12.6297	13.5564	14.6645	13.855	12.7336	11.3554	16.1424	13.6342	12.2212	11.3756	12.7218	11.4336	16.812	8.90494	13.9184	15.4355

## Sheet: (5) CC_full
	H1_count	H2_count	H3_count	H4_count	H5_count	H6_count	H7_count	H8_count	UC1_count	UC2_count	UC4_count	UC5_count	UC6_count	UC8_count	UC9_count	UC11_count	UC15_count	UC23F_count	H1_intensity	H2_intensity	H3_intensity	H4_intensity	H5_intensity	H6_intensity	H7_intensity	H8_intensity	UC1_intensity	UC2_intensity	UC4_intensity	UC5_intensity	UC6_intensity	UC8_intensity	UC9_intensity	UC11_intensity	UC15_intensity	UC23F_intensity
ATP-binding cassette (ABC) transporter complex	0.816083	0.761582	0.892099	0.950529	0.705882	0.857897	0.787546	0.688231	0.879828	0.733707	0.795357	0.711662	1.10565	0.921212	0.803474	0.818182	0.82393	0.842589	1.28189	1.02178	0.483709	0.316463	0.207649	0.424754	0.21975	1.6451	0.170223	0.086724	0.31602	0.233264	0.0422709	0.712155	1.59204	0.301836	0.317603	0.314014
Arp2/3 protein complex	0.0796178	0.0634652	0.0212404	0.0648088	0.0235294	0.0659921	0.0732601	0.0458821	0.0858369	0.0863185	0.0429923	0.0918274	0	0.0484848	0.0434311	0.121212	0.0537346	0.0574493	0.0122753	0.0012234	0.00288632	0.00337646	9.41006e-05	0.00130569	0.00911704	0.000739809	0.0112285	0.00888486	0.00337476	0.00093661	0	0.0021408	0.000724989	0.116117	0.00368775	0.0131614
DNA polymerase III complex	0.0398089	0.0211551	0.0424809	0.0216029	0.0470588	0.0439947	0.03663	0.0458821	0.0214592	0.0431593	0.0214961	0.0229568	0.0819001	0.0484848	0.0434311	0.030303	0.035823	0.0382995	0.00389881	0.0149674	0.00125485	0.00195632	0.0369486	0.00612529	0.00927793	0.0315123	0.0328303	0.0010771	0.0205091	0.0317079	0.285726	0.175586	0.0185293	0.000250407	0.0101292	0.0032266
F-actin capping protein complex	0	0.0211551	0	0.0216029	0	0.0219974	0	0	0.0214592	0.0215796	0.0214961	0.0229568	0	0	0	0.030303	0	0.0191498	0	0.000238507	0	0.000737353	0	0.000196415	0	0	0.000318006	0.000234777	0.000188009	0.000114951	0	0	0	0.00377065	0	0.000157238
MHC class I protein complex	0.0398089	0.0211551	0.0212404	0	0	0.0439947	0.03663	0.022941	0.0429185	0.0215796	0.0214961	0.0229568	0.04095	0.0242424	0.0217155	0.030303	0	0.0382995	0.00622268	0.000281666	0.000343402	0	0	0.00150178	0.00289553	0.000140136	0.014929	0.000519206	0.0002321	0.000307418	0.00325879	0.000273739	0.00803079	0.015654	0	0.00147512
MHC class II protein complex	0.0199045	0.0423101	0.0637213	0.0216029	0	0.0219974	0.018315	0.0458821	0.0429185	0.0431593	0.0429923	0.0229568	0.0819001	0.0242424	0.0217155	0.0909091	0.0179115	0.0382995	0.000402695	0.000454833	0.00232744	0.000831449	0	0.00156228	0.000712483	0.00926146	0.00138543	0.00534579	0.0101769	0.00063085	0.0350876	0.00191451	0.00395657	0.00602867	0.00415555	0.0762529
None	79.4586	79.4161	80.5438	80.1253	80.8941	80.4883	79.8352	79.0778	78.7768	79.5641	80.3955	79.3618	80.5897	79.8061	80.6298	80.5758	80.763	80.2375	86.5334	92.196	92.3506	82.1158	86.0448	91.8691	84.4773	85.4119	86.709	87.0201	87.5361	87.5227	92.0791	90.7757	88.9106	42.6452	86.9989	84.3837
acetyl-CoA carboxylase complex	0.0199045	0.0423101	0.0212404	0.0432059	0.0470588	0.0439947	0.03663	0.022941	0.0429185	0.0215796	0.0214961	0.0459137	0	0.0242424	0.0434311	0.030303	0.035823	0.0191498	0.000129165	0.0019231	0.000257445	0.0287651	0.0064724	0.000936536	0.0113427	0.00276234	0.00119465	0.000253269	0.00703128	0.00403072	0	0.00218826	0.0232133	2.88418e-05	0.014284	0.00840273
actin cytoskeleton	0.0796178	0.0423101	0.0424809	0.0864118	0.0470588	0.0659921	0.0732601	0.0688231	0.0858369	0.0863185	0.0644884	0.0918274	0	0.0484848	0.0651466	0.121212	0.0537346	0.076599	0.0196013	0.00117291	0.00310532	0.00346089	0.000181246	0.00130569	0.0092329	0.000852325	0.0111643	0.00923801	0.00348524	0.00107375	0	0.0021408	0.000836005	0.102366	0.00368775	0.015007
bacterial-type flagellum filament	0.318471	0.338481	0.318607	0.194426	0.235294	0.241971	0.274725	0.275292	0.321888	0.302115	0.257954	0.344353	0.28665	0.363636	0.369164	0.333333	0.304496	0.229797	0.124083	0.291424	0.142166	0.0225654	0.0241491	0.196166	0.377488	0.202538	0.0717199	0.323492	0.0588217	0.245935	0.0463155	0.0370454	0.255846	0.0177989	0.250027	0.0672696
beta-galactosidase complex	0.0796178	0.12693	0.106202	0.0864118	0.0941176	0.0879894	0.128205	0.114705	0.107296	0.129478	0.128977	0.114784	0.0819001	0.121212	0.108578	0.151515	0.107469	0.114899	0.00207242	0.00497554	0.0265021	0.0375075	0.0125384	0.0120884	0.0113974	0.00151698	0.00867209	0.0183674	0.0281381	0.0178486	0.00290392	0.108673	0.0272781	0.000994435	0.0309541	0.0279711
bicellular tight junction	0.0199045	0	0.0212404	0.0216029	0.0235294	0.0219974	0	0.022941	0	0.0215796	0.0214961	0.0229568	0.04095	0.0242424	0.0217155	0.030303	0.0179115	0.0191498	0.00230183	0	0.000635683	0.000631113	0.0249222	0.000366821	0	0.000581688	0	0.00283599	0.00381963	0.00228356	0.032873	0.000228097	0.00432708	5.7965e-05	0.00583932	0.000355175
cell outer membrane	0.35828	0.359636	0.339847	0.324044	0.352941	0.241971	0.25641	0.389998	0.343348	0.302115	0.236457	0.344353	0.36855	0.412121	0.434311	0.30303	0.304496	0.325546	0.165585	0.0451559	0.0308855	0.0371203	0.0911607	0.220037	0.300267	0.404019	0.207534	0.065443	0.0792474	0.413784	0.192696	0.0407144	0.0703241	0.0434563	0.0383154	0.0667115
cell wall	0.0398089	0.0423101	0.0424809	0.0432059	0.0470588	0.0439947	0.03663	0.0458821	0.0429185	0.0431593	0.0429923	0.0459137	0.0819001	0.0484848	0.0434311	0.0606061	0.035823	0.0382995	0.0345404	0.000669449	0.00617529	0.00108153	0.000550638	0.00147497	0.00712507	0.000663425	0.000233525	0.00104367	0.0011095	0.00382743	0.00017008	0.001225	0.00102953	0.000263967	0.0133701	0.00132083
chromosome	0.0597134	0.0846203	0.0637213	0.0648088	0.0470588	0.0659921	0.0732601	0.0458821	0.107296	0.0863185	0.0429923	0.0688705	0.04095	0.0727273	0.0651466	0.0909091	0.0537346	0.0574493	0.0396118	0.105702	0.130694	0.117518	0.376675	0.178699	0.207992	0.046123	0.0816755	0.0139329	0.0418145	0.0626032	0.00508148	0.0822609	0.268808	0.000185304	0.0256361	0.0194065
chylomicron	0.0199045	0.0211551	0.0212404	0.0216029	0.0235294	0.0219974	0.018315	0.022941	0.0214592	0.0215796	0.0214961	0.0229568	0.04095	0	0.0217155	0.030303	0.0179115	0.0191498	0.00526733	0.00254597	0.00120049	0.000309094	0.0018331	0.000924479	0.00550044	0.00545422	0.00194385	0.00874348	0.0305956	0.108333	0.000169254	0	0.229538	0.00232304	0.00162641	0.000587624
clathrin coat of coated pit	0.0398089	0.0423101	0.0424809	0.0216029	0.0470588	0.0219974	0.018315	0.022941	0.0429185	0.0431593	0.0214961	0.0229568	0	0.0484848	0.0434311	0.030303	0.0179115	0.0191498	0.0103429	0.000204119	0.00193816	0.00105018	0.000521923	0.000250797	0.00425063	0.000200694	0.000563191	0.000398723	0.000364849	0.00103253	0	0.00146723	0.000447672	0.00296202	0.000214775	0.000341973
clathrin coat of trans-Golgi network vesicle	0.0398089	0.0423101	0.0424809	0.0216029	0.0470588	0.0219974	0.018315	0.022941	0.0429185	0.0431593	0.0214961	0.0229568	0	0.0484848	0.0434311	0.030303	0.0179115	0.0191498	0.0103429	0.000204119	0.00193816	0.00105018	0.000521923	0.000250797	0.00425063	0.000200694	0.000563191	0.000398723	0.000364849	0.00103253	0	0.00146723	0.000447672	0.00296202	0.000214775	0.000341973
clathrin complex	0.0398089	0.0423101	0.0424809	0.0216029	0.0470588	0.0219974	0.018315	0.022941	0.0429185	0.0431593	0.0214961	0.0229568	0	0.0484848	0.0434311	0.030303	0.0179115	0.0191498	0.0103429	0.000204119	0.00193816	0.00105018	0.000521923	0.000250797	0.00425063	0.000200694	0.000563191	0.000398723	0.000364849	0.00103253	0	0.00146723	0.000447672	0.00296202	0.000214775	0.000341973
cytoplasm	2.58758	2.94055	2.86746	3.08922	2.84706	2.72767	3.05861	2.89057	2.96137	2.84851	2.98796	3.09917	3.0303	3.07879	2.75787	2.60606	2.77629	3.06396	0.801811	1.26535	1.07367	1.95702	1.59693	0.953981	1.88494	0.484162	2.86652	1.05679	1.00732	0.551717	3.03859	1.83216	1.6434	0.463484	1.32066	1.51167
cytoskeleton	0.0995223	0.0634652	0.0424809	0	0.0470588	0.0219974	0.0915751	0.022941	0.0643777	0.0863185	0.0429923	0.0459137	0.12285	0.0727273	0.0434311	0.151515	0.0537346	0.0574493	0.00416485	0.000221747	0.006863	0	0.000785327	0.000175474	0.000948546	4.09159e-05	0.000444895	0.00472403	0.000371238	0.000214038	0.00101968	0.00411669	0.000149472	0.0491197	0.000542945	0.00083695
endoplasmic reticulum	0.0597134	0.0634652	0.0424809	0.0648088	0.0705882	0.0879894	0.0915751	0.0688231	0.0643777	0.0431593	0.0429923	0.0459137	0.12285	0.0969697	0.0651466	0.181818	0.107469	0.0957488	0.00196371	0.000383143	0.000823065	0.00234702	0.00345443	0.00146035	0.00762674	0.00511912	0.0128318	0.00218031	0.00306942	0.0105748	0.00419215	0.0082683	0.000713374	0.0453315	0.0144045	0.0521244
endoplasmic reticulum lumen	0.0199045	0.0211551	0	0	0	0.0219974	0.018315	0.022941	0.0214592	0.0215796	0.0214961	0.0459137	0.04095	0.0242424	0	0.0606061	0.0179115	0	0.000345669	0.000134346	0	0	0	0.000373887	0.000251043	0.000200551	0.000327162	0.00013506	0.00297204	0.0103592	0.000216821	0.00696723	0	0.00384079	0.00029519	0
endospore-forming forespore	0.0199045	0.0211551	0.0212404	0.0216029	0	0	0.018315	0	0	0	0	0	0	0	0	0	0	0	0.00323626	0.00035681	0.000270725	0.00193866	0	0	0.000870936	0	0	0	0	0	0	0	0	0	0	0
exodeoxyribonuclease V complex	0.0199045	0.0211551	0.0212404	0	0.0235294	0	0	0	0.0214592	0	0	0	0.04095	0.0242424	0.0217155	0.030303	0.0179115	0	0.000404044	0.00118013	0.00193714	0	0.0021043	0	0	0	0.00067376	0	0	0	0.223201	0.00639556	0.00411177	0.000109323	0.00105674	0
extracellular matrix	0.0199045	0.0423101	0.0424809	0.0432059	0.0470588	0.0439947	0.03663	0.0458821	0.0429185	0.0431593	0.0429923	0.0459137	0.04095	0.0484848	0.0434311	0.0606061	0.035823	0.0382995	0.000149002	0.00357452	0.00160505	0.00475705	0.0095406	0.0376336	0.00101426	0.00164097	0.00332628	0.0579025	0.00300061	0.0244112	0.00018242	0.0061946	0.00037047	0.0599039	0.000553534	0.0377132
extracellular region	0.318471	0.317326	0.297366	0.237632	0.258824	0.32996	0.274725	0.367057	0.343348	0.323694	0.257954	0.344353	0.532351	0.387879	0.325733	0.515152	0.250761	0.325546	1.42683	0.0744469	0.102926	0.0382298	0.157984	0.132285	0.0944242	0.146601	0.344742	1.44876	0.0642445	0.201834	0.585399	0.229615	0.281469	26.4353	0.219166	1.39697
extracellular space	0.278662	0.338481	0.297366	0.280838	0.305882	0.307963	0.25641	0.321175	0.343348	0.345274	0.322442	0.321396	0.532351	0.363636	0.325733	0.484848	0.23285	0.268097	0.0706214	0.0210641	0.0306364	0.0426302	0.0221765	0.0451532	0.0198835	0.0468825	0.291481	1.26145	0.0763579	0.119536	0.44633	0.228474	0.0212938	26.4352	0.0297801	1.0164
fibrinogen complex	0.0597134	0.0423101	0.0637213	0.0648088	0.0470588	0.0439947	0.0549451	0.0917642	0.0643777	0.0647389	0.0644884	0.0688705	0.12285	0.0727273	0.0651466	0.121212	0.0716461	0.0574493	0.000425892	0.000197056	0.00162793	0.00300597	0.00271497	0.00265993	0.00297579	0.000764968	0.000624236	0.134043	0.00293743	0.0122137	0.00981366	0.00166995	0.00607296	0.745468	0.00125513	0.117835
focal adhesion	0.0199045	0.0211551	0	0	0	0	0.018315	0.022941	0.0214592	0.0215796	0	0.0229568	0.04095	0.0242424	0.0217155	0.030303	0.0179115	0.0191498	6.42231e-05	0.000107648	0	0	0	0	0.00016492	4.09159e-05	6.46593e-05	0.000132915	0	9.50564e-05	0.000784471	7.56921e-05	1.96943e-05	0.00289634	9.75868e-05	7.71283e-05
glutamyl-tRNA(Gln) amidotransferase complex	0.0398089	0.0211551	0.0212404	0.0216029	0.0470588	0	0.03663	0	0	0.0215796	0.0214961	0	0	0.0484848	0.0217155	0	0	0	0.0311881	0.000770222	0.000547333	0.00557803	0.000909765	0	0.00228321	0	0	0.000521371	0.000384374	0	0	0.000920687	0.000138381	0	0	0
glycerol-3-phosphate dehydrogenase complex	0	0	0	0.0216029	0.0235294	0.0219974	0	0.022941	0.0214592	0.0215796	0.0214961	0	0	0	0.0217155	0	0.0179115	0	0	0	0	0.00106303	0.000652118	0.00112264	0	0.000268444	0.000923774	0.000574438	0.000258013	0	0	0	8.25483e-05	0	0.0095506	0
glycine cleavage complex	0.0199045	0	0	0	0	0	0.018315	0	0.0214592	0	0	0.0229568	0.04095	0	0.0217155	0	0.0179115	0.0191498	0.000818672	0	0	0	0	0	0.000970586	0	0.060125	0	0	0.00254913	0.000375529	0	0.0015496	0	0.0008404	0.000428846
glycine reductase complex	0.159236	0.12693	0.127443	0.151221	0.164706	0.153982	0.128205	0.114705	0.150215	0.151057	0.150473	0.160698	0.0819001	0.0969697	0.130293	0.181818	0.161204	0.0957488	0.00974314	0.0185648	0.00930061	0.014656	0.101893	0.0316819	0.0665198	0.0368424	0.0354586	0.0414784	0.032089	0.0306976	0.000210198	0.000775773	0.00165355	0.000489837	0.0705743	0.0959992
hemoglobin complex	0.139331	0.0634652	0.106202	0.0864118	0.0941176	0.109987	0.0549451	0.0917642	0.150215	0.129478	0.128977	0.137741	0.20475	0.121212	0.108578	0.242424	0.107469	0.153198	0.796257	0.00623547	0.00265861	0.0167159	0.00320172	0.00212281	0.00513521	0.0186909	0.0326711	0.0991443	0.0129182	0.00879437	0.00199083	0.0159009	0.000782572	0.494427	0.00577926	0.305335
host cell nucleus	0	0	0	0	0	0	0	0	0	0	0.0214961	0.0229568	0	0	0	0	0	0	0	0	0	0	0	0	0	0	0	0	0.0249812	0.0613114	0	0	0	0	0	0
integral component of membrane	1.51274	1.48085	1.33815	1.62022	1.57647	1.42983	1.39194	1.65175	1.6309	1.51057	1.48323	1.60698	1.51515	1.67273	1.71553	1.45455	1.48666	1.45538	1.70659	1.53888	0.860092	1.0653	2.05112	1.0063	1.34014	2.73659	1.15247	1.11155	2.35173	1.73934	0.752594	1.19102	2.43514	0.116465	1.27589	2.60152
integral component of plasma membrane	0.0199045	0	0.0212404	0.0216029	0.0235294	0.0219974	0	0.022941	0.0214592	0	0.0214961	0.0229568	0.04095	0.0242424	0.0217155	0	0.0179115	0.0191498	0.000124017	0	0.000314511	0.000354423	0.00145831	0.000239181	0	0.0068856	0.000193471	0	0.000444487	0.00029897	0.000488687	0.000199465	0.000205501	0	0.00228133	0.000204551
integrin complex	0.0199045	0.0211551	0.0212404	0.0216029	0.0235294	0.0219974	0.018315	0.022941	0.0214592	0.0215796	0.0214961	0.0229568	0.04095	0.0242424	0.0217155	0.030303	0.0179115	0.0191498	0.00097009	0.000216513	0.00538689	0.00021551	0.0113756	0.00161673	0.00116537	0.000106887	0.000280302	0.00703943	0.000638263	0.000105836	8.81382e-05	0.000572967	0.000100914	0.0297332	0.00196808	0.0166335
intermediate filament	0.0199045	0.0211551	0.0424809	0.0216029	0.0470588	0.0439947	0.03663	0.0458821	0.0214592	0.0647389	0.0429923	0.0459137	0	0.0484848	0	0.0909091	0.035823	0.0382995	0.000479801	0.000110906	0.000888854	0.000716567	0.00445339	0.00113244	0.000812946	0.0376013	0.000834757	0.00169356	0.00107203	0.0243018	0	0.00652823	0	0.0147592	0.013819	0.00113959
keratin filament	0.139331	0.148085	0.127443	0.151221	0.164706	0.153982	0.128205	0.137646	0.150215	0.129478	0.128977	0.160698	0.20475	0.145455	0.152009	0.151515	0.125381	0.134048	0.0856288	0.0435628	0.059505	0.0736872	0.0522577	0.0647369	0.0843539	0.0204668	0.0577637	0.0692268	0.0832292	0.0655905	0.0324737	0.0550376	0.0127563	0.0305413	0.106447	0.0938917
kinesin complex	0.0199045	0.0211551	0.0212404	0.0216029	0	0.0219974	0.018315	0.022941	0.0214592	0	0.0214961	0.0229568	0.04095	0.0242424	0.0217155	0.030303	0.0179115	0.0191498	0.000212089	0.000162943	0.00727793	0.00024473	0	0.000218649	0.00171772	0.000871992	0.000260136	0	0.000760416	0.0141911	0.000795727	0.0106577	8.80534e-05	0.00204885	0.00543038	0.000220631
large ribosomal subunit	1.39331	1.41739	1.23195	1.33938	1.29412	1.25385	1.30037	1.49117	1.30901	1.23004	1.31126	1.30854	1.10565	1.26061	1.21607	1.09091	1.28963	1.16813	0.526706	0.255185	0.315204	1.05221	0.725702	0.311253	0.774732	0.459635	0.806142	0.24724	0.634801	0.343093	0.422698	0.471696	0.184856	0.0988344	0.742681	0.585567
[truncated: 42 more rows]

## Sheet: (6) CC_abridged
	H1_count	H2_count	H3_count	H4_count	H5_count	H6_count	H7_count	H8_count	UC1_count	UC2_count	UC4_count	UC5_count	UC6_count	UC8_count	UC9_count	UC11_count	UC15_count	UC23F_count	H1_intensity	H2_intensity	H3_intensity	H4_intensity	H5_intensity	H6_intensity	H7_intensity	H8_intensity	UC1_intensity	UC2_intensity	UC4_intensity	UC5_intensity	UC6_intensity	UC8_intensity	UC9_intensity	UC11_intensity	UC15_intensity	UC23F_intensity
[truncated: 59 more rows]

[truncated: 1 more sheets: (7) All_GO_to_cluster_mappings]
